# Supplementary material for: Integration of Arabidopsis thaliana stress-related transcript profiles, promoter structures, and cell-specific expression
Source: Genome Biol. 2007 Apr 4;8(4):R49. doi: 10.1186/gb-2007-8-4-r49 (PMC1896000; doi:10.1186/gb-2007-8-4-r49)
Supplement: Additional data file 3 — Clustering results of all stress datasets. [file gb-2007-8-4-r49-S3.txt]

Probe	locus	description	Centroid	Membership	p-value for differential expression
244901_at	ATMG00640	encodes a plant b subunit of mitochondrial ATP synthase based on structural similarity and the presence in the F(0) complex.	168	0.030349	2.60E-14
244902_at	ATMG00650	Encodes NADH dehydrogenase subunit 4L.	115	0.02247	4.09E-15
244903_at	ATMG00660	hypothetical protein	31	0.066668	6.96E-09
244904_at	ATMG00670	hypothetical protein	31	0.048718	2.95E-34
244905_at	ATMG00680	hypothetical protein	43	0.019809	0.012400786
244906_at	ATMG00690	hypothetical protein	31	0.018222	4.91E-23
244907_at	ATMG00710	hypothetical protein	6	0.035203	0.001052069
244908_at	ATMG00720	hypothetical protein	124	0.020693	0.973284938
244909_at	ATMG00740	hypothetical protein	34	0.092168	1.02E-14
244910_s_at	ATMG00750;AT2G07686	[ATMG00750, hypothetical protein ];[AT2G07686, gypsy-like retrotransposon family, has a 4.3e-28 P-value blast match to GB:CAB39733 rotease, reverse transcriptase, ribonuclease H, integrase (Gypsy_Ty3-element) (Drosophila buzzatii) ]	53	0.022171	1.63E-14
244911_at	ATMG00820	hypothetical protein	34	0.02207	0.008785388
244912_at	AT2G07783;ATMG00830	[AT2G07783, pseudogene, similar to Ccl1, blastp match of 86% identity and 6.4e-177 P-value to GP:1694629:dbj:BAA12329.1::D84373 Ccl1 {Brassica napus} ];[ATMG00830, cytochrome c biogenesis orf382 ]	31	0.200257	2.15E-11
244913_at	ATMG00840	hypothetical protein	156	0.021137	7.28E-13
244914_at	ATMG00850;AT2G07682	[ATMG00850, hypothetical protein ];[AT2G07682, gypsy-like retrotransposon family, has a 2.1e-65 P-value blast match to GB:AAD22153 polyprotein (Gypsy_Ty3-element) (Sorghum bicolor) ]	53	0.026218	0.000432206
244915_s_at	ATMG00860;AT2G07682	[ATMG00860, hypothetical protein ];[AT2G07682, gypsy-like retrotransposon family, has a 2.1e-65 P-value blast match to GB:AAD22153 polyprotein (Gypsy_Ty3-element) (Sorghum bicolor) ]	43	0.089467	5.32E-05
244916_at	ATMG00880;AT2G07682	[ATMG00880, hypothetical protein ];[AT2G07682, gypsy-like retrotransposon family, has a 2.1e-65 P-value blast match to GB:AAD22153 polyprotein (Gypsy_Ty3-element) (Sorghum bicolor) ]	43	0.016152	2.17E-06
244917_at	ATMG00870	hypothetical protein	43	0.01689	0.172539895
244918_at	ATMG00890	hypothetical protein	83	0.023261	0.000213079
244919_at	AT2G07768;ATMG00960	[AT2G07768, pseudogene, similar to Ccl1, blastp match of 92% identity and 1.9e-108 P-value to GP:1694631:dbj:BAA12330.1::D84374 Ccl1 {Brassica napus} ];[ATMG00960, cytochrome c biogenesis orf203 ]	156	0.019215	1.35E-05
244920_s_at	AT2G07751;ATMG00990	[AT2G07751, NADH-ubiquinone oxidoreductase chain 3, putative, identical to NADH-ubiquinone oxidoreductase chain 3 SP:P48908 from (Raphanus sativus); contains Pfam profile: PF00507 NADH-ubiquinone/plastoquinone oxidoreductase,chain 3 ];[ATMG00990, NADH dehydrogenase subunit 3 ]	31	0.094107	1.34E-05
244921_s_at	ATMG01000	hypothetical protein	31	0.125074	3.70E-07
244922_s_at	AT2G07674;ATMG01010	[AT2G07674, expressed protein ];[ATMG01010, hypothetical protein ]	73	0.102875	4.32E-19
244923_s_at	ATMG01020	hypothetical protein	73	0.073869	1.09E-27
244924_at	ATMG01040	hypothetical protein	31	0.029036	5.32E-26
244925_at	ATMG00510	NADH dehydrogenase subunit 7	6	0.04676	8.52E-05
244926_s_at	AT2G07712;ATMG00520	[AT2G07712, pseudogene, similar to maturase-related protein, blastp match of 86% identity and 2.9e-305 P-value to GP:840924:gb:AAA67711.1::U09988 maturase-related protein {Glycine max} ];[ATMG00520, hypothetical protein ]	31	0.064214	1.64E-36
244927_at	ATMG00530;AT2G07776	[ATMG00530, hypothetical protein ];[AT2G07776, expressed protein ]	53	0.018011	6.00E-05
244928_s_at	ATMG00570;AT2G07716	[ATMG00570, encodes a protein of unknown function. The transcript has extensive RNA editing at the 3' end. Protein has orthologous in other plants and sequence is similar to E. coli ORFs orf154 and orf131, both of unknown function. So far, similar proteins are found only in plants and prokaryotes. ];[AT2G07716, pseudogene, similar to orfx, blastp match of 85% identity and 5.5e-116 P-value to GP:2…	31	0.3079	9.62E-13
244929_at	ATMG00580	NADH dehydrogenase subunit 4	31	0.111184	2.61E-08
244930_at	ATMG00600	hypothetical protein	43	0.047185	0.000901238
244931_at	ATMG00630	hypothetical protein	31	0.052589	1.14E-24
244932_at	ATCG01060	Encodes the PsaC subunit of photosystem I.	28	0.05699	2.45E-21
244933_at	ATCG01070	NADH dehydrogenase ND4L	28	0.029693	2.17E-11
244934_at	ATCG01080	NADH dehydrogenase ND6	34	0.036134	5.50E-09
244935_at	ATCG01090	Encodes subunit of the chloroplast NAD(P)H dehydrogenase complex	28	0.13271	0.020731416
244936_at	ATCG01100	NADH dehydrogenase ND1	28	0.153613	0.052614185
244937_at	ATCG01110	plastid NAD(P)H dehydrogenase subunit H 49KDa protein	28	0.108371	2.15E-09
244938_at	ATCG01120	encodes a chloroplast ribosomal protein S15, a constituent of the small subunit of the ribosomal complex	28	0.025264	2.14E-10
244939_at	ATCG00065	chloroplast gene encoding ribosomal protein s12. The gene is located in three distinct loci on the chloroplast genome and is transpliced to make one transcript.	28	0.222951	2.88E-06
244940_at	ATCG01230;ATCG00905	[ATCG01230, chloroplast gene encoding ribosomal protein s12. The gene is located in three distinct loci on the chloroplast genome and is transpliced to make one transcript. ];[ATCG00905, chloroplast gene encoding ribosomal protein s12. The gene is located in three distinct loci on the chloroplast genome and is transpliced to make one transcript. ]	28	0.276684	2.40E-07
244941_at	ATMG00010	hypothetical protein	43	0.046328	2.85E-07
244942_at	ATMG00050	hypothetical protein	43	0.045296	1.27E-13
244943_at	ATMG00070	NADH dehydrogenase subunit 9	31	0.131928	2.00E-10
244944_s_at	ATMG00090;ATMG00080	[ATMG00090, ribosomal protein S3 ];[ATMG00080, encodes a mitochondrial ribosomal protein L16, which is a constituent of the large ribosomal subunit ]	31	0.124851	0.001185225
244945_at	ATMG00110	cytochrome c biogenesis orf206	83	0.02614	0.000785782
244946_at	no_match	no_match	34	0.078121	3.45E-20
244947_at	ATMG00130	hypothetical protein	43	0.017424	0.624410705
244948_at	ATMG00140	hypothetical protein	6	0.014478	0.063575667
244949_at	ATMG00150	hypothetical protein	29	0.017823	0.001948431
244950_at	ATMG00160	cytochrome c oxidase subunit 2	168	0.022615	2.87E-14
244951_s_at	AT2G07723;ATMG00180	[AT2G07723, pseudogene, similar to orf454~homology with two ORFs from Marchantia polymorpha mtDNA (orf169 and orf322), high similarity to 3'-terminal part of ccl1 of Rhodobacter, blastp match of 76% identity and 3.4e-193 P-value to GP:459537:emb:CAA54966.1::X78036 orf454~homology with two ORFs from Marchantia polymorpha mtDNA (orf169 and orf322), high similarity to 3'-terminal part of ccl1 of Rho…	31	0.142836	5.68E-16
244952_at	ATMG00260	hypothetical protein	34	0.094544	1.97E-14
244953_s_at	ATMG00270;AT2G07731	[ATMG00270, NADH dehydrogenase subunit 6 ];[AT2G07731, pseudogene, similar to NADH-ubiquinone oxidoreductase chain 6 (EC 1.6.5.3). (Field mustard), blastp match of 96% identity and 3.7e-99 P-value to SP:Q01825:NU6M_ARATH NADH-ubiquinone oxidoreductase chain 6 (EC 1.6.5.3). (Field mustard) {Brassica campestris} ]	83	0.021624	3.55E-20
244954_s_at	ATMG00280;AT2G07732	[ATMG00280, hypothetical protein ];[AT2G07732, pseudogene, similar to ribulose-1,5-bisphosphate carboxylase/oxygenase large subunit, blastp match of 96% identity and 3.2e-94 P-value to GP:17939362:gb:AAA33356.2::L22440 ribulose-1,5-bisphosphate carboxylase/oxygenase large subunit {Gyrostemon tepperi} ]	34	0.023762	1.61E-10
244955_at	ATMG00320	hypothetical protein	124	0.010927	0.007082312
244956_s_at	ATMG00310;AT2G07737	[ATMG00310, hypothetical protein ];[AT2G07737, pseudogene, similar to putative reverse transcriptase, blastp match of 43% identity and 2.8e-43 P-value to GP:13786450:gb:AAK39575.1:AC025296_10:AC025296 putative reverse transcriptase {Oryza sativa} ]	43	0.015134	8.00E-06
244957_at	ATMG00400	hypothetical protein	6	0.028948	5.13E-08
244958_at	ATMG00450	hypothetical protein	43	0.021988	0.019754234
244959_s_at	AT2G07708;ATMG00500;ATMG00490	[AT2G07708, expressed protein ];[ATMG00500, hypothetical protein ];[ATMG00490, hypothetical protein ]	31	0.270287	2.13E-10
244960_at	ATCG01020	encodes a chloroplast ribosomal protein L32, a constituent of the large subunit of the ribosomal complex	101	0.013216	0.001443799
244961_at	ATCG01040	hypothetical protein	28	0.192988	4.80E-18
244962_at	ATCG01050	Represents a plastid-encoded subunit of a NAD(P)H dehydrogenase complex. Its mRNA is edited at four positions. Translation data is not available for this gene.	28	0.057897	3.06E-19
244963_at	ATCG00570	PSII cytochrome b559	28	0.031279	0.023570634
244964_at	ATCG00580	PSII cytochrome b559. There have been many speculations about the function of Cyt b559, but the most favored at present is that it plays a protective role by acting as an electron acceptor or electron donor under conditions when electron flow through PSII is not optimized.	28	0.037044	0.018310765
244965_at	ATCG00590	hypothetical protein	28	0.051297	2.11E-10
244966_at	ATCG00600	Cytochrome b6-f complex, subunit V. Disruption of homologous gene in Chlamydomonas results in disruption of cytochrome b6-f complex.	28	0.032442	0.000249923
244967_at	ATCG00630	PSI J protein	28	0.029462	3.00E-16
244968_at	ATCG00640	encodes a chloroplast ribosomal protein L33, a constituent of the large subunit of the ribosomal complex	28	0.034641	6.15E-15
244969_at	ATCG00650	chloroplast-encoded ribosomal protein S18	2	0.03923	2.75E-08
244970_at	ATCG00660	encodes a chloroplast ribosomal protein L20, a constituent of the large subunit of the ribosomal complex	28	0.073775	0.004540451
244971_at	ATCG00670	Encodes the only ClpP (caseinolytic protease) encoded within the plastid genome. Contains a highly conserved catalytic triad of Ser-type proteases (Ser-His-Asp). Part of the 350 kDa chloroplast Clp complex. The name reflects nomenclature described in Adam et. al (2001).	28	0.366363	3.42E-15
244972_at	ATCG00680	encodes for CP47, subunit of the photosystem II reaction center.	83	0.02261	0.000615977
244973_at	ATCG00690	photosystem II protein T. Encodes the chlorophyll a apoprotein CP47.	83	0.033222	0.000159473
244974_at	ATCG00700	PSII low MW protein	28	0.061413	1.26E-17
244975_at	ATCG00710	Encodes a 8 kD phosphoprotein that is a component of the photosystem II oxygen evolving core. Its exact molecular function has not been determined but it may play a role in mediating electron transfer between the secondary quinone acceptors, QA and QB, associated with the acceptor side of PSII.	28	0.118031	3.53E-18
244976_at	ATCG00720	Encodes the cytochrome b(6) subunit of the cytochrome b6f complex.	28	0.06463	6.27E-20
244977_at	ATCG00730	A chloroplast gene encoding subunit IV of the cytochrome b6/f complex	83	0.027212	0.000102132
244978_at	ATCG00740	RNA polymerase alpha subunit	121	0.018857	0.99951902
244979_at	ATCG00750	30S chloroplast ribosomal protein S11	121	0.021997	0.999999596
244980_at	ATCG00760	encodes a chloroplast ribosomal protein L36, a constituent of the large subunit of the ribosomal complex	121	0.020356	0.999855352
244981_at	ATCG00770	chloroplast 30S ribosomal protein S8	28	0.020078	0.179127576
244982_at	ATCG00780	encodes a chloroplast ribosomal protein L14, a constituent of the large subunit of the ribosomal complex	28	0.049223	0.024446769
244983_at	ATCG00790	chloroplast gene encoding a ribosomal protein L16, which is a constituent of 50S large ribosomal subunit	28	0.117374	2.88E-08
244984_at	ATCG00800	encodes a chloroplast ribosomal protein S3, a constituent of the small subunit of the ribosomal complex	2	0.025292	0.158858716
244985_at	ATCG00810	encodes a chloroplast ribosomal protein L22, a constituent of the large subunit of the ribosomal complex	2	0.021654	0.02935138
244986_at	ATCG00820	Encodes a 6.8-kDa protein of the small ribosomal subunit.	28	0.068471	1.85E-10
244987_s_at	ATCG00830;ATCG01310	[ATCG00830, encodes a chloroplast ribosomal protein L2, a constituent of the large subunit of the ribosomal complex ];[ATCG01310, encodes a chloroplast ribosomal protein L2, a constituent of the large subunit of the ribosomal complex ]	28	0.158442	6.07E-10
244988_s_at	ATCG00840;ATCG01300	[ATCG00840, One of two chloroplast genes that encode chloroplast ribosomal protein L23, a constituent of the large subunit of the ribosomal complex ];[ATCG01300, One of two chloroplast genes that encode chloroplast ribosomal protein L23, a constituent of the large subunit of the ribosomal complex ]	28	0.135683	4.46E-16
244989_s_at	ATCG00860;ATCG01280	[ATCG00860, hypothetical protein ];[ATCG01280, hypothetical protein ]	83	0.024478	1.06E-07
244990_s_at	ATCG00870;ATCG01270	[ATCG00870, hypothetical protein ];[ATCG01270, hypothetical protein ]	83	0.021017	0.886235994
244991_s_at	ATCG01250;ATCG00890	[ATCG01250, NADH dehydrogenase ND2 ];[ATCG00890, NADH dehydrogenase ND2 ]	83	0.027666	0.221723171
244992_s_at	ATCG01240;ATCG00900	[ATCG01240, 30S chloroplast ribosomal protein S7 ];[ATCG00900, encodes a chloroplast ribosomal protein S7, a constituent of the small subunit of the ribosomal complex ]	28	0.362192	6.31E-13
244993_s_at	ATCG01000;ATCG01130	[ATCG01000, hypothetical protein ];[ATCG01130, hypothetical protein ]	28	0.040472	2.08E-09
244994_at	ATCG01010	Chloroplast encoded NADH dehydrogenase unit.	34	0.015395	0.002069208
244995_at	ATCG00150	ATPase a subunit	34	0.019143	0.000116578
244996_at	ATCG00160	Chloroplast ribosomal protein S2	28	0.30427	2.59E-12
244997_at	ATCG00170	RNA polymerase beta' subunit-2	28	0.202138	5.85E-13
244998_at	ATCG00180	RNA polymerase beta' subunit-1	28	0.128051	2.81E-12
244999_at	ATCG00190	Chloroplast DNA-dependent RNA polymerase B subunit.	83	0.018944	2.04E-09
245000_at	ATCG00210	hypothetical protein	83	0.032091	7.31E-07
245001_at	ATCG00220	PSII low MW protein	1	0.012787	0.00104933
245002_at	ATCG00270	PSII D2 protein	28	0.060269	4.68E-14
245003_at	ATCG00280	chloroplast gene encoding a CP43 subunit of the photosystem II reaction center. promoter contains a blue-light responsive element.	28	0.122092	1.11E-14
245004_at	ATCG00300	encodes PsbZ, which is a subunit of photosystem II. In Chlamydomonas, this protein has been shown to be essential in the interaction between PS II and the light harvesting complex II.	28	0.204158	2.23E-21
245005_at	ATCG00330	30S chloroplast ribosomal protein S14	83	0.082145	0.069846025
245006_at	ATCG00340	Encodes the D1 subunit of photosystem I and II reaction centers.	28	0.128743	1.89E-29
245007_at	ATCG00350	Encodes psaA protein comprising the reaction center for photosystem I along with psaB protein; hydrophobic protein encoded by the chloroplast genome.	28	0.117125	3.35E-24
245008_at	ATCG00360	hypothetical protein	28	0.151392	3.70E-06
245009_at	ATCG00380	Chloroplast encoded ribosomal protein S4	28	0.346032	1.15E-18
245010_at	ATCG00420	NADH dehydrogenase subunit	73	0.122495	1.09E-08
245011_at	ATCG00430	photosystem II G protein	28	0.049438	2.95E-07
245012_at	ATCG00440	Encodes NADH dehydrogenase D3 subunit of the chloroplast NAD(P)H dehydrogenase complex	36	0.014579	0.02246329
245013_at	ATCG00470	ATPase epsilon subunit	28	0.137238	2.24E-29
245014_at	ATCG00480	chloroplast-encoded gene for beta subunit of ATP synthase	28	0.113498	1.34E-18
245015_at	ATCG00490	large subunit of RUBISCO.	28	0.116652	9.55E-14
245016_at	ATCG00500	carboxytransferase beta subunit	28	0.613141	9.51E-13
245017_at	ATCG00510	PSI I protein	28	0.57072	1.76E-16
245018_at	ATCG00520	hypothetical protein	28	0.604488	3.25E-05
245019_at	ATCG00530	hypothetical protein	28	0.675264	8.42E-10
245020_at	ATCG00540	Encodes cytochrome f apoprotein; involved in photosynthetic electron transport chain; encoded by the chloroplast genome and is transcriptionally repressed by a nuclear gene HCF2.	28	0.270336	4.26E-05
245021_at	ATCG00550	PSII component	68	0.012193	0.389131063
245022_at	ATCG00560	PSII L protein	28	0.0127	0.030638157
245023_at	ATCG00080	PSII I protein	28	0.121692	2.27E-13
245024_at	ATCG00120	ATPase alpha subunit	73	0.995779	1.19E-19
245025_at	ATCG00130	ATPase F subunit.	73	0.347952	5.89E-11
245026_at	ATCG00140	ATPase III subunit	73	0.033682	4.06E-11
245027_at	AT2G26550	heme oxygenase 2 (HO2), similar to heme oxygenase 2 (Arabidopsis thaliana) gi:4530595:gb:AAD22109	2	0.144071	2.48E-27
245028_at	AT2G26570	expressed protein, contains Pfam profile PF05701: Plant protein of unknown function (DUF827); weak similarity to merozoite surface protein 3 alpha (GI:27596802) (Plasmodium vivax)	76	0.075728	5.57E-38
245029_at	AT2G26580	plant-specific transcription factor YABBY family protein, contains Pfam profile: PF04690 YABBY protein	2	0.084059	1.69E-33
245030_at	AT2G26620	glycoside hydrolase family 28 protein / polygalacturonase (pectinase) family protein, similar to SP:P35339 Exopolygalacturonase precursor (EC 3.2.1.67) (Pectinase) (Galacturan 1,4-alpha-galacturonidase) {Zea mays}; contains Pfam profile PF00295: Glycosyl hydrolases family 28 (polygalacturonases)	6	0.032916	4.46E-07
245031_at	AT2G26360	similar to mitochondrial substrate carrier family protein [Arabidopsis thaliana] (TAIR:At2g35800.1); similar to MGC82075 protein [Xenopus laevis] (GB:AAH82409.1); contains InterPro domain Mitochondrial substrate carrier (InterPro:IPR001993); contains InterPro domain Mitochondrial carrier protein (InterPro:IPR002067)	5	0.041429	1.75E-28
245032_at	AT2G26630	transposase IS4 family protein, contains Pfam profile: PF01609 transposase DDE domain	6	0.011322	6.16E-07
245033_at	AT2G26380	disease resistance protein-related / LRR protein-related, contains leucine rich-repeat domains Pfam:PF00560, INTERPRO:IPR001611; similar to Hcr2-2A (Lycopersicon pimpinellifolium) gi:3894389:gb:AAC78594	11	0.242219	1.01E-119
245034_at	AT2G26390	serpin, putative / serine protease inhibitor, putative, similar to phloem serpin-1 (Cucurbita maxima) GI:9937311; contains Pfam profile PF00079: Serpin (serine protease inhibitor)	11	0.141033	1.81E-84
245035_at	AT2G26400	acireductone dioxygenase (ARD/ARD') family protein, similar to iron-deficiency induced gene (Hordeum vulgare) GI:14522834, SIPL (Homo sapiens) GI:16551383; contains Pfam profile PF03079: ARD/ARD' family	54	0.030947	9.46E-15
245036_at	AT2G26410	calmodulin-binding family protein, similar to SF16 protein (Helianthus annuus) GI:560150; contains Pfam profile PF00612: IQ calmodulin-binding motif	4	0.043283	2.12E-43
245037_at	AT2G26420	1-phosphatidylinositol-4-phosphate 5-kinase, putative / PIP kinase, putative / PtdIns(4)P-5-kinase, putative / diphosphoinositide kinase, putative, similar to phosphatidylinositol-4-phosphate 5-kinase AtPIP5K1 (Arabidopsis thaliana) GI:3702691; contains Pfam profiles PF01504: Phosphatidylinositol-4-phosphate 5-Kinase, PF02493: MORN repeat	15	0.024652	2.73E-20
245038_at	AT2G26560	patatin, putative, similar to patatin-like latex allergen (Hevea brasiliensis)(PMID:10589016); contains patatin domain PF01734	0	0.033997	1.38E-39
245039_at	AT2G26600	glycosyl hydrolase family 17 protein	13	0.039297	1.89E-26
245040_at	AT2G26520	expressed protein	27	0.012317	0.001095947
245041_at	AT2G26530	expressed protein	27	0.077047	1.66E-59
245042_at	AT2G26540	uroporphyrinogen-III synthase family protein, contains Pfam PF02602: uroporphyrinogen-III synthase; weak similarity to Porphyrin biosynthesis protein HEMD)) (Uroporphyrinogen III methylase) (UROM); Uroporphyrinogen-III synthase (EC 4.2.1.75) (Swiss-Prot:Q59294) (Clostridium josui)	2	0.018872	3.68E-40
245043_at	AT2G26430	ania-6a type cyclin (RCY1), nearly identical to ania-6a type cyclin (Arabidopsis thaliana) GI:13924511	17	0.053393	1.38E-30
245044_at	AT2G26500	cytochrome b6f complex subunit (petM), putative, nearly identical to cytochrome b6f complex subunit (GI:3090403) (Arabidopsis thaliana); alternative splice forms exist	1	0.076471	9.55E-22
245045_at	AT2G26590	adhesion regulating molecule family, similar to oocyte membrane protein (GI:6174842) (Xenopus laevis); similar to Adhesion regulating molecule 1 precursor (110 kDa cell membrane glycoprotein) (Gp110) (Swiss-Prot:Q16186) (Homo sapiens); contains Pfam PF04683: Adhesion regulating molecule conserved region	23	0.038941	3.81E-14
245046_at	AT2G26510	xanthine/uracil permease family protein, contains Pfam profile: PF00860 permease family	67	0.018537	1.12E-15
245047_at	ATCG00020	Encodes chlorophyll binding protein D1, a part of the photosystem II reaction center core	43	0.022456	9.76E-07
245048_at	ATCG00040	Encodes a maturase located in the trnK intron in the chloroplast genome.	28	0.057971	1.12E-22
245049_at	ATCG00050	Homologous to the bacterial ribosomal protein S16	95	0.028393	1.89E-05
245050_at	ATCG00070	PSII K protein	28	0.338835	4.31E-13
245051_at	AT2G23320	WRKY family transcription factor, identical to WRKY DNA-binding protein 15 GI:13506742 from (Arabidopsis thaliana)	0	0.332892	8.14E-58
245052_at	AT2G26440	pectinesterase family protein, contains Pfam profile: PF01095 pectinesterase	98	0.999812	6.44E-41
245053_at	AT2G26450	pectinesterase family protein, contains Pfam profiles: PF01095 pectinesterase,PF04043 plant invertase/pectin methylesterase inhibitor	6	0.021339	0.240796002
245054_at	AT2G26460	RED family protein, similar to Red protein (RER protein) (Swiss-Prot:Q9Z1M8) (Mus musculus)	86	0.02318	0.073104382
245055_at	AT2G26470	expressed protein, contains PF02586: Uncharacterized ACR, COG2135; weak similarity to NF-M protein (GI:205688) (Rattus norvegicus)	24	0.023186	3.40E-36
245056_at	AT2G26480	UDP-glucoronosyl/UDP-glucosyl transferase family protein, contains Pfam profile: PF00201 UDP-glucoronosyl and UDP-glucosyl transferase	155	0.030239	7.11E-79
245057_at	AT2G26490	transducin family protein / WD-40 repeat family protein, contains 7 WD-40 repeats (PF00400); related to En/Spm transposon family of maize	57	0.016868	4.16E-05
245058_at	AT2G39790	mitochondrial glycoprotein family protein / MAM33 family protein, low similarity to SUAPRGA1 (Emericella nidulans) GI:6562379; contains Pfam profile PF02330: Mitochondrial glycoprotein	53	0.021389	0.029425089
245059_at	AT2G39720	zinc finger (C3HC4-type RING finger) family protein, contains Pfam domain, PF00097: Zinc finger, C3HC4 type (RING finger)	10	0.033906	1.04E-19
245060_at	AT2G39770	GDP-mannose pyrophosphorylase (GMP1), identical to GDP-mannose pyrophosphorylase from Arabidopsis thaliana (GI:3598958); updated per Conklin PL et al, PNAS 1999, 96(7):4198-203	27	0.034954	1.36E-21
245061_at	AT2G39730	ribulose bisphosphate carboxylase/oxygenase activase / RuBisCO activase, identical to SWISS-PROT:P10896 ribulose bisphosphate carboxylase/oxygenase activase, chloroplast precursor (RuBisCO activase, RA)(Arabidopsis thaliana)	1	0.125171	3.89E-33
245062_at	AT2G39760	speckle-type POZ protein-related, contains Pfam PF00651 : BTB/POZ domain; contains Pfam PF00917: MATH domain; similar to Speckle-type POZ protein (SP:O43791) (Homo sapiens)	23	0.015667	8.74E-05
245063_at	AT2G39795	mitochondrial glycoprotein family protein / MAM33 family protein, low similarity to SUAPRGA1 (Emericella nidulans) GI:6562379; contains Pfam profile PF02330: Mitochondrial glycoprotein	18	0.135234	9.55E-55
245064_at	AT2G39725	complex 1 family protein / LVR family protein, contains Pfam PF05347: Complex 1 protein (LYR family)	10	0.15959	2.87E-36
245065_at	AT2G39750	dehydration-responsive family protein, similar to early-responsive to dehydration stress ERD3 protein (Arabidopsis thaliana) GI:15320410; contains Pfam profile PF03141: Putative methyltransferase	41	0.027636	9.79E-22
245066_at	AT2G39840	serine/threonine protein phosphatase PP1 isozyme 4 (TOPP4) / phosphoprotein phosphatase 1, identical to SP:P48484 Serine/threonine protein phosphatase PP1 isozyme 4 (EC 3.1.3.16) {Arabidopsis thaliana}, phosphoprotein phosphatase 1 GI:166801 (Arabidopsis thaliana); contains a Ser/Thr protein phosphatase signature (PDOC00115); contains a metallo-phosphoesterase motif (QDOC50185)	19	0.019504	7.90E-28
245067_at	AT2G39780	ribonuclease 2 (RNS2), identical to ribonuclease 2 precursor SP:P42814, GI:289210; contains a ribonuclease T2 family histidine active site signature (PDOC00459)	55	0.024643	2.98E-22
245068_at	AT2G23260	UDP-glucoronosyl/UDP-glucosyl transferase family protein, contains Pfam profile: PF00201 UDP-glucoronosyl and UDP-glucosyl transferase	6	0.034105	0.001868171
245069_at	AT2G23250	UDP-glucoronosyl/UDP-glucosyl transferase family protein, contains similarity to glucosyltransferases	6	0.030138	0.017015906
245070_at	AT2G23240	plant EC metallothionein-like family 15 protein, identical to EC protein homolog 2 (SP:Q42377) {Arabidopsis thaliana}; identical to an EST: GB:X92116:ATECPRHOM; contains a vertebrate metallothionein signature (PS00203); contains Pfam profile PF02068: Plant PEC family metallothionein	173	0.014326	0.002277258
245071_at	AT2G23230	terpene synthase/cyclase family protein	57	0.015215	0.004889311
245072_s_at	AT2G23220;AT2G23190	[AT2G23220, cytochrome P450, putative ];[AT2G23190, cytochrome P450, putative, Similar to Cytochrome P450 91A1 (SP:Q9FG65) (Arabidopsis thaliana); ]	53	0.032742	3.72E-05
245073_at	AT2G23210	UDP-glucoronosyl/UDP-glucosyl transferase family protein, contains Pfam profile: PF00201 UDP-glucoronosyl and UDP-glucosyl transferase	6	0.014035	2.34E-08
245074_at	AT2G23200	protein kinase family protein, contains protein kinase domain, Pfam:PF00069	22	0.017805	1.23E-35
245075_at	AT2G23180	cytochrome P450, putative	109	0.02507	7.56E-50
245076_at	AT2G23170	encodes an IAA-amido synthase that conjugates Asp and other amino acids to auxin in vitro.	0	0.051369	2.14E-50
245077_at	AT2G23160	F-box family protein, contains Pfam PF00646: F-box domain; contains TIGRFAM TIGR01640 : F-box protein interaction domain	6	0.023483	0.00064794
245078_at	AT2G23340	encodes a member of the DREB subfamily A-5 of ERF/AP2 transcription factor family. The protein contains one AP2 domain. There are 16 members in this subfamily including RAP2.1, RAP2.9 and RAP2.10.	9	0.034143	3.83E-53
245079_at	AT2G23330	copia-like retrotransposon family, has a 3.9e-195 P-value blast match to GB:AAA57005 Hopscotch polyprotein (Ty1_Copia-element) (Zea mays)	171	0.023442	1.31E-23
245080_at	AT2G23300	leucine-rich repeat transmembrane protein kinase, putative	54	0.016382	6.76E-05
245081_at	no_match	no_match	16	0.063581	8.79E-10
245082_at	AT2G23270	expressed protein, ; similar to GP:2464853:gnl:PID:e353149:Z99707	167	0.043749	4.59E-76
245083_at	AT2G23310	RER1C protein, identical to SP:Q9ZWI7 RER1C protein (AtRER1C) {Arabidopsis thaliana}	94	0.037299	9.54E-12
245084_at	AT2G23290	myb family transcription factor	161	0.015675	1.11E-29
245085_at	AT2G23350	polyadenylate-binding protein, putative / PABP, putative.Member of the Class II family of PABP proteins. Highly and ubiquitously expressed.	18	0.08021	1.50E-40
245086_at	AT2G39820	eukaryotic translation initiation factor 6, putative / eIF-6, putative, similar to SP:O55135 Eukaryotic translation initiation factor 6 (eIF-6) (B4 integrin interactor) {Mus musculus}; contains Pfam profile PF01912: eIF-6 family	53	0.059283	7.82E-16
245087_at	AT2G39830	LIM domain-containing protein, contains Pfam profile PF00412: LIM domain	25	0.02229	6.32E-07
245088_at	AT2G39850	subtilase family protein, contains similarity to subtilisin-like protease C1 GI:13325079 from (Glycine max)	2	0.051809	9.44E-16
245089_at	AT2G45290	transketolase, putative, strong similarity to transketolase 1 (Capsicum annuum) GI:3559814; contains Pfam profiles PF02779: Transketolase, pyridine binding domain, PF02780: Transketolase, C-terminal domain, PF00456: Transketolase, thiamine diphosphate binding domain	19	0.068857	4.34E-41
245090_at	AT2G40900	nodulin MtN21 family protein, similar to MtN21 (Medicago truncatula) GI:2598575; contains Pfam profile PF00892: Integral membrane protein	33	0.025846	2.14E-47
245091_at	AT2G40910	F-box protein-related, similar to F-box protein family, AtFBX9 (GI:20197985) (Arabidopsis thaliana); similar to F-box protein family, AtFBX8 (GI:20197464) (Arabidopsis thaliana)	6	0.039967	9.06E-05
245092_at	AT2G40950	bZIP transcription factor family protein, similar to AtbZIP transcription factor GI:17065880 from (Arabidopsis thaliana); contains Pfam profile: bZIP transcription factor PF00170	150	0.02862	3.07E-12
245093_at	AT2G40820	proline-rich family protein, contains proline rich extensin domains, INTERPRO:IPR002965	2	0.077597	1.71E-27
245094_at	AT2G40840	glycoside hydrolase family 77 protein, contains Pfam profiles PF02446: 4-alpha-glucanotransferase, PF00686: Starch binding domain; contains a non-consensus AT-AC intron between at intron 5	112	0.069362	3.51E-25
245095_at	AT2G40860	protein kinase family protein / protein phosphatase 2C ( PP2C) family protein, contains Pfam PF00481: Protein phosphatase 2C domain; contains Pfam PF00069: Protein kinase domain; similar to partner of PIX 1 (GI:21702695) (Homo sapiens)	30	0.012586	0.000108695
245096_at	AT2G40880	cysteine protease inhibitor, putative / cystatin, putative (FL3-27), similar to PRLI-interacting factor M (Arabidopsis thaliana) GI:11139270, cysteine proteinase inhibitor (Brassica rapa) GI:762785; contains Pfam profile PF00031: Cystatin domain	52	0.076419	9.06E-48
245097_at	AT2G40935	expressed protein, low similarity to PGPS/D12 (Petunia x hybrida) GI:4105794; contains Pfam profile PF04749: Protein of unknown function, DUF614	90	0.018616	1.11E-11
245098_at	AT2G40940	ethylene response sensor / ethylene-responsive sensor (ERS), identical to ethylene response sensor (ERS) (Arabidopsis thaliana) GI:1046225	32	0.016017	2.52E-36
245099_at	AT2G40830	zinc finger (C3HC4-type RING finger) family protein, contains Pfam domain, PF00097: Zinc finger, C3HC4 type (RING finger)	163	0.035544	9.33E-23
245100_at	AT2G40930	ubiquitin-specific protease 5, putative (UBP5), similar to GI:6648604	140	0.014153	0.000276231
245101_at	AT2G40890	cytochrome P450 98A3, putative (CYP98A3), identical to Cytochrome P450 98A3 (SP:O22203) (Arabidopsis thaliana); similar to gi:17978651 from Pinus taeda	19	0.052592	5.51E-69
245102_at	AT2G41580	non-LTR retrotransposon family (LINE), has a 4.7e-42 P-value blast match to GB:NP_038602 L1 repeat, Tf subfamily, member 18 (LINE-element) (Mus musculus)	6	0.054559	0.000289704
245103_at	AT2G41590	expressed protein, similar to zinc finger protein (Arabidopsis thaliana) GI:976277	6	0.014213	0.000888983
245104_at	AT2G41600	expressed protein	5	0.055717	1.18E-18
245105_at	AT2G41610	expressed protein	53	0.018811	5.26E-11
245106_at	AT2G41650	expressed protein	18	0.125473	3.73E-28
245107_at	AT2G41690	heat shock transcription factor family protein, contains Pfam profile: PF00447 HSF-type DNA-binding domain	11	0.045183	1.18E-47
245108_at	AT2G41510	FAD-binding domain-containing protein / cytokinin oxidase family protein, similar to cytokinin oxidase, Zea mays (gi:3882018) (gi:3441978)	5	0.022785	1.62E-56
245109_at	AT2G41520	DNAJ heat shock N-terminal domain-containing protein, contains Pfam profiles PF00226: DnaJ domain, PF00515: TPR Domain	16	0.020914	0.003802708
245110_at	AT2G41550	expressed protein	108	0.032163	1.60E-26
245111_at	AT2G41570	expressed protein, similar to zinc finger protein (Arabidopsis thaliana) GI:976277	6	0.028102	0.011119471
245112_at	AT2G41540	NAD-dependent glycerol-3-phosphate dehydrogenase family protein, weak similarity to SP:P46919 Glycerol-3-phosphate dehydrogenase (NAD(P)+) (EC 1.1.1.94) {Bacillus subtilis}; contains Pfam profile PF01210: NAD-dependent glycerol-3-phosphate dehydrogenase	179	0.025769	2.00E-22
245113_at	AT2G41660	expressed protein, contains Pfam profile PF04759: Protein of unknown function, DUF617	148	0.032477	1.62E-51
245114_at	AT2G41630	transcription initiation factor IIB-1 / general transcription factor TFIIB-1 (TFIIB1), identical to transcription initiation factor IIB-1 (TFIIB1) SP:P48512 from (Arabidopsis thaliana)	11	0.048265	6.40E-51
245115_at	AT2G41530	esterase, putative, similar to SP:P10768 Esterase D (EC 3.1.1.1) {Homo sapiens}; contains Pfam profile: PF00756 putative esterase	63	0.055879	1.91E-37
245116_at	AT2G41620	nucleoporin interacting component family protein, contains Pfam profile PF04097: Nucleoporin interacting component	90	0.042324	1.99E-14
245117_at	AT2G41560	calcium-transporting ATPase 4, plasma membrane-type / Ca2+-ATPase, isoform 4 (ACA4), identical to SP:O22218 Calcium-transporting ATPase 4, plasma membrane-type (EC 3.6.3.8) (Ca(2+)-ATPase isoform 4) {Arabidopsis thaliana} Belongs to plant 2B ATPases with an N-terminal autoinhibitor.	2	0.089959	1.11E-30
245118_at	AT2G41680	thioredoxin reductase, putative / NADPH-dependent thioredoxin reductase, putative, The last 2 exons encode thioredoxin. There is an EST match to exons 5-7, and the distance between exon 7 and exon 8 is only 90bp. It is unlikely this is two separate genes, but more likely a hybrid protein.	1	0.240094	3.82E-25
245119_at	AT2G41640	expressed protein, contains Pfam domain, PF04577: Protein of unknown function (DUF563)	0	0.060899	3.21E-61
245120_at	AT2G39810	expressed protein, similar to unknown protein [Oryza sativa (japonica cultivar-group)] (GB:XP_469639.1); contains domain CYS_RICH (PS50311)	2	0.02902	9.08E-09
245121_at	AT2G47610	60S ribosomal protein L7A (RPL7aA)	18	0.320087	3.38E-24
245122_at	AT2G47420	dimethyladenosine transferase, putative, similar to SP:P41819 Dimethyladenosine transferase (EC 2.1.1.-) (S-adenosylmethionine-6-N', N'-adenosyl(rRNA) dimethyltransferase) {Saccharomyces cerevisiae}; contains Pfam profile PF00398: ribosomal RNA adenine dimethylase family protein	14	0.023258	1.85E-20
245123_at	AT2G47450	chloroplast signal recognition particle component (CAO), nearly identical to CAO (Arabidopsis thaliana) GI:4102582	1	0.140612	3.98E-41
245124_at	AT2G47580	small nuclear ribonucleoprotein U1A / spliceosomal protein U1A / U1snRNP-specific protein, identical to GB:Z49991 U1snRNP-specific protein (Arabidopsis thaliana)	5	0.092913	9.48E-37
245125_at	AT2G47430	cytokinin-responsive histidine kinase (CKI1), identical to GB:D87545	53	0.021828	0.091802651
245126_at	AT2G47460	MYB12 belongs to subgroup 7 of the R2R3-MYB family. It strongly activates the promoters of chalcone synthase (CHS), flavanone 3-hydroxylase (F3H), flavonol synthase (FLS) and - to a lesser extent - chalcone flavanone isomerase (CHI), but cannot activate the promoters of flavonoid-3'hydroxylase (F3'H) and dihydroflavonol 4-reductase (DF). The activation requires a functional MYB recognition elemen…	155	0.010788	8.29E-30
245127_at	AT2G47600	magnesium/proton exchanger (MHX1), identical to magnesium/proton exchanger AtMHX (Arabidopsis thaliana) gi:6492237:gb:AAF14229; Ca2+:Cation Antiporter (CaCA) Family member PMID:11500563	10	0.062341	8.74E-79
245128_at	AT2G45380	similar to expressed protein [Arabidopsis thaliana] (TAIR:At4g34070.1); similar to putative glycine-rich protein [Oryza sativa (japonica cultivar-group)] (GB:XP_479799.1)	6	0.035772	2.14E-05
245129_at	AT2G45350	Encodes a member of a PCMP (plant combinatorial and modular protein) family (PCMP-E subfamily) with 11 pentatricopeptide (PPR) repeats. The protein is involved in RNA editing of the initiation codon of ndhD in the chloroplast.	56	0.032984	1.02E-28
245130_at	AT2G45340	leucine-rich repeat transmembrane protein kinase, putative	2	0.161971	3.11E-37
245131_s_at	AT2G45330;AT5G23600	[AT2G45330, similar to tRNA 2'phosphotransferase, putative [Arabidopsis thaliana] (TAIR:At5g23600.1); similar to unnamed protein product [Tetraodon nigroviridis] (GB:CAF90715.1); contains InterPro domain Phosphotransferase KptA/Tpt1 (InterPro:IPR002745) ];[AT5G23600, tRNA 2'phosphotransferase, putative, contains similarity to Swiss-Prot:Q12272 tRNA 2'phosphotransferase (Saccharomyces cerevisiae);…	17	0.056006	3.92E-30
245132_at	AT2G45320	expressed protein	163	0.013603	6.38E-17
245133_at	AT2G45310	NAD-dependent epimerase/dehydratase family protein, similar to nucleotide sugar epimerase from Vibrio vulnificus GI:3093975 (PID:g3093975), WbnF (Escherichia coli) GI:5739472, CAPI protein {Staphylococcus aureus} SP:P39858; contains Pfam profile PF01370 NAD dependent epimerase/dehydratase family	80	0.014667	1.85E-41
245134_s_at	AT4G38280;AT2G45250	[AT4G38280, expressed protein, unknown protein F4L23.24 Arabidopsis thaliana chromosome II BAC F4L23, PID:g2583136 ];[AT2G45250, expressed protein ]	41	0.053428	1.24E-27
245135_at	AT2G45230	non-LTR retrotransposon family (LINE), has a 3.9e-46 P-value blast match to GB:AAB41224 ORF2 (LINE-element) (Rattus norvegicus)	6	0.036803	8.10E-11
245136_at	AT2G45210	auxin-responsive protein-related, weakly similar to small auxin up RNA (GI:546362) {Arabidopsis thaliana}	86	0.042115	1.01E-52
245137_at	AT2G45460	forkhead-associated domain-containing protein / FHA domain-containing protein	54	0.012933	2.36E-06
245138_at	AT2G45190	axial regulator YABBY1 (YABBY1) / abnormal floral organs protein (AFO) / filamentous flower protein (FIL), identical to YABBY1 (Arabidopsis thaliana) GI:4928749, abnormal floral organs protein (AFO) (Arabidopsis thaliana) GI:4322477; supporting cDNA gi:4322476:gb:AF087015.1:AF087015	2	0.083109	2.02E-22
245139_at	AT2G45430	DNA-binding protein-related, contains Pfam domain PF03479: Domain of unknown function (DUF296), found in AT-hook motifs Pfam:PF02178	7	0.019702	2.57E-16
245140_at	AT2G45420	LOB domain protein 18 / lateral organ boundaries domain protein 18 (LBD18), identical to LOB DOMAIN 18 (Arabidopsis thaliana) GI:17227164; supported by full-length cDNA gi:17227163	54	0.028732	4.58E-08
245141_at	AT2G45400	dihydroflavonol 4-reductase family / dihydrokaempferol 4-reductase family, similar to dihydroflavonol 4-reductase (SP:P51102), vestitone reductase (Medicago sativa, GI:973249)	30	0.018913	3.84E-45
245142_at	AT2G45270	glycoprotease M22 family protein, similar to SP:P36175 O-sialoglycoprotein endopeptidase (EC 3.4.24.57) (Glycoprotease) {Pasteurella haemolytica}; contains Pfam profile PF00814: Glycoprotease family	2	0.110456	2.77E-12
245143_at	AT2G45450	expressed protein	11	0.020674	1.75E-28
245144_at	AT2G45240	methionyl aminopeptidase, putative / methionine aminopeptidase, putative / peptidase M, putative, similar to SP:Q01662 Methionine aminopeptidase 1 precursor (EC 3.4.11.18) {Saccharomyces cerevisiae}; contains Pfam profile PF00557: metallopeptidase family M24	21	0.030029	1.01E-14
245145_at	AT2G45440	dihydrodipicolinate synthase 2 (DHDPS2), identical to dihydrodipicolinate synthase 2 (DHDPS2) (Arabidopsis thaliana) GI:11066382	14	0.016161	1.50E-11
245146_at	AT2G45200	Golgi SNARE 12 protein / Golgi SNAP receptor complex member 1, identical to Probable 28 kDa Golgi SNARE protein (Golgi SNAP receptor complex member 1) (SP:O22151) {Arabidopsis thaliana}	69	0.03743	4.90E-24
245147_at	AT2G45280	DNA repair family protein, contains similarity to Swiss-Prot:O43502 DNA repair protein RAD51 homolog 3 (Homo sapiens)	96	0.027853	1.53E-17
245148_at	AT2G45220	pectinesterase family protein, contains Pfam profile: PF01095 pectinesterase	0	0.076895	1.52E-43
245149_at	AT2G47620	SWIRM domain-containing protein / DNA-binding family protein, contains similarity to SWI/SNF complex 170 KDa subunit (Homo sapiens) gi:1549241:gb:AAC50694; contains Pfam domains PF04433: SWIRM domain, PF00249: Myb-like DNA-binding domain	170	0.010944	1.22E-19
245150_at	AT2G47590	photolyase/blue light photoreceptor (PHR2), identical to photolyase/blue light photoreceptor PHR2 (Arabidopsis thaliana) GI:3319288; contains Pfam domain, PF00875: deoxyribodipyrimidine photolyase	2	0.335361	5.48E-43
245151_at	AT2G47550	pectinesterase family protein, contains Pfam profile: PF01095 pectinesterase	19	0.086176	1.24E-74
245152_at	AT2G47490	mitochondrial substrate carrier family protein, contains Pfam profile: PF00153 mitochondrial carrier protein	162	0.023481	1.94E-26
245153_at	AT5G12450	expressed protein, similarity to predicted proteins, Arabidopsis thaliana	6	0.026218	0.037500926
245154_at	AT5G12460	fringe-related protein, similarity to predicted proteins + similar to hypothetical protein GB:AAC23643 (Arabidopsis thaliana) + weak similarity to Fringe (Schistocerca gregaria)(GI:6573138);Fringe encodes an extracellular protein that regulates Notch signalling.	144	0.012227	9.57E-08
245155_at	AT5G12470	expressed protein	2	0.032127	5.36E-33
245156_at	AT5G12480	calmodulin-domain protein kinase isoform 7 (CPK7), identical to calmodulin-domain protein kinase CDPK isoform 7 (Arabidopsis thaliana) gi:1399277:gb:AAB03247	19	0.084134	6.08E-43
245157_at	AT2G33160	glycoside hydrolase family 28 protein / polygalacturonase (pectinase) family protein, similar to polygalacturonase (Salix gilgiana) GI:6714524; contains Pfam profile PF00295: Glycosyl hydrolases family 28 (polygalacturonases)	6	0.040404	0.000631398
245158_at	AT2G33130	rapid alkalinization factor (RALF) family protein	11	0.014698	3.61E-43
245159_at	AT2G33100	cellulose synthase family protein, similar to gi:2827143 from Arabidopsis thaliana (Ath-B)	16	0.203802	3.66E-23
245160_at	AT2G33080	leucine-rich repeat family protein, contains leucine rich-repeat domain Pfam:PF00560, INTERPRO:IPR001611; contains similarity to Cf-2.2 (Lycopersicon pimpinellifolium) gi:1184077:gb:AAC15780	173	0.999756	1.55E-37
245161_at	AT2G33070	jacalin lectin family protein, similar to myrosinase-binding protein homolog (Arabidopsis thaliana) GI:2997767, epithiospecifier (Arabidopsis thaliana) GI:16118845; contains Pfam profiles PF01419 jacalin-like lectin family, PF01344 Kelch motif	13	0.025238	2.46E-15
245162_at	AT2G33240	myosin, putative, similar to myosin (GI:433663) (Arabidopsis thaliana); myosin my5A (SP:Q02440) {Gallus gallus}	30	0.012763	8.22E-05
245163_at	AT2G33230	flavin-containing monooxygenase, putative / FMO, putative, similar to flavin-containing monooxygenase YUCCA3 (Arabidopsis thaliana) GI:16555356	129	0.024573	1.03E-07
245164_at	AT2G33210	chaperonin, putative, similar to SWISS-PROT:Q05046- chaperonin CPN60-2, mitochondrial precursor (HSP60-2) (Cucurbita maxima); contains Pfam:PF00118 domain, TCP-1/cpn60 chaperonin family	18	0.130399	9.54E-33
245165_at	AT2G33180	expressed protein	2	0.141855	1.11E-30
245166_at	AT2G33170	leucine-rich repeat transmembrane protein kinase, putative, similar to receptor protein kinase (Pinus sylvestris) gi:12054894:emb:CAC20842; contains leucine rich repeat (LRR) domains, Pfam:PF00560; contains protein kinase domain, Pfam:PF00069	16	0.015156	1.80E-15
245167_s_at	AT2G33120;AT2G33110	[AT2G33120, synaptobrevin-related protein / vesicle-associated membrane protein 722 (VAMP722) (SAR1), identical to r to Vesicle-associated membrane protein 722 (AtVAMP722) Synaptobrevin-related protein 1 (SP:P47192) {Arabidopsis thaliana}; identical to cDNA synaptobrevin-related protein (SAR1) GI:600709 ];[AT2G33110, synaptobrevin family protein, similar to Vesicle-associated membrane protein 722…	0	0.071559	1.25E-32
245168_at	AT2G33150	acetyl-CoA C-acyltransferase, putative / 3-ketoacyl-CoA thiolase, putative, similar to 3-ketoacyl-CoA thiolase (E.C. 2.3.1.16) from (Arabidopsis thaliana) GI:2981616, (Cucumis sativus) GI:393707, (Cucurbita cv. Kurokawa Amakuri) GI:1694621; contains InterPro accession IPR002155: Thiolase	10	0.136215	5.08E-43
245169_at	AT2G33220	expressed protein	79	0.052381	1.51E-25
245170_at	AT2G47570	60S ribosomal protein L18 (RPL18A)	6	0.013209	0.013666578
245171_at	AT2G47560	zinc finger (C3HC4-type RING finger) family protein, contains Pfam domain, PF00097: Zinc finger, C3HC4 type (RING finger)	15	0.024602	4.63E-65
245172_at	AT2G47540	pollen Ole e 1 allergen and extensin family protein, contains Pfam domain, PF01190: Pollen proteins Ole e I family	7	0.191695	1.99E-54
245173_at	AT2G47520	encodes a member of the ERF (ethylene response factor) subfamily B-2 of ERF/AP2 transcription factor family. The protein contains one AP2 domain. There are 5 members in this subfamily including RAP2.2 AND RAP2.12.	49	0.030664	2.88E-36
245174_at	AT2G47500	kinesin motor protein-related	5	0.031003	1.89E-19
245175_at	AT2G47470	Encodes a protein disulfide isomerase-like (PDIL) protein, a member of a multigene family within the thioredoxin (TRX) superfamily.	21	0.239764	4.55E-35
245176_at	AT2G47440	DNAJ heat shock N-terminal domain-containing protein, contains Pfam profiles PF00226: DnaJ domain, PF00515: TPR Domain; similar to GP:2104534:AF001308 (T10M13.11)	161	0.081191	1.46E-45
245177_at	AT5G12380	annexin, putative, similar to annexin (Fragaria x ananassa) GI:6010777, annexin p33 (Zea mays) GI:6272285; contains Pfam profile PF00191: Annexin	128	0.054212	3.55E-05
245178_at	AT5G12390	expressed protein	93	0.042074	7.28E-39
245179_at	AT5G12400	PHD finger transcription factor, putative, similarity to predicted proteins, Arabidopsis thaliana	10	0.016743	5.99E-11
245180_at	AT5G12410	THUMP domain-containing protein, contains Pfam profile PF02926: THUMP domain	91	0.026499	6.11E-30
245181_at	AT5G12420	expressed protein	19	0.066934	1.07E-24
245182_at	AT5G12430	DNAJ heat shock N-terminal domain-containing protein, similarity to TETRATRICOPEPTIDE REPEAT PROTEIN 2 , human, SWISSPROT:TTC2_HUMAN; contains Pfam profiles PF00226: DnaJ domain, PF00515: TPR Domain	142	0.016963	2.07E-07
245183_at	AT5G12440	zinc finger (CCCH-type) family protein, contains Pfam domain, PF00642: Zinc finger C-x8-C-x5-C-x3-H type (and similar)	2	0.028927	1.28E-35
245184_at	AT1G67790	expressed protein	16	0.05656	4.79E-10
245185_at	AT1G67760	similar to T-complex protein 1 epsilon subunit, putative / TCP-1-epsilon, putative / chaperonin, putative [Arabidopsis thaliana] (TAIR:At1g24510.1); similar to T complex protein (GB:2206327A)	54	0.033256	8.20E-14
245186_at	AT1G67710	two-component responsive regulator family protein / response regulator family protein, contains Pfam profile: PF00072 response regulator receiver domain; contains similarity to response regulator proteins from (Arabidopsis thaliana)	175	0.018314	1.96E-11
245187_s_at	AT1G67650;AT1G67680	[AT1G67650, expressed protein ];[AT1G67680, expressed protein ]	35	0.073064	2.23E-19
245188_at	AT1G67660	expressed protein	112	0.118951	3.04E-10
245189_at	AT1G67670	expressed protein	6	0.023901	2.98E-05
245190_at	AT1G67690	peptidase M3 family protein / thimet oligopeptidase family protein, similar to SP:P42676 Neurolysin, mitochondrial precursor (EC 3.4.24.16) (Mitochondrial oligopeptidase M) {Rattus norvegicus}; contains Pfam profile PF01432: Peptidase family M3	5	0.096141	1.28E-31
245191_at	AT1G67770	RNA-binding protein, putative, similar to terminal ear1 gb:AAC39463.1	144	0.01169	0.950152861
245192_at	AT1G67780	hypothetical protein	15	0.024475	5.38E-08
245193_at	AT1G67810	Fe-S metabolism associated domain-containing protein, contains Pfam PF02657: Fe-S metabolism associated domain	0	0.068695	2.20E-50
245194_at	AT1G67820	protein phosphatase 2C, putative / PP2C, putative, similar to protein phosphatase 2C emb:CAA72341.1	178	0.011774	1.91E-19
245195_at	AT1G67740	photosystem II core complex proteins psbY, chloroplast (PSBY) / L-arginine metabolising enzyme, identical to SP:O49347 Photosystem II core complex proteins psbY, chloroplast precursor (L-arginine metabolising enzyme) (L-AME) (Contains: Photosystem II protein psbY-1 (psbY-A1); Photosystem II protein psbY-2 (psbY-A2)) (Arabidopsis thaliana)	1	0.499871	1.68E-28
245196_at	AT1G67750	pectate lyase family protein, similar to pectate lyase GI:14289169 from (Salix gilgiana)	5	0.04363	6.87E-44
245197_at	AT1G67800	copine-related, low similarity to SP:Q99829 Copine I {Homo sapiens}	0	0.06129	5.77E-37
245198_at	AT1G67700	expressed protein	1	0.351257	3.26E-24
245199_at	AT1G67730	b-keto acyl reductase, putative (GLOSSY8), similar to b-keto acyl reductase GI:2586127 from (Hordeum vulgare)	58	0.022757	4.89E-34
245200_at	AT1G67850	expressed protein, contains Pfam profile PF05212: Protein of unknown function (DUF707)	169	0.074228	1.70E-59
245201_at	AT1G67840	ATP-binding region, ATPase-like domain-containing protein, contains Pfam profile PF02518: ATPase, histidine kinase-, DNA gyrase B-, and HSP90-like domain protein; similar to ESTs gb:AI995396.1, dbj:AV557393.1, and dbj:AV557055.1	2	0.052778	2.21E-29
245202_at	AT1G67720	leucine-rich repeat family protein / protein kinase family protein, contains similarity to light repressible receptor protein kinase (Arabidopsis thaliana) gi:1321686:emb:CAA66376; contains Pfam doamins PF00069: Protein kinase domain and PF00560: Leucine Rich Repeat	40	0.015043	4.53E-18
245203_at	AT3G33080	expressed protein, similar to protein prospero GI:1346808 (Drosophila melanogaster)	34	0.056382	0.00350461
245204_at	AT5G12270	oxidoreductase, 2OG-Fe(II) oxygenase family protein, similarity to ripening protein E8, tomato, PIR:S01642; contains Pfam domain PF03171, 2OG-Fe(II) oxygenase superfamily	60	0.01585	9.22E-47
245205_at	AT5G12280	expressed protein	91	0.009079	1.44E-32
245206_at	AT5G12290	expressed protein, similarity to NCA2 protein, yeast, PIR:S54389~Contains 'Homeobox' domain signature and profile AA305-328	70	0.029089	1.12E-08
245207_at	AT5G12310	zinc finger (C3HC4-type RING finger) family protein, contains Pfam profile: PF00097 zinc finger, C3HC4 type (RING finger)	163	0.016464	3.86E-19
245208_at	AT5G12330	lateral root primordium 1 (LRP1), identical to lateral root primordium 1 (LRP1) (Arabidopsis thaliana) GI:882341; contains Pfam profile PF05142: Domain of unknown function (DUF702)	12	0.012972	2.79E-16
245209_at	AT5G12340	expressed protein, ; expression supported by MPSS	44	0.099118	3.57E-82
245210_at	AT5G12350	similar to zinc finger protein, putative / regulator of chromosome condensation (RCC1) family protein [Arabidopsis thaliana] (TAIR:At5g42140.1); similar to zinc finger protein, putative / regulator of chromosome condensation (RCC1) family protein [Arabidopsis thaliana] (TAIR:At1g69710.1); similar to regulator of chromosome condensation (RCC1) family protein [Arabidopsis thaliana] (TAIR:At3g23270.…	101	0.00955	0.222391338
245211_at	AT5G12370	similar to Brain secretory protein SEC10P [Homo sapiens] (GB:AAH41126.1)	152	0.022299	9.35E-19
245212_at	AT1G44222	expressed protein	53	0.020489	0.026443568
245213_at	AT1G44575	photosystem II 22kDa protein, chloroplast / CP22 (PSBS), identical to photosystem II 22 kDa protein, chloroplast (precursor) SP:Q9XF91 from (Arabidopsis thaliana); contains Pfam profile PF00504: Chlorophyll A-B binding protein	1	0.412929	1.37E-30
245214_at	AT1G67855	expressed protein, hypothetical protein	6	0.028966	3.42E-08
245215_at	AT1G67830	GDSL-motif lipase/hydrolase family protein, similar to early nodulin ENOD8 (Medicago sativa) GI:304037, elicitor-induced glycoprotein iEP4 (Daucus carota) GI:1911765, lanatoside 15'-O-acetylesterase (Digitalis lanata) GI:3688284; contains Pfam profile PF00657: Lipase/Acylhydrolase with GDSL-like motif	1	0.133442	3.15E-26
245216_at	AT4G16143	importin alpha-2, putative (IMPA-2), similar to importin alpha 2 (Capsicum annuum) GI:13752562; contains Pfam profiles PF01749: Importin beta binding domain, PF00514: Armadillo/beta-catenin-like repeat; non-consensus GG donor splice site at exon 1 and 6; CT acceptor splice site at exon 2	73	0.018414	2.39E-22
245217_at	AT1G38340	gypsy-like retrotransposon family (Athila), has a 3.7e-36 P-value blast match to GB:CAA57397 Athila ORF 1 (Arabidopsis thaliana)	6	0.029677	0.022811883
245218_s_at	AT1G59218;AT1G58848	[AT1G59218, disease resistance protein (CC-NBS-LRR class), putative, domain signature CC-NBS-LRR exists, suggestive of a disease resistance protein. ];[AT1G58848, similar to disease resistance protein (CC-NBS-LRR class), putative [Arabidopsis thaliana] (TAIR:At1g58602.1); similar to disease resistance protein (CC-NBS-LRR class), putative [Arabidopsis thaliana] (TAIR:At1g58390.1); similar to disea…	8	0.032974	1.10E-27
245219_at	AT1G58807;AT1G59124	[AT1G58807, disease resistance protein (CC-NBS-LRR class), putative / PRM1 homolog, putative, similar to disease resistance protein rpp8 (Arabidopsis thaliana) gi:3901294:gb:AAC78631; identical to cDNA RF45 mRNA for PRM1 homolog, partial cds GI:6520196 ];[AT1G59124, disease resistance protein (CC-NBS-LRR class), putative / PRM1 homolog, putative, domain signature CC-NBS-LRR exists, suggestive of …	8	0.019444	2.84E-21
245220_at	AT1G59171	expressed protein, contains similarity to merozoite-piroplasm surface antigen Tams1	54	0.983054	4.76E-18
245221_s_at	AT1G58889;AT1G59265	[AT1G58889, copia-like retrotransposon family, has a 0. P-value blast match to dbj:BAA78425.1: polyprotein (Arabidopsis thaliana) (AtRE1) (Ty1_Copia-element) ];[AT1G59265, copia-like retrotransposon family, has a 0. P-value blast match to dbj:BAA78425.1: polyprotein (Arabidopsis thaliana) (AtRE1) (Ty1_Copia-element) ]	6	0.012963	0.030666362
245222_at	AT3G29787	CACTA-like transposase family (Ptta/En/Spm), has a 4.8e-35 P-value blast match to At5g29026.1/8-244 CACTA-like transposase family (Ptta/En/Spm) (CACTA-element) (Arabidopsis thaliana)	6	0.030336	0.048685307
245223_at	AT3G29791	expressed protein	6	0.105676	8.16E-05
245224_at	AT3G29796	hypothetical protein	6	0.038251	0.000483977
245225_at	AT3G29800	AAA-type ATPase family, contains Pfam profile: ATPase family PF00004	6	0.023301	1.26E-07
245226_at	AT3G29970	germination protein-related, similar to HvB12D (Hordeum vulgare subsp. vulgare) gi:471319:emb:CAA54065	69	0.013594	3.02E-10
245227_s_at	AT1G08410	GTP-binding family protein, contains Pfam domain, PF01926: GTPase of unknown function	116	0.017007	2.30E-08
245228_at	AT3G29810	phytochelatin synthetase family protein / COBRA cell expansion protein COBL2, similar to phytochelatin synthetase (Hordeum vulgare subsp. vulgare) GI:29570314; identified in Roudier, et al, Plant Phys. (2002) 130:538-548 (PMID:12376623); contains Pfam profile PF04833: Phytochelatin synthetase-like conserved region	168	0.015789	8.55E-32
245229_at	AT4G25620	hydroxyproline-rich glycoprotein family protein, contains proline-rich extensin domains, INTERPRO:IPR002965; Common family member At5g52430 (Arabidopsis thaliana);	27	0.018319	7.38E-31
245230_at	AT4G25610	zinc finger (C2H2 type) family protein, contains Pfam profile: PF00096 zinc finger, C2H2 type	57	0.024156	5.47E-17
245231_at	no_match	no_match	2	0.042277	4.38E-17
245232_at	AT4G25590	similar to actin-depolymerizing factor, putative [Arabidopsis thaliana] (TAIR:At5g52360.1); similar to pollen specific actin-depolymerizing factor 1 [Nicotiana tabacum] (GB:AAL91666.1); contains InterPro domain Actin-binding, cofilin/tropomyosin type (InterPro:IPR002108)	6	0.03378	1.73E-07
245233_at	AT4G25580	stress-responsive protein-related, contains weak similarity to Low-temperature-induced 65 kDa protein (Desiccation-responsive protein 29B) (Swiss-Prot:Q04980) (Arabidopsis thaliana)	170	0.030342	1.36E-46
245234_at	AT4G25560	myb family transcription factor (MYB18), contains PFAM profile: Myb DNA binding domain PF00249	54	0.041046	1.34E-29
245235_at	AT4G25550	expressed protein	25	0.028291	1.88E-13
245236_at	AT4G25540	DNA mismatch repair protein MSH3 (MSH3), identical to SP:O65607 DNA mismatch repair protein MSH3 (AtMsh3) {Arabidopsis thaliana}	5	0.026656	5.80E-06
245237_at	AT4G25520	transcriptional co-regulator family protein, contains similarity to GP:18033922:gb:AAL57277 SEUSS transcriptional co-regulator (Arabidopsis thaliana)	169	0.039425	1.49E-13
245238_at	AT4G25570	cytochrome B561 family protein, contains Pfam domain, PF03188: Cytochrome b561	2	0.093464	4.59E-47
245239_at	AT4G25530	homeodomain protein (FWA), identical to Homeobox protein FWA (SP:Q9FVI6) (Arabidopsis thaliana); contains Pfam profiles PF01852: START domain and PF00046: Homeobox domain; identical to cDNA homeodomain-containing transcription factor FWA (FWA)GI:13506819	57	0.014382	0.000140248
245240_at	AT1G44510	copia-like retrotransposon family, has a 0. P-value blast match to dbj:BAA78426.1: polyprotein (AtRE2-1) (Arabidopsis thaliana) (Ty1_Copia-element)	57	0.008789	0.156506038
245241_at	AT1G44478	hypothetical protein	6	0.052198	0.003094779
245242_at	AT1G44446	chlorophyll a oxygenase (CAO) / chlorophyll b synthase, identical to chlorophyll a oxygenase GI:5853117 from (Arabidopsis thaliana); contains Pfam PF00355 Rieske (2Fe-2S) domain	33	0.069421	7.57E-23
245243_at	AT1G44414	expressed protein	49	0.020801	2.74E-21
245244_at	AT1G44350	IAA-amino acid hydrolase 6, putative (ILL6) / IAA-Ala hydrolase, putative, virtually identical to gr1-protein from (Arabidopsis thaliana) GI:3559811; similar to IAA-amino acid hydrolase GI:3421384 from (Arabidopsis thaliana); contains TIGRfam profile TIGR01891: amidohydrolase; contains Pfam profile PF01546: Peptidase family M20/M25/M40; identical to cDNA IAA-amino acid conjugate hydrolase-like pr…	27	0.638945	1.48E-60
245245_at	AT1G44318	porphobilinogen synthase, putative / delta-aminolevulinic acid dehydratase, putative, similar to delta-aminolevulinic acid dehydratase (Alad) GI:493019 (SP:P43210) from Glycine max, SP:P24493 from Spinacia oleracea, SP:P30124 from Pisum sativum	6	0.021278	1.57E-05
245246_at	no_match	no_match	56	0.041641	0.046930362
245247_at	AT4G17230	scarecrow-like transcription factor 13 (SCL13)	12	0.251161	3.24E-68
245248_at	AT4G15415	serine/threonine protein phosphatase 2A (PP2A) regulatory subunit B' (B'gamma), identical to B' regulatory subunit of PP2A (Arabidopsis thaliana) GI:2160694; similar to SWISS-PROT:Q28653 serine/threonine protein phosphatase 2A, 56 kDa regulatory subunit, delta isoform (PP2A, B subunit, B' delta isoform, PP2A, B subunit, B56 delta isoform, PP2A, B subunit, PR61 delta isoform, PP2A, B subunit, R5 d…	142	0.026762	3.66E-17
245249_at	AT4G16760	acyl-CoA oxidase (ACX1), identical to acyl-CoA oxidase (Arabidopsis thaliana) GI:3044214	10	0.118913	3.00E-69
245250_at	AT4G17490	encodes a member of the ERF (ethylene response factor) subfamily B-3 of ERF/AP2 transcription factor family (ATERF-6). The protein contains one AP2 domain. There are 18 members in this subfamily including ATERF-1, ATERF-2, AND ATERF-5.	12	0.063712	4.56E-62
245251_at	AT4G17615	calcineurin B-like protein 1 (CBL1), identical to calcineurin B-like protein 1 (GI:3309082) (Arabidopsis thaliana)	0	0.065985	2.50E-79
245252_at	AT4G17500	encodes a member of the ERF (ethylene response factor) subfamily B-3 of ERF/AP2 transcription factor family (ATERF-1). The protein contains one AP2 domain. There are 18 members in this subfamily including ATERF-1, ATERF-2, AND ATERF-5.	27	0.06991	2.77E-65
245253_at	AT4G15440	hydroperoxide lyase (HPL1), identical to hydroperoxide lyase GI:3822403 from (Arabidopsis thaliana)	107	0.13704	1.35E-46
245254_at	AT4G14680	sulfate adenylyltransferase 3 / ATP-sulfurylase 3 (APS3), identical to ATP sulfurylase (APS3) (Arabidopsis thaliana) GI:1575327	11	0.04013	2.06E-73
245255_at	AT4G14110	COP9 signalosome subunit, putative / CSN subunit, putative (CSN8), CSN8, FUS7; identical to cDNA CSN complex subunit 8 (CSN8) GI:18056672	91	0.052942	2.53E-28
245256_at	AT4G15090	far-red impaired response protein (FAR1) / far-red impaired responsive protein (FAR1), identical to far-red impaired response protein FAR1 (Arabidopsis thaliana) gi:5764395:gb:AAD51282; contains Pfam:PF03101 domain: FAR1 family	72	0.019052	0.00015971
245257_at	AT4G14640	calmodulin-8 (CAM8), identical to calmodulin 8 GI:5825600 from (Arabidopsis thaliana)	5	0.01679	1.86E-20
245258_at	AT4G15340	pentacyclic triterpene synthase (04C11), identical to pentacyclic triterpene synthase (gi:6650208) (PMID:11247608)	107	0.020386	3.08E-38
245259_at	AT4G14150	phragmoplast-associated kinesin-related protein (PAKRP1)	5	0.057597	5.72E-11
245260_at	AT4G16360	5'-AMP-activated protein kinase beta-2 subunit, putative, similar to Swiss-Prot:Q9QZH4 5'-AMP-activated protein kinase, beta-2 subunit (AMPK beta-2 chain) (Rattus norvegicus)	46	0.035833	3.30E-23
245261_at	AT4G14385	expressed protein	69	0.025376	1.17E-14
245262_at	AT4G16563	aspartyl protease family protein, contains Pfam profile: PF00026 eukaryotic aspartyl protease	97	0.025628	1.64E-32
245263_at	AT4G17740	C-terminal processing protease, putative, similar to C-terminal protease precursor (Spinacia oleracea) GI:999435; similar to SP:Q44879: (Bartonella bacilliformis)	2	0.111376	8.79E-11
245264_at	AT4G17245	zinc finger (C3HC4-type RING finger) family protein, contains Pfam profile: PF00097 zinc finger, C3HC4 type (RING finger)	81	0.013366	2.62E-20
245265_at	AT4G14400	ankyrin repeat family protein, contains ankyrin repeats, Pfam domain PF00023	108	0.019423	1.50E-32
245266_at	AT4G17070	expressed protein	21	0.037619	4.45E-51
245267_at	AT4G14060	major latex protein-related / MLP-related, low similarity to major latex protein {Papaver somniferum}(GI:294060) ; contains Pfam profile PF00407: Pathogenesis-related protein Bet v I family	113	0.011672	1.15E-21
245268_at	AT4G16570	protein arginine N-methyltransferase-related, contains weak similarity to protein arginine N-methyltransferase 2 (EC 2.1.1.-) (Swiss-Prot:P55345) (Homo sapiens)	2	0.021894	1.73E-10
245269_at	AT4G14500	expressed protein, weak similarity to SP:Q9UKL6 Phosphatidylcholine transfer protein (PC-TP) {Homo sapiens}	3	0.031539	3.60E-27
245270_at	AT4G14960	tubulin alpha-6 chain (TUA6), nearly identical to SP:P29511 Tubulin alpha-6 chain {Arabidopsis thaliana}	5	0.191931	1.35E-49
245271_at	AT4G16430	basic helix-loop-helix (bHLH) family protein, contains Pfam profile: PF00010 helix-loop-helix DNA-binding domain	64	0.045217	1.02E-11
245272_at	AT4G17250	expressed protein	11	0.028895	5.30E-63
245273_at	AT4G14950	expressed protein	10	0.052765	2.32E-24
245274_at	AT4G14360	dehydration-responsive protein-related, similar to early-responsive to dehydration stress ERD3 protein (Arabidopsis thaliana) GI:15320410; contains Pfam profile PF03141: Putative methyltransferase	2	0.05472	3.02E-40
245275_at	AT4G15210	beta-amylase (BMY1) / 1,4-alpha-D-glucan maltohydrolase, identical to Beta-amylase (EC 3.2.1.2) (1,4-alpha-D-glucan maltohydrolase) SP:P25853 (Arabidopsis thaliana)	113	0.071455	1.31E-30
245276_at	AT4G16780	homeobox-leucine zipper protein 4 (HAT4) / HD-ZIP protein 4, SP:Q05466:HAT4_ARATH Homeobox-leucine zipper protein HAT4 (HD-ZIP protein 4) (SP:Q05466) (Arabidopsis thaliana) (HD-ZIP homeotic protein Athb-2	72	0.017085	9.52E-41
245277_at	AT4G15550	UDP-glucose:indole-3-acetate beta-D-glucosyltransferase (IAGLU), identical to UDP-glucose:indole-3-acetate beta-D-glucosyltransferase (iaglu) GI:2149126 from (Arabidopsis thaliana)	166	0.019323	6.61E-25
245278_at	AT4G17730	syntaxin 23 (SYP23) / PEP12-like protein, identical to SP:O04378 Syntaxin 23 (AtSYP23) (AtPLP) (AtPEP12-like protein) {Arabidopsis thaliana}	172	0.055788	8.92E-27
245279_at	AT4G17270	Mo25 family protein, similar to MO25 protein (early mouse development protein family) (Mouse) SWISS-PROT:Q06138	93	0.047611	3.60E-20
245280_at	AT4G16845	vernalization 2 protein (VRN2), identical to vernalization 2 protein (Arabidopsis thaliana) gi:16945788:gb:AAL32135	10	0.050897	4.40E-12
245281_at	AT4G15560	1-deoxy-D-xylulose 5-phosphate synthase, putative / 1-deoxyxylulose-5-phosphate synthase, putative / DXP-synthase, putative (DEF) (CLA1), identical to SP:Q38854 Probable 1-deoxy-D-xylulose 5-phosphate synthase, chloroplast precursor (EC 4.1.3.37) (1-deoxyxylulose-5-phosphate synthase) (DXP synthase) (DXPS). (Mouse-ear cress) {Arabidopsis thaliana}, DEF (deficient in photosynthesis) protein (Arabi…	1	0.09741	6.50E-36
245282_at	AT4G14990	expressed protein	163	0.048429	8.00E-43
245283_at	AT4G13980	heat shock transcription factor family protein, contains Pfam profile: PF00447 HSF-type DNA-binding domain	150	0.023733	2.76E-13
245284_at	AT4G14210	phytoene dehydrogenase, chloroplast / phytoene desaturase (PDS), identical to SP:Q07356 Phytoene dehydrogenase, chloroplast precursor (EC 1.14.99.-) (Phytoene desaturase){Arabidopsis thaliana}; high similarity to phytoene desaturase (Lycopersicon esculentum)(GI:19287)	1	0.150516	4.32E-28
245285_s_at	AT4G14030;AT4G14040	[AT4G14030, selenium-binding protein, putative, contains Pfam profile PF05694: 56kDa selenium binding protein (SBP56); identical to Putative selenium-binding protein (Swiss-Prot:O23264) (Arabidopsis thaliana); similar to selenium binding protein (GI:15485232) (Arabidopsis thaliana); identical to cDNA from partial mRNA for selenium binding protein (sbp gene) GI:15485231 ];[AT4G14040, selenium-bind…	40	0.022813	6.30E-29
245286_at	AT4G14880	cysteine synthase / O-acetylserine (thiol)-lyase / O-acetylserine sulfhydrylase (OAS1), nearly identical to SP:P47998 Cysteine synthase (EC 4.2.99.8) (O-acetylserine sulfhydrylase) (O-acetylserine (Thiol)-lyase) {Arabidopsis thaliana}; identical to cDNA O-acetylserine lyase (At.OAS.5-8) GI:6983573	51	0.025786	5.95E-15
245287_at	AT4G14910	imidazoleglycerol-phosphate dehydratase, putative, similar to SP:P34047 Imidazoleglycerol-phosphate dehydratase 1 (EC 4.2.1.19) (IGPD 1) {Arabidopsis thaliana}; contains Pfam profile PF00475: imidazoleglycerol-phosphate dehydratase	2	0.074814	3.22E-37
245288_at	AT4G16420	transcriptional adaptor (ADA2b), identical to transcriptional adaptor ADA2b (Arabidopsis thaliana) gi:13591700:gb:AAK31320	172	0.018185	4.24E-08
245289_at	AT4G15470	expressed protein, low similarity to N-methyl-D-aspartate receptor-associated protein (Drosophila melanogaster) GI:567104; contains Pfam profile PF01027: Uncharacterized protein family UPF0005	12	0.033325	1.62E-39
245290_at	AT4G16490	armadillo/beta-catenin repeat family protein, contains Pfam profile: PF00514 armadillo/beta-catenin-like repeat	106	0.024989	1.37E-25
245291_at	AT4G16155	dihydrolipoamide dehydrogenase 2, plastidic / lipoamide dehydrogenase 2 (PTLPD2), identical to plastidic lipoamide dehydrogenase from Arabidopsis thaliana (gi:7159284)	2	0.104013	1.30E-23
245292_at	AT4G15093	catalytic LigB subunit of aromatic ring-opening dioxygenase family, contains Pfam PF02900: Catalytic LigB subunit of aromatic ring-opening dioxygenase	17	0.026501	1.01E-14
245293_at	AT4G16660	heat shock protein 70, putative / HSP70, putative	21	0.300611	1.39E-18
245294_at	AT4G14340	casein kinase I (CKI1), identical to casein kinase I (Arabidopsis thaliana) gi:1103318:emb:CAA55395	17	0.052763	2.84E-13
245295_at	AT4G16100	expressed protein	0	0.030456	9.32E-25
245296_at	AT4G16370	oligopeptide transporter OPT family protein, similar to oligopeptide transporter Opt1p (Candida albicans) GI:2367386; contains Pfam profile PF03169: OPT oligopeptide transporter protein	1	0.028663	9.75E-24
245297_at	AT4G16510	YbaK/prolyl-tRNA synthetase-related, contains weak hit to Pfam profile PF04073: YbaK/prolyl-tRNA synthetases associated domain	5	0.054486	1.53E-12
245298_at	AT4G15010	mitochondrial substrate carrier family protein, contains Pfam profile: PF00153 mitochondrial carrier protein	17	0.039193	6.53E-23
245299_at	AT4G17530	Ras-related GTP-binding protein, putative, very strong similarity to RAB1C (Lotus corniculatus var. japonicus) GI:1370166; contains Pfam profile PF00071: Ras family	10	0.079527	5.75E-27
245300_at	AT4G16350	calcineurin B-like protein 6 (CBL6), identical to calcineurin B-like protein 6 (GI:11065943) (Arabidopsis thaliana)	19	0.032917	2.81E-66
245301_at	AT4G17190	farnesyl pyrophosphate synthetase 2 (FPS2) / FPP synthetase 2 / farnesyl diphosphate synthase 2, identical to SP:Q43315 Farnesyl pyrophosphate synthetase 2 (FPP synthetase 2) (FPS 2) (Farnesyl diphosphate synthetase 2) (Includes: Dimethylallyltransferase (EC 2.5.1.1); Geranyltranstransferase (EC 2.5.1.10)) {Arabidopsis thaliana}	5	0.059859	1.09E-18
245302_at	AT4G17695	myb family transcription factor (KAN3), contains Pfam profile: PF00249 myb-like DNA-binding domain; identical to cDNA GARP-like putative transcription factor KANADI3 (KAN3) GI:15723596	109	0.014798	6.43E-14
245303_at	AT4G17010	expressed protein	91	0.048122	8.88E-17
245304_at	AT4G15630	integral membrane family protein, contains TIGRFAM TIGR01569 : plant integral membrane protein TIGR01569; contains Pfam PF04535 : Domain of unknown function (DUF588)	146	0.018806	2.67E-40
245305_at	AT4G17215	expressed protein	133	0.028884	8.64E-21
245306_at	AT4G14690	chlorophyll A-B binding family protein / early light-induced protein, putative, strong similarity to early light-induced protein; ELIP (Arabidopsis thaliana) GI:1872544; contains Pfam profile: PF00504 chlorophyll A-B binding protein	8	0.146313	2.00E-55
245307_at	AT4G16770	oxidoreductase, 2OG-Fe(II) oxygenase family protein, low similarity to flavonol synthase from Petunia hybrida (SP:Q07512), Citrus unshiu (GI:4126403); contains Pfam domain PF03171, 2OG-Fe(II) oxygenase superfamily; non-consensus GG acceptor splice site at exon 8	41	0.021695	6.21E-08
245308_at	AT4G17486	expressed protein	143	0.03468	2.31E-28
245309_at	AT4G15140	expressed protein	138	0.015481	7.41E-23
245310_at	AT4G13950	rapid alkalinization factor (RALF) family protein, similar to RALF precursor (Nicotiana tabacum) GI:16566316	66	0.015759	1.03E-27
245311_at	AT4G14320	60S ribosomal protein L36a/L44 (RPL36aB)	18	0.400168	1.37E-31
245312_at	AT4G14600	expressed protein	71	0.034254	1.53E-13
245313_at	AT4G15420	PRLI-interacting factor K, nearly identical to PRLI-interacting factor K (Arabidopsis thaliana) GI:11139266; contains Pfam profiles PF03152: Ubiquitin fusion degradation protein UFD1, PF00096: Zinc finger, C2H2 type	0	0.04371	1.56E-42
245314_at	AT4G16745	exostosin family protein, contains Pfam PF03016: Exostosin family	143	0.009996	0.001456047
245315_at	AT4G14800	20S proteasome beta subunit D2 (PBD2) (PRCGA), identical to SP:O24633 Proteasome subunit beta type 2-2 (EC 3.4.25.1) (20S proteasome alpha subunit D2) {Arabidopsis thaliana}, cDNA proteasome subunit prcga GI:2511571	25	0.130096	8.69E-40
245316_at	AT4G14000	expressed protein	63	0.022195	1.62E-20
245317_at	AT4G15610	integral membrane family protein, contains TIGRFAM TIGR01569 : plant integral membrane protein TIGR01569; contains Pfam PF04535 : Domain of unknown function (DUF588)	0	0.078664	1.44E-42
245318_at	AT4G16980	arabinogalactan-protein family, similar to arabinogalactan protein (Arabidopsis thaliana) gi:10880495:gb:AAG24277; contains proline-rich extensin domains, INTERPRO:IPR002965	2	0.093049	3.68E-61
245319_at	AT4G16146	expressed protein	158	0.036113	1.25E-18
245320_at	AT4G16444	expressed protein	89	0.033739	1.30E-22
245321_at	AT4G15545	expressed protein	2	0.064775	1.56E-53
245322_at	AT4G14815	protease inhibitor/seed storage/lipid transfer protein (LTP) family protein, contains Pfam protease inhibitor/seed storage/LTP family domain PF00234	15	0.013301	0.000221993
245323_at	AT4G16500	cysteine protease inhibitor family protein / cystatin family protein, similar to SP:Q06445 Cysteine proteinase inhibitor (Cystatin) {Vigna unguiculata}; contains Pfam profile PF00031: Cystatin domain	32	0.037208	8.35E-57
245324_at	AT4G17260	L-lactate dehydrogenase, putative, strong similarity to L-lactate dehydrogenase from Lycopersicon esculentum (GI:1620970, GI:1620972), Hordeum vulgare (SP:P22988, SP:P22989); contains InterPro entry IPR001236: Lactate/malate dehydrogenase	169	0.014164	1.34E-49
245325_at	AT4G14130	xyloglucan:xyloglucosyl transferase, putative / xyloglucan endotransglycosylase, putative / endo-xyloglucan transferase, putative (XTR7), almost identical to xyloglucan endotransglycosylase-related protein XTR7 GI:1244760 from (Arabidopsis thaliana), one amino acid difference	5	0.025344	4.11E-48
245326_at	AT4G14100	expressed protein	2	0.06053	1.80E-39
245327_at	AT4G16850	expressed protein	67	0.017279	5.15E-15
245328_at	AT4G14465	DNA-binding protein-related, contains Pfam domain PF03479: Domain of unknown function (DUF296), found in AT-hook motifs Pfam:PF02178	98	0.013931	2.65E-29
245329_at	AT4G14365	zinc finger (C3HC4-type RING finger) family protein / ankyrin repeat family protein, contains Pfam profile: PF00097 zinc finger, C3HC4 type (RING finger) and Pfam profile: PF00023 ankyrin repeat	12	0.076162	1.13E-51
245330_at	AT4G14930	acid phosphatase survival protein SurE, putative, similar to Swiss-Prot:P36664 acid phosphatase surE (EC 3.1.3.2) (Stationary-phase survival protein surE) (Escherichia coli O157:H7); contains Pfam domain PF01975: Survival protein SurE	137	0.044911	7.83E-55
245331_at	AT4G14410	basic helix-loop-helix (bHLH) family protein	71	0.016133	3.26E-30
245332_at	AT4G15940	fumarylacetoacetate hydrolase family protein, contains Pfam domain, PF01557: fumarylacetoacetate hydrolase family protein	10	0.036872	1.83E-34
245333_at	AT4G14615	expressed protein	41	0.063074	4.76E-53
245334_at	AT4G15800	rapid alkalinization factor (RALF) family protein, similar to RALF precursor (Nicotiana tabacum) GI:16566316	99	0.026603	1.80E-33
245335_at	AT4G16160	mitochondrial import inner membrane translocase subunit Tim17/Tim22/Tim23 family protein, contains Pfam PF02466: Mitochondrial import inner membrane translocase subunit Tim17	155	0.059275	4.86E-06
245336_at	AT4G16515	expressed protein	72	0.07049	4.99E-29
245337_at	AT4G16566	histidine triad family protein / HIT family protein, contains Pfam domain, PF01230: HIT family (histidine triad protein family)	2	0.03751	2.47E-24
245338_at	AT4G16442	integral membrane family protein, contains TIGRFAM TIGR01569 : plant integral membrane protein TIGR01569; contains Pfam PF04535 : Domain of unknown function (DUF588)	90	0.017551	6.69E-36
245339_at	AT4G16120	phytochelatin synthetase-related, contains Pfam PF04833: Phytochelatin synthetase-like conserved region; supporting cDNA gi:26449620:dbj:AK117261.1:	5	0.058068	1.87E-11
245340_at	AT4G14420	lesion inducing protein-related, similar to ORF, able to induce HR-like lesions (Nicotiana tabacum) gi:1762945:gb:AAC49975	21	0.162459	1.05E-37
245341_at	AT4G16447	expressed protein	46	0.027251	1.38E-50
245342_at	AT4G16720	60S ribosomal protein L15 (RPL15A)	18	0.633522	1.83E-23
245343_at	AT4G15830	expressed protein	5	0.21675	2.95E-55
245344_at	AT4G15475	F-box family protein (FBL4), 99.7% identical to F-box protein family, AtFBL4 (GP:21536497) (Arabidopsis thaliana); similar to grr1 GI:2407790 from (Glycine max)	17	0.037605	1.49E-19
245345_at	AT4G16640	matrix metalloproteinase, putative, metalloproteinase (Arabidopsis thaliana) GI:3128477; contains InterPro accession IPR001818: Matrixin	136	0.039334	6.78E-39
245346_at	AT4G17090	beta-amylase (CT-BMY) / 1,4-alpha-D-glucan maltohydrolase, identical to beta-amylase enzyme GI:6065749 from (Arabidopsis thaliana)	162	0.042737	1.49E-83
245347_at	AT4G14890	ferredoxin family protein, similar to SP:P00252 Ferredoxin I from Nostoc muscorum, SP:P00248 Ferredoxin from Mastigocladus laminosus, SP:P00244 Ferredoxin I from Aphanizomenon flos-aquae; contains Pfam profile PF00111 2Fe-2S iron-sulfur cluster binding domain	2	0.324726	2.26E-35
245348_at	AT4G17770	glycosyl transferase family 20 protein / trehalose-phosphatase family protein, contains Pfam profile: PF02358 trehalose-phosphatase	122	0.060618	6.44E-30
245349_at	AT4G16690	esterase/lipase/thioesterase family protein, similar to ethylene-induced esterase (Citrus sinensis) GI:14279437, polyneuridine aldehyde esterase (Rauvolfia serpentina) GI:6651393, SP:Q40708 PIR7A protein {Oryza sativa}; contains Interpro entry IPR000379	168	0.043781	1.68E-26
245350_at	AT4G16830	nuclear RNA-binding protein (RGGA), identical to nuclear RNA binding protein GI:6492264 from (Arabidopsis thaliana)	41	0.054145	1.17E-29
245351_at	AT4G17640	casein kinase II beta chain, putative, similar to casein kinase II beta' chain (CK II) (Arabidopsis thaliana) SWISS-PROT:P40229	172	0.021299	8.90E-21
245352_at	AT4G15490	UDP-glucoronosyl/UDP-glucosyl transferase family protein, contains Pfam profile: PF00201 UDP-glucoronosyl and UDP-glucosyl transferase ;simalr to UDP-glucose:sinapate glucosyltransferase GI:9794913 from (Brassica napus)	134	0.040693	9.25E-53
245353_at	AT4G16000	expressed protein	140	0.023963	7.10E-40
245354_at	AT4G17600	lil3 protein, identical to Lil3 protein (Arabidopsis thaliana) gi:4741966:gb:AAD28780	2	0.162994	1.84E-22
245355_at	AT4G17390	60S ribosomal protein L15 (RPL15B)	18	0.521186	2.67E-34
245356_at	AT4G13940	adenosylhomocysteinase / S-adenosyl-L-homocysteine hydrolase / AdoHcyase (SAHH), identical to SP:O23255 Adenosylhomocysteinase (EC 3.3.1.1) (S-adenosyl-L-homocysteine hydrolase) (AdoHcyase) {Arabidopsis thaliana}; strong similarity to SP:P50248 Adenosylhomocysteinase (EC 3.3.1.1) {Nicotiana sylvestris}	32	0.038177	5.99E-24
245357_at	AT4G17560	ribosomal protein L19 family protein, similar to plastid ribosomal protein L19 precursor (Spinacia oleracea) gi:7582403:gb:AAF64312	2	0.174696	1.78E-27
245358_at	AT4G15900	PP1/PP2A phosphatases pleiotropic regulator 1 (PRL1), identical to PP1/PP2A phosphatases pleiotropic regulator PRL1 (SP:Q42384) (Arabidopsis thaliana), PRL1 (Arabidopsis thaliana) GI:577733; contains Pfam PF00400: WD domain, G-beta repeat (7 copies)	51	0.017218	8.80E-10
245359_at	AT4G14430	enoyl-CoA hydratase/isomerase family protein, low siimilarity to 2-cyclohexenylcarbonyl CoA isomerase (Streptomyces collinus) GI:8133118, enoyl-CoA isomerase (Escherichia coli) GI:2764829; contains Pfam profile PF00378 enoyl-CoA hydratase/isomerase family protein	10	0.026996	9.95E-36
245360_at	AT4G16330	oxidoreductase, 2OG-Fe(II) oxygenase family protein, similar to flavonone-3-hydroxylase (naringenin,2-oxoglutarate 3-dioxygenase) from Malus domestica (SP:Q06942), Pyrus communis (GI:20269881); contains Pfam domain PF03171, 2OG-Fe(II) oxygenase superfamily	84	0.055988	3.88E-43
245361_at	AT4G17790	expressed protein	69	0.029268	1.39E-18
245362_at	AT4G17460	homeobox-leucine zipper protein 1 (HAT1) / HD-ZIP protein 1, identical to Homeobox-leucine zipper protein HAT1 (SP:P46600) (Arabidopsis thaliana)	72	0.07479	1.21E-46
245363_at	AT4G15120	VQ motif-containing protein, contains PF05678: VQ motif	0	0.043557	5.28E-71
245364_at	AT4G15790	expressed protein	5	0.109328	4.08E-23
245365_at	AT4G17720	RNA recognition motif (RRM)-containing protein	0	0.109941	1.79E-46
245366_at	AT4G14965	cytochrome b5 domain-containing protein, similar to SP:O15173 Membrane associated progesterone receptor component 2 (Steroid receptor protein DG6) {Homo sapiens}; contains Pfam profile PF00173: Heme/Steroid binding domain	41	0.039848	1.53E-19
245367_at	AT4G16265	DNA-directed RNA polymerase II, putative, similar to SP:P36958 DNA-directed RNA polymerase II 15.1 kDa polypeptide (EC 2.7.7.6) {Drosophila melanogaster}; contains Pfam profile PF02150: RNA polymerases M/15 Kd subunit	18	0.059507	4.76E-27
245368_at	AT4G15510	photosystem II reaction center PsbP family protein, contains PsbP domain PF01789; identical to SP:O23403 (Arabidopsis thaliana)	2	0.599894	1.40E-41
245369_at	AT4G15975	zinc finger (C3HC4-type RING finger) family protein, contains Pfam domain, PF00097: Zinc finger, C3HC4 type (RING finger)	0	0.028024	2.36E-57
245370_at	AT4G16840	expressed protein	19	0.04451	2.18E-22
245371_at	AT4G15750	invertase/pectin methylesterase inhibitor family protein, nearly identical to gi:3426058 novel gene of unknown function; contains Pfam profile PF04043: Plant invertase/pectin methylesterase inhibitor; identical to cDNA IB1P8-4 protein GI:3426057	137	0.010099	0.423882405
245372_at	AT4G15000	60S ribosomal protein L27 (RPL27C)	18	0.667038	2.37E-35
245373_s_at	AT4G14716;AT4G14710	[AT4G14716, iron-deficiency-responsive protein, putative, strong similarity to iron-deficiency induced gene (Hordeum vulgare) GI:14522834; contains Pfam profile PF03079: ARD/ARD' family ];[AT4G14710, iron-deficiency-responsive protein, putative, strong similarity to iron-deficiency induced gene (Hordeum vulgare) GI:14522834; contains Pfam profile PF03079: ARD/ARD' family ]	26	0.039636	1.28E-34
245374_at	AT4G17620	glycine-rich protein	93	0.0243	4.27E-11
245375_at	AT4G17660	protein kinase, putative, similar to protein kinase (Lophopyrum elongatum) gi:13022177:gb:AAK11674	11	0.054286	8.34E-28
245376_at	AT4G17690	peroxidase, putative, similar to peroxidase (Spinacia oleracea) gi:1781336:emb:CAA71495	173	0.010081	0.007858102
245377_at	no_match	no_match	53	0.016173	0.85629323
245378_at	AT4G17710	homeobox-leucine zipper family protein / lipid-binding START domain-containing protein, similar to HD-Zip homeo domain OCL4 protein (GI:8920425) (Zea mays); contains Pfam PF00046: Homeobox domain and Pfam PF01852: START domain	30	0.013033	3.78E-10
245379_at	AT4G17750	heat shock factor protein 1 (HSF1) / heat shock transcription factor 1 (HSTF1), identical to heat shock transcription factor 1 (HSF1) SP:P41151 from (Arabidopsis thaliana) ;contains Pfam profile: PF00447 HSF-type DNA-binding domain	11	0.018652	1.17E-08
245380_at	AT4G17760	expressed protein	15	0.018264	9.07E-12
245381_at	AT4G17785	myb family transcription factor (MYB39), contains Pfam profile: PF00249 myb-like DNA-binding domain	11	0.050798	5.48E-59
245382_at	AT4G17800	DNA-binding protein-related, contains Pfam domain PF03479: Domain of unknown function (DUF296), found in AT-hook motifs Pfam:PF02178	172	0.012886	2.31E-39
245383_at	AT4G17810	similar to zinc finger (C2H2 type) family protein [Arabidopsis thaliana] (TAIR:At2g37740.1); similar to OSJNBa0086O06.19 [Oryza sativa (japonica cultivar-group)] (GB:XP_473719.1); contains InterPro domain Zn-finger, C2H2 type (InterPro:IPR007087)	2	0.171863	1.05E-44
245384_at	AT4G16790	hydroxyproline-rich glycoprotein family protein, contains proline-rich extensin domains, INTERPRO:IPR002965	114	0.009506	4.24E-08
245385_at	AT4G14020	rapid alkalinization factor (RALF) family protein	10	0.033495	3.46E-21
245386_at	AT4G14010	rapid alkalinization factor (RALF) family protein, similar to RALF precursor (Nicotiana tabacum) GI:16566316	17	0.044626	8.86E-51
245387_at	AT4G17520	nuclear RNA-binding protein, putative, similar to nuclear RNA binding protein GI:6492264 from (Arabidopsis thaliana)	18	0.164289	3.17E-50
245388_at	AT4G16410	expressed protein, contains Pfam PF05421: Protein of unknown function (DUF751)	1	0.422407	4.62E-29
245389_at	AT4G17480	palmitoyl protein thioesterase family protein	128	0.010304	5.91E-13
245390_at	AT4G17650	aromatic-rich family protein, contains Pfam PF03654: Aromatic-Rich Protein Family	10	0.137692	4.29E-56
245391_at	AT4G16520	autophagy 8f (APG8f), identical to autophagy 8f (Arabidopsis thaliana) GI:19912161; contains Pfam profile PF02991: Microtubule associated protein 1A/1B, light chain 3	81	0.040852	1.23E-32
245392_at	AT4G15680	glutaredoxin family protein, contains INTERPRO Domain IPR002109, Glutaredoxin (thioltransferase)	168	0.012005	1.63E-12
245393_at	AT4G16260	glycosyl hydrolase family 17 protein, similar to glucan endo-1,3-beta-glucosidase, basic vacuolar isoform precursor SP:P52407 from (Hevea brasiliensis)	177	0.052392	1.44E-46
245394_at	AT4G16450	expressed protein	5	0.100912	9.81E-44
245395_at	AT4G17420	expressed protein, contains Pfam domain, PF01987: Protein of unknown function	21	0.033423	1.64E-05
245396_at	AT4G14870	expressed protein	2	0.173259	5.89E-26
245397_at	AT4G14560	auxin-responsive protein / indoleacetic acid-induced protein 1 (IAA1), identical to SP:P49677 Auxin-responsive protein IAA1 (Indoleacetic acid-induced protein 1) {Arabidopsis thaliana}	72	0.018197	3.75E-40
245398_at	AT4G14900	hydroxyproline-rich glycoprotein family protein	60	0.028282	7.29E-10
245399_at	AT4G17340	major intrinsic family protein / MIP family protein, contains Pfam profile: MIP PF00230	5	0.033891	4.48E-48
245400_at	AT4G17040	ATP-dependent Clp protease proteolytic subunit, putative, similar to ATP-dependent Clp protease proteolytic subunit GI:7264063 from (Synechococcus sp.PCC 7942)	74	0.062163	1.51E-27
245401_at	AT4G17670	senescence-associated protein-related, similar to senescence-associated protein SAG102 (GI:22331931) (Arabidopsis thaliana);	8	0.01909	1.58E-40
245402_at	AT4G17585	hypothetical protein	128	0.025325	5.75E-06
245403_at	AT4G17590	nucleolar protein-related, contains weak similarity to Swiss-Prot:P40991 nucleolar protein NOP2 (Saccharomyces cerevisiae)	53	0.018231	0.16123103
245404_at	AT4G17610	tRNA/rRNA methyltransferase (SpoU) family protein, similar to TAR RNA loop binding protein (Homo sapiens) GI:1184692; contains Pfam profile PF00588: SpoU rRNA Methylase (RNA methyltransferase, TrmH) family	5	0.037895	2.71E-13
245405_at	AT4G17150	expressed protein, similar to expressed protein [Arabidopsis thaliana] (TAIR:At3g23540.1); similar to expressed protein [Arabidopsis thaliana] (TAIR:At4g14290.1); similar to unknown protein [Oryza sativa (japonica cultivar-group)] (GB:XP_464484.1); contains InterPro domain Esterase/lipase/thioesterase (InterPro:IPR000379)	135	0.023541	4.19E-19
245406_at	AT4G17160	Ras-related GTP-binding protein, putative, similar to GTP-binding protein GI:1208537 from (Glycine max)	6	0.015608	7.35E-05
245407_at	AT4G17170	Rab2-like GTP-binding protein (RAB2), identical to Rab2-like protein (At-RAB2) GI:1765896 from (Arabidopsis thaliana)	17	0.020807	3.88E-25
245408_at	AT4G17180	glycosyl hydrolase family 17 protein, similar to 3-glucanase GI:18483232 from (Sorghum bicolor)	2	0.078693	4.84E-23
245409_at	AT4G17200	F-box family protein, contains F-box domain Pfam:PF00646	6	0.047077	1.45E-06
245410_at	AT4G17220	Encodes a microtubule associated protein (MAP70-5). Expressed in all tissues.	31	0.01277	1.14E-13
245411_at	AT4G17240	expressed protein	139	0.020597	1.92E-19
245412_at	AT4G17280	auxin-responsive family protein, similar to auxin-induced protein AIR12 (GI:11357190) (Arabidopsis thaliana)	13	0.036445	3.82E-52
245413_at	AT4G17300	asparaginyl-tRNA synthetase, chloroplast, mitochondrial / asparagine-tRNA ligase / AsnRS (SYNO), nearly identical to SP:O48593	2	0.025955	1.53E-17
245414_at	AT4G17310	expressed protein	32	0.019075	9.67E-05
245415_at	AT4G17330	agenet domain-containing protein, contains Pfam PF05641: Agenet domain	48	0.020438	3.02E-05
245416_at	AT4G17350	expressed protein	108	0.022076	1.48E-19
245417_at	AT4G17360	formyltetrahydrofolate deformylase, putative, similar to formyltetrahydrofolate deformylase (strain PCC 6803- Synechocystis sp.) SWISS-PROT:Q55135	2	0.18457	3.21E-16
245418_at	AT4G17370	oxidoreductase family protein, weak similarity to SP:P26935 Myo-inositol 2-dehydrogenase (EC 1.1.1.18). {Bacillus subtilis}; contains Pfam profiles PF01408: Oxidoreductase family NAD-binding Rossmann fold, PF02894: Oxidoreductase family C-terminal alpha/beta domain	41	0.056371	3.86E-29
245419_at	AT4G17380	similar to DNA mismatch repair protein MSH2 (MSH2) [Arabidopsis thaliana] (TAIR:At3g18524.1); similar to MutS homolog 4 [Homo sapiens] (GB:AAH33030.1); similar to mutS-like 4 [synthetic construct] (GB:AAX29894.1); contains InterPro domain MutS III (InterPro:IPR007696); contains InterPro domain DNA mismatch repair protein MutS, C-terminal (InterPro:IPR000432); contains InterPro domain MutS IV (Int…	6	0.037142	0.073549516
245420_at	AT4G17410	expressed protein	11	0.104885	2.08E-42
245421_at	AT4G17430	expressed protein, weak similarity to CigA protein (Mucor circinelloides) GI:9717020	5	0.02532	1.01E-11
245422_at	AT4G17470	palmitoyl protein thioesterase family protein	113	0.999871	7.22E-47
245423_at	AT4G17483	palmitoyl protein thioesterase family protein	16	0.020506	1.66E-19
245424_at	AT4G17505	expressed protein, contains Pfam profile PF03080: Arabidopsis proteins of unknown function; expression supported by MPSS	53	0.035128	0.009872687
245425_at	AT4G17510	ubiquitin carboxyl-terminal hydrolase, putative / ubiquitin thiolesterase, putative, similar to SP:Q9JKB1 Ubiquitin carboxyl-terminal hydrolase isozyme L3 (EC 3.4.19.12) (UCH- L3) (Ubiquitin thiolesterase L3) {Mus musculus}; contains Pfam profile PF01088: Ubiquitin carboxyl-terminal hydrolase, family 1	70	0.038128	1.54E-17
245426_at	AT4G17540	expressed protein	2	0.073936	3.87E-26
245427_at	AT4G17550	transporter-related, similar to cAMP inducible 2 protein (Mus musculus) GI:4580997, glycerol 3-phosphate permease (Homo sapiens) GI:7543982; contains Pfam profile PF00083: major facilitator superfamily protein	9	0.218767	2.50E-86
245428_at	AT4G17570	zinc finger (GATA type) family protein	104	0.015149	9.23E-14
245429_at	AT4G17580	Bax inhibitor-1 family protein / BI-1 family protein, similar to SP:Q9LD45 Bax inhibitor-1 (BI-1) (AtBI-1) {Arabidopsis thaliana}; contains Pfam profile PF01027: Uncharacterized protein family UPF0005	6	0.027222	0.000340455
245430_at	AT4G17060	expressed protein	110	0.01455	8.99E-05
245431_at	AT4G17080	MORN (Membrane Occupation and Recognition Nexus) repeat-containing protein /phosphatidylinositol-4-phosphate 5-kinase-related, low similarity to phosphatidylinositol-4-phosphate 5-kinase AtPIP5K1 (Arabidopsis thaliana) GI:3702691; contains Pfam profile PF02493: MORN repeat	81	0.023885	5.85E-32
245432_at	AT4G17100	serine protease protein -related, expressed pseudogene, blastp match of 64% identity and 1.9e-114 P-value to GP:29367523:gb:AAO72617.1::AY224498 putative serine protease-like protein {Oryza sativa (japonica cultivar-group)}	15	0.036947	2.20E-33
245433_at	AT4G17110	expressed protein, ; expression supported by MPSS	158	0.087266	9.92E-20
245434_at	AT4G17120	expressed protein	158	0.061542	7.57E-23
245435_at	AT4G17130	expressed protein	34	0.018212	1.25E-07
245436_at	AT4G16620	integral membrane family protein / nodulin MtN21-related, low similarity to MtN21 (Medicago truncatula) GI:2598575	20	0.031936	1.58E-38
245437_at	no_match	no_match	14	0.036246	1.23E-26
245438_at	AT4G16650	expressed protein, contains Pfam PF03138: Plant protein family. The function of this family of plant proteins is unknown; previously annotated as 'growth regulator like protein' based on similarity to axi 1 protein (GB:X80301) (GI:559920) from (Nicotiana tabacum), which, due to scienitific fraud was retracted. Retraction in: Schell J. EMBO J 1999 May 17;18(10):2908. PMID:10400497.	114	0.051622	5.37E-11
245439_at	AT4G16670	expressed protein	10	0.051253	3.60E-43
245440_at	AT4G16680	RNA helicase, putative, similar to SP:Q14562 ATP-dependent helicase DDX8 (RNA helicase HRH1) (DEAH-box protein 8) {Homo sapiens}; contains Pfam profiles PF04408: Helicase associated domain (HA2), PF00271: Helicase conserved C-terminal domain	16	0.308913	3.38E-89
245441_at	AT4G16700	phosphatidylserine decarboxylase, similar to SP:P27465 Phosphatidylserine decarboxylase proenzyme (EC 4.1.1.65 {Cricetulus griseus}; contains Pfam profile PF02666: phosphatidylserine decarboxylase	103	0.00985	2.73E-10
245442_at	AT4G16710	glycosyltransferase family protein 28, low similarity to C terminus subunit of GlcA transferase from Escherichia coli (GI:2586169); contains Pfam profile PF04101: Glycosyltransferase family 28 C-terminal domain	82	1	4.36E-34
245443_at	AT4G16730	terpene synthase/cyclase family protein, similar to myrcene/ocimene synthase (GI:9957293); contains Pfam profile: PF01397 terpene synthase family	115	0.068382	2.00E-44
245444_at	AT4G16740	terpene synthase/cyclase family protein, similar to myrcene/ocimene synthase (GI:9957293); contains Pfam profile PF01397: Terpene synthase, N-terminal domain; contains Pfam profile PF03936: Terpene synthase family, metal binding domain; identical to cDNA (partial mRNA) E-beta-ocimene synthase GI:30349137	115	0.063531	1.72E-31
245445_at	AT4G16750	encodes a member of the DREB subfamily A-4 of ERF/AP2 transcription factor family. The protein contains one AP2 domain. There are 17 members in this subfamily including TINY.	8	0.03968	1.38E-40
245446_at	AT4G16800	enoyl-CoA hydratase, putative, similar to AU-binding protein/Enoyl-CoA hydratase (Homo sapiens) GI:780241, (Mus musculus)GI:6840920; contains Pfam profile PF00378 enoyl-CoA hydratase/isomerase family protein	2	0.060976	6.09E-15
245447_at	AT4G16820	lipase class 3 family protein, similar to DEFECTIVE IN ANTHER DEHISCENCE1 (Arabidopsis thaliana) GI:16215706; contains Pfam profile PF01764: Lipase	11	0.064161	4.07E-72
245448_at	AT4G16860	disease resistance protein (TIR-NBS-LRR class), putative, domain signature TIR-NBS-LRR exists, suggestive of a disease resistance protein.	101	0.017047	3.76E-38
245449_at	AT4G16870	copia-like retrotransposon family, has a 0. P-value blast match to dbj:BAA78426.1: polyprotein (AtRE2-1) (Arabidopsis thaliana) (Ty1_Copia-element)	130	0.023326	2.95E-23
245450_at	AT4G16880	disease resistance protein-related, contains weak similarity to disease resistance protein RPP4 (Arabidopsis thaliana) gi:20270890:gb:AAM18462	2	0.046999	1.05E-07
245451_at	AT4G16890	disease resistance protein (TIR-NBS-LRR class), putative, domain signature TIR-NBS-LRR exists, suggestive of a disease resistance protein.	52	0.017399	3.02E-25
245452_at	AT4G16910	gypsy-like retrotransposon family, has a 6.1e-185 P-value blast match to GB:AAD27547 polyprotein (Gypsy_Ty3-element) (Oryza sativa subsp. indica)	6	0.028682	0.048490206
245453_at	AT4G16900	disease resistance protein (TIR-NBS-LRR class), putative, domain signature TIR-NBS-LRR exists, suggestive of a disease resistance protein.	171	0.01705	4.14E-09
245454_at	AT4G16920	disease resistance protein (TIR-NBS-LRR class), putative, domain signature TIR-NBS-LRR exists, suggestive of a disease resistance protein.	103	0.018855	3.39E-29
245455_at	AT4G16930	disease resistance protein (TIR-NBS-LRR class), putative, domain signature TIR-NBS exists, suggestive of a disease resistance protein.	6	0.024071	2.15E-05
245456_at	AT4G16950	disease resistance protein (TIR-NBS-LRR class), putative, domain signature TIR-NBS-LRR exists, suggestive of a disease resistance protein.; closest homolog in Col-0 to RPP5 of clutivar Landsberg erecta.	103	0.021606	8.24E-40
245457_s_at	AT4G16940;AT4G16960	[AT4G16940, disease resistance protein (TIR-NBS-LRR class), putative, domain signature TIR-NBS-LRR exists, suggestive of a disease resistance protein. ];[AT4G16960, disease resistance protein (TIR-NBS-LRR class), putative, domain signature TIR-NBS-LRR exists, suggestive of a disease resistance protein. ]	12	0.018642	1.65E-41
245458_at	AT4G16970	protein kinase family protein, contains protein kinase domain, Pfam:PF00069	54	0.016009	8.18E-07
245459_at	no_match	no_match	95	0.009804	1.53E-17
245460_at	AT4G16990	similar to disease resistance protein (TIR-NBS-LRR class), putative [Arabidopsis thaliana] (TAIR:At5g51630.1); similar to disease resistance-like protein 9 [Brassica rapa] (GB:AAV88086.1); similar to nematode resistance-like protein [Solanum tuberosum] (GB:AAP44393.1); contains InterPro domain NB-ARC domain (InterPro:IPR002182); contains InterPro domain TIR domain (InterPro:IPR000157); contains I…	142	0.033652	2.34E-24
245461_at	AT4G17000	expressed protein	5	0.043658	1.14E-14
245462_at	AT4G17020	transcription factor-related, contains weak similarity to Swiss-Prot:Q92759 TFIIH basal transcription factor complex p52 subunit (Basic transcription factor 52 kDa subunit, BTF2-p52, General transcription factor IIH polypeptide 4) (Homo sapiens)	26	0.012575	0.000438492
245463_at	AT4G17030	expansin-related, identical to SWISS-PROT:O23547 expansin-related protein 1 precursor (At-EXPR1)(Arabidopsis thaliana); related to expansins, http://www.bio.psu.edu/expansins/	13	0.047817	3.76E-56
245464_at	no_match	no_match	74	0.020421	6.06E-11
245465_at	AT4G16590	glucosyltransferase-related, low similarity to beta-(1-3)-glucosyl transferase (Bradyrhizobium japonicum) GI:3687658	102	0.017048	6.05E-16
245466_at	AT4G16600	glycogenin glucosyltransferase (glycogenin)-related, low similarity to glycogenin-1 from Rattus norvegicus (SP:O08730), Homo sapiens (GI:496895), Mus musculus (SP:Q9R062)	15	0.011399	3.13E-25
245467_at	AT4G16610	zinc finger (C2H2 type) family protein, contains Pfam domain, PF00096: Zinc finger, C2H2 type	95	0.016796	1.04E-28
245468_at	AT4G15980	pectinesterase family protein, contains Pfam profile: PF01095 pectinesterase	57	0.038009	2.51E-206
245469_at	AT4G16010;AT4G16020	[AT4G16010, copia-like retrotransposon family, has a 3.9e-185 P-value blast match to GB:AAA57005 Hopscotch polyprotein (Ty1_Copia-element) (Zea mays) ];[AT4G16020, copia-like retrotransposon family, has a 1.3e-221 P-value blast match to GB:BAA78423 polyprotein (Ty1_Copia-element) (Arabidopsis thaliana)GB:BAA78423 polyprotein (Ty1_Copia-element) (Arabidopsis thaliana)GB:BAA78423 polyprotein (Ty1_C…	6	0.047922	0.54141594
245470_at	AT4G16020	copia-like retrotransposon family, has a 1.3e-221 P-value blast match to GB:BAA78423 polyprotein (Ty1_Copia-element) (Arabidopsis thaliana)GB:BAA78423 polyprotein (Ty1_Copia-element) (Arabidopsis thaliana)GB:BAA78423 polyprotein (Ty1_Copia-element) (Arabidopsis thaliana)gi:4996361:dbj:BAA78423.1: polyprotein (Arabidopsis thaliana) (Ty1_Copia-element)	9	0.01692	0.018335534
245471_at	AT4G16030	60S ribosomal protein L19, putative, similar to 60S ribosomal protein L19-3 (Swiss-Prot:P49693) (Arabidopsis thaliana)	6	0.081596	1.14E-07
245472_at	AT4G16040	hypothetical protein	6	0.041725	2.19E-06
245473_at	AT4G16050	expressed protein	6	0.039007	6.96E-05
245474_at	AT4G16060	expressed protein	65	0.066108	1.42E-21
245475_at	no_match	no_match	53	0.031683	1.72E-06
245476_at	AT4G16090	hypothetical protein, contains Pfam profile PF03478: Protein of unknown function (DUF295)	155	0.034484	0.000752481
245477_at	AT4G16110	two-component responsive regulator family protein / response regulator family protein, similar to ARR2 protein GI:4210451 from (Arabidopsis thaliana); contains Pfam profile: PF00072 response regulator receiver domain	10	0.059443	3.11E-18
245478_at	AT4G16130	GHMP kinase family protein, contains GHMP kinases putative ATP-binding protein domain, Pfam:PF00288	137	0.027114	1.31E-14
245479_at	AT4G16140	proline-rich family protein, contains proline-rich extensin domains, INTERPRO:IPR002965	135	0.02975	1.13E-31
245480_at	no_match	no_match	140	0.020634	2.12E-08
245481_at	AT4G16170	expressed protein	82	0.046425	5.41E-20
245482_at	no_match	no_match	100	0.01112	0.087635194
245483_at	AT4G16190	cysteine proteinase, putative, contains similarity to papain-like cysteine proteinase isoform I GI:7381219 from (Ipomoea batatas)	109	0.027071	9.05E-44
245484_at	AT4G16210	enoyl-CoA hydratase/isomerase family protein, similar to 3-hydroxybutyryl-CoA dehydratase (Crotonase) from Clostridium acetobutylicum (SP:P52046), FadB1x (enoyl-CoA hydratase) from Pseudomonas putida (GI:13310130); contains Pfam profile PF00378 enoyl-CoA hydratase/isomerase family protein	17	0.064479	3.76E-39
245485_at	AT4G16230	GDSL-motif lipase/hydrolase family protein, similar to SP:P40602 Anther-specific proline-rich protein APG precursor {Arabidopsis thaliana}; contains Pfam profile PF00657: GDSL-like Lipase/Acylhydrolase	54	0.068835	3.72E-41
245486_x_at	AT4G16240	expressed protein	131	0.020113	8.15E-11
245487_at	AT4G16250	phytochrome D (PHYD), nearly identical to SP:P42497 Phytochrome D {Arabidopsis thaliana}	111	0.045931	2.22E-27
245488_at	AT4G16270	peroxidase 40 (PER40) (P40), identical to SP:O23474 Peroxidase 40 precursor (EC 1.11.1.7) (Atperox P40) {Arabidopsis thaliana}	54	0.01758	4.44E-20
245489_at	AT4G16280	flowering time control protein / FCA gamma (FCA), identical to SP:O04425 Flowering time control protein FCA {Arabidopsis thaliana}; four alternative splice variants, one splicing isoform contains a non-consensus CA donor splice site, based on cDNA: gi:2204090	29	0.02051	3.20E-19
245490_at	AT4G16310	amine oxidase family protein / SWIRM domain-containing protein, low similarity to polyamine oxidase isoform-1 (Homo sapiens) GI:14860862; contains Pfam profiles PF01593: amine oxidase flavin-containing, PF04433: SWIRM domain	20	0.013777	1.29E-16
245491_at	AT4G16320	expressed protein, ; expression supported by MPSS	77	0.015926	0.104761024
245492_at	AT4G16340	adapter protein SPIKE1 (SPK1), One model reflects the alignment of a full-length cDNA sequence gi:18496702. There are multiple frame shifts in the gene model resulting in a truncated protein. The alternate model includes modifications in exons 14, 17 and 29 to compensate for frame shifts and maximize the protein length. It is not based on EST data. adapter protein SPIKE1 (Arabidopsis thaliana) GI…	2	0.130555	4.72E-34
245493_at	no_match	no_match	147	0.010388	1.60E-10
245494_at	AT4G16390	chloroplastic RNA-binding protein P67, putative, nearly identical to 67kD chloroplastic RNA-binding protein, P67 (Arabidopsis thaliana) GI:9755842	2	0.066706	1.24E-28
245495_at	AT4G16400	expressed protein, similar to expressed protein [Arabidopsis thaliana] (TAIR:At3g13175.1)	5	0.054701	5.63E-33
245496_at	AT4G16440	iron hydrogenase family protein, contains Pfam profiles: PF02906 Iron only hydrogenase large subunit, C-terminal domain, PF02256 Iron hydrogenase small subunit	93	0.044689	2.19E-07
245497_at	AT4G16460	expressed protein	6	0.035459	0.003570834
245498_at	AT4G16470	pentatricopeptide (PPR) repeat-containing protein, contains Pfam profile PF01535: PPR repeat	40	0.015588	2.31E-22
245499_at	AT4G16480	sugar transporter family protein, similar to SP:Q96QE2 Proton myo-inositol co-transporter (Hmit) (Homo sapiens); contains Pfam profile PF00083: major facilitator superfamily protein	30	0.014373	3.92E-13
245500_at	AT4G15590	non-LTR retrotransposon family (LINE), has a 1.5e-50 P-value blast match to GB:AAA67727 reverse transcriptase (LINE-element) (Mus musculus)	173	0.026954	2.46E-09
245501_at	AT4G15620	integral membrane family protein, contains TIGRFAM TIGR01569 : plant integral membrane protein TIGR01569; contains Pfam PF04535 : Domain of unknown function (DUF588)	1	0.049023	3.68E-25
245502_at	AT4G15640	expressed protein	18	0.091764	2.18E-17
245503_at	AT4G15650	protein kinase-related, contains weak similarity to protein kinase (Dictyostelium discoideum) gi:551446:emb:CAA86053	6	0.046594	0.001374048
245504_at	AT4G15660	glutaredoxin family protein, contains INTERPRO Domain IPR002109, Glutaredoxin (thioltransferase)	135	0.010914	6.42E-22
245505_at	AT4G15690	glutaredoxin family protein, contains INTERPRO Domain IPR002109, Glutaredoxin (thioltransferase)	161	0.013849	7.61E-18
245506_at	AT4G15700	glutaredoxin family protein, contains INTERPRO Domain IPR002109, Glutaredoxin (thioltransferase)	168	0.015664	1.01E-20
245507_at	AT4G15710	hypothetical protein	43	0.024111	4.20E-15
245508_at	AT4G15720	pentatricopeptide (PPR) repeat-containing protein, contains INTERPRO:IPR002885 PPR repeats	6	0.019275	5.88E-05
245509_at	AT4G15730	expressed protein	5	0.032777	1.72E-08
245510_at	AT4G15740	C2 domain-containing protein, similar to cold-regulated gene SRC2 (Glycine max) GI:2055230; contains Pfam profile PF00168: C2 domain	7	0.092275	0.001212163
245511_at	AT4G15755	C2 domain-containing protein, similar to cold-regulated gene SRC2 (Glycine max) GI:2055230; contains Pfam profile PF00168: C2 domain	16	0.069835	5.60E-09
245512_at	AT4G15770	60S ribosome subunit biogenesis protein, putative, contains similarity to 60S ribosome subunit biogenesis protein NIP7 (Swiss-Prot:Q08962) (Saccharomyces cerevisiae)	14	0.221571	1.10E-39
245513_at	AT4G15780	synaptobrevin-related family protein, similar to Vesicle-associated membrane protein 722 (AtVAMP722) Synaptobrevin-related protein 1 (SP:P47192) {Arabidopsis thaliana}	36	0.026507	3.47E-23
245514_at	no_match	no_match	101	0.013416	5.91E-11
245515_at	AT4G15810	chloroplast outer membrane protein, putative, similar to chloroplast protein import component Toc159 (Pisum sativum) GI:8489806, chloroplast outer envelope protein 86 (Pisum sativum) GI:599958, GTP-binding protein (Pisum sativum) GI:576509	77	0.023273	9.86E-16
245516_at	AT4G15820	wound-responsive protein-related, contains weak similarity to KED (Nicotiana tabacum) gi:8096269:dbj:BAA95789	2	0.038548	3.62E-22
245517_at	AT4G15840	expressed protein	81	0.033344	2.61E-14
245518_at	AT4G15850	DEAD/DEAH box helicase, putative, similar to D-E-A-D box protein (Drosophila melanogaster) GI:499204; contains Pfam profiles PF00270: DEAD/DEAH box helicase, PF00271: Helicase conserved C-terminal domain	18	0.026686	5.87E-18
245519_at	AT4G15860	copia-like retrotransposon family, has a 2.3e-43 P-value blast match to dbj:BAA78425.1: polyprotein (Arabidopsis thaliana) (AtRE1) (Ty1_Copia-element)	85	0.017591	0.061079356
245520_at	AT4G15870	terpene synthase/cyclase family protein	53	0.033614	6.15E-11
245521_at	AT4G15880	Ulp1 protease family protein, contains Pfam profile PF02902: Ulp1 protease family, C-terminal catalytic domain; low similarity to sentrin/SUMO-specific protease (Homo sapiens) GI:6906859; identical to cDNA hypothetical protein, partial (1189 bp) GI:2326349	0	0.020271	0.000677787
245522_at	AT4G15890	expressed protein	54	0.010938	0.066073061
245523_at	AT4G15910	drought-responsive protein / drought-induced protein (Di21), identical to GI:469112; contains PF03242 Late embryogenesis abundant protein domain	170	0.99994	1.99E-60
245524_at	AT4G15920	nodulin MtN3 family protein, similar to MtN3 GI:1619602 (root nodule development) from (Medicago truncatula)	1	0.027639	2.27E-27
245525_at	AT4G15930	dynein light chain, putative, similar to dynein light chain 2 (Mus musculus) GI:15545995; contains Pfam profile PF01221: Dynein light chain type 1	2	0.071629	1.12E-48
245526_at	AT4G15950	expressed protein	30	0.018079	3.11E-05
245527_at	AT4G15955	epoxide hydrolase-related, similar to epoxide hydrolase GI:1109600 from (Arabidopsis thaliana)	17	0.02706	7.59E-50
245528_at	AT4G15530	similar to pyruvate,orthophosphate dikinase [Flaveria brownii] (GB:CAA55784.1); similar to pyruvate,orthophosphate dikinase [Mesembryanthemum crystallinum] (GB:CAA55143.1); similar to cold stable pyruvate, orthophosphate dikinase (GB:AAA86940.1); similar to pyruvate, phosphate dikinase (EC 2.7.9.1) precursor, chloroplast - Flaveria brownii (GB:S56649); similar to pyruvate,orthophosphate dikinase …	10	0.038757	1.58E-48
245529_at	AT4G15570	tRNA-splicing endonuclease positive effector-related, contains similarity to SEN1, a positive effector of tRNA-splicing endonuclease (Saccharomyces cerevisiae) gi:172574:gb:AAB63976	66	0.016693	6.43E-08
245530_at	AT4G15590	non-LTR retrotransposon family (LINE), has a 1.5e-50 P-value blast match to GB:AAA67727 reverse transcriptase (LINE-element) (Mus musculus)	6	0.038021	0.019780429
245531_at	AT4G15100	serine carboxypeptidase S10 family protein, similar to Serine carboxypeptidase II chains A and B (SP:P08819) (EC 3.4.16.6) (Triticum aestivum (Wheat))	11	0.115853	3.21E-89
245532_at	AT4G15110	cytochrome P450 97B3, putative (CYP97B3), identical to Cytochrome P450 97B3 (SP:O23365) (Arabidopsis thaliana)	1	0.071393	1.89E-16
245533_at	AT4G15130	cholinephosphate cytidylyltransferase, putative / phosphorylcholine transferase, putative / CTP:phosphocholine cytidylyltransferase, putative, strong similarity to CTP:phosphorylcholine cytidylyltransferase (Arabidopsis thaliana) GI:21668498; contains Pfam profile PF01467: Cytidylyltransferase; identical to cDNA AtCCT2 for CTP:phosphorylcholine cytidylyltransferase GI:21668499	52	0.045575	8.47E-89
245534_at	AT4G15150	glycine-rich protein	20	0.024838	1.51E-08
245535_at	AT4G15160	protease inhibitor/seed storage/lipid transfer protein (LTP) family protein, similar to SP:Q00451:PRF1_LYCES 36.4 kDa proline-rich protein Lycopersicon esculentum, proline-rich cell wall protein (Medicago sativa) GI:3818416; contains Pfam profile PF00234 Protease inhibitor/seed storage/LTP family	85	0.015919	0.001466623
245536_at	no_match	no_match	20	0.012703	2.95E-06
245537_at	no_match	no_match	113	0.027308	3.88E-15
245538_at	AT4G15200	formin homology 2 domain-containing protein / FH2 domain-containing protein, contains formin homology 2 domain, Pfam:PF02181	113	0.014606	1.13E-15
245539_at	AT4G15230	ABC transporter family protein, similar to pleiotropic drug resistance like protein (Nicotiana tabacum) GI:20522008, PDR5-like ABC transporter (Spirodela polyrhiza) GI:1514643; contains Pfam profile PF00005: ABC transporter	6	0.013461	1.10E-09
245540_at	AT4G15230	ABC transporter family protein, similar to pleiotropic drug resistance like protein (Nicotiana tabacum) GI:20522008, PDR5-like ABC transporter (Spirodela polyrhiza) GI:1514643; contains Pfam profile PF00005: ABC transporter	4	0.029368	1.08E-08
245541_at	no_match	no_match	36	0.011485	0.021779979
245542_at	AT4G15250	zinc finger (B-box type) family protein	155	0.019379	1.58E-06
245543_at	AT4G15260	UDP-glucoronosyl/UDP-glucosyl transferase family protein, contains Pfam profile: PF00201 UDP-glucoronosyl and UDP-glucosyl transferase	11	0.035437	1.52E-42
245544_at	AT4G15270	glucosyltransferase-related, contains some similarity to glucosyltransferase GI:14349251 from (Nicotiana tabacum)	157	0.017196	1.96E-19
245545_at	AT4G15280	UDP-glucoronosyl/UDP-glucosyl transferase family protein, contains Pfam profile: PF00201 UDP-glucoronosyl and UDP-glucosyl transferase	115	0.059199	1.84E-05
245546_at	AT4G15290	cellulose synthase family protein, similar to Zea mays cellulose synthase-5 (gi:9622882), -4 (gi:9622880)	15	0.077563	3.23E-26
245547_at	AT4G15300	cytochrome P450 family protein, similar to Cytochrome P450 90C1 (ROTUNDIFOLIA3) (SP:Q9M066) (Arabidopsis thaliana); contains Pfam profile: PF00067: Cytochrome P450	15	0.106504	3.39E-71
245548_at	AT4G15310	similar to cytochrome P450 family protein [Arabidopsis thaliana] (TAIR:At4g15300.1); similar to putative cytochrome P450 [Oryza sativa (japonica cultivar-group)] (GB:CAD30852.1); contains InterPro domain Cytochrome P450 (InterPro:IPR001128); contains InterPro domain E-class P450, group IV (InterPro:IPR002403)	54	0.049798	4.28E-19
245549_at	AT4G15320	cellulose synthase family protein, similar to Zea mays cellulose synthase-5 (gi:9622882), -2 (gi:9622876), -1 (gi:9622874)	53	0.076444	1.51E-11
245550_at	AT4G15330	cytochrome P450 family protein	107	0.047114	1.77E-51
245551_at	AT4G15350	cytochrome P450 family protein, contains Pfam profile: PF00067 cytochrome P450	54	0.028055	1.29E-22
245552_at	AT4G15360	cytochrome P450 family protein	15	0.071134	6.68E-19
245553_at	AT4G15370	pentacyclic triterpene synthase, putative, similar to pentacyclic triterpene synthase (gi:6650208) (PMID:11247608)	54	0.043865	2.14E-31
245554_at	AT4G15380	cytochrome P450 family protein, similar to CYTOCHROME P450 93A3 (P450 CP5) (SP:O81973) (Glycine max)	7	0.019283	5.85E-41
245555_at	AT4G15390	transferase family protein, similar to alcohol acyltransferase (Fragaria x ananassa)(GI:10121328)(PMID:10810141), deacetylvindoline 4-O-acetyltransferase (Catharanthus roseus)(GI:4091808)(PMID:9681034)	7	0.03787	1.63E-24
245556_at	AT4G15400	transferase family protein, similar to deacetylvindoline 4-O-acetyltransferase (Catharanthus roseus)(GI:4091808)(PMID:9681034), benzylalcohol acetyltransferase (Clarkia breweri)(GI:6166336)(PMID:10588064)	19	0.03674	3.20E-43
245557_at	AT4G15410	UBX domain-containing protein, low similarity to XY40 protein (Rattus norvegicus) GI:2547025; contains Pfam profile PF00789: UBX domain	75	0.021019	3.17E-12
245558_at	AT4G15430	early-responsive to dehydration protein-related / ERD protein-related, similar to ERD4 protein (early-responsive to dehydration stress) (Arabidopsis thaliana) GI:15375406; contains Pfam profile PF02714: Domain of unknown function DUF221	29	0.037537	4.83E-78
245559_at	AT4G15460	glycine-rich protein	6	0.044733	2.19E-07
245560_at	AT4G15480	UDP-glucoronosyl/UDP-glucosyl transferase family protein, contains Pfam profile: PF00201 UDP-glucoronosyl and UDP-glucosyl transferase	15	0.014592	1.85E-58
245561_at	AT4G15500	UDP-glucoronosyl/UDP-glucosyl transferase family protein, contains Pfam profile: PF00201 UDP-glucoronosyl and UDP-glucosyl transferase	7	0.015348	2.83E-23
245562_at	AT4G15520	tRNA/rRNA methyltransferase (SpoU) family protein, similar to SP:P19396 tRNA (Guanosine-2'-O-)-methyltransferase (EC 2.1.1.34) {Escherichia coli O157:H7}; contains Pfam profile PF00588: SpoU rRNA Methylase (RNA methyltransferase, TrmH) family; contains non_consensus donor splice site TA at exon 4	91	0.029109	2.11E-19
245563_at	AT4G14580	CBL-interacting protein kinase 4 (CIPK4), identical to CBL-interacting protein kinase 4 (Arabidopsis thaliana) gi:13249503:gb:AAG01367; identical to cDNA calcineurin B-like (CBL) interacting protein kinase 4 (CIPK4) GI:13249502	29	0.050518	3.57E-47
245564_at	AT4G14590	expressed protein	144	0.022533	1.01E-19
245565_at	AT4G14605	mitochondrial transcription termination factor-related / mTERF-related, contains Pfam profile PF02536: mTERF	2	0.039009	1.12E-20
245566_at	AT4G14610	pseudogene, disease resistance protein (CC-NBS-LRR class), putative, domain signature CC-NBS-LRR exists, suggestive of a disease resistance protein.; blastp match of 45% identity and 2.2e-162 P-value to GP:24461866:gb:AAN62353.1:AF506028_20:AF506028 NBS-LRR type disease resistance protein {Poncirus trifoliata}	19	0.102622	2.21E-30
245567_at	AT4G14630	germin-like protein (GLP9), identical to germin-like protein subfamily 1 member 8 (SP:Q9LEA7)	0	0.017034	3.33E-26
245568_at	AT4G14650	similar to expressed protein [Arabidopsis thaliana] (TAIR:At2g22795.1); similar to mature parasite-infected erythrocyte surface antigen [Plasmodium falciparum] (GB:AAC13303.1); similar to GH09355p [Drosophila melanogaster] (GB:AAL68190.1); contains domain GLU_RICH (PS50313)	5	0.059938	2.57E-37
245569_at	AT4G14660	RNA polymerase Rpb7 N-terminal domain-containing protein, similar to SP:P52433 DNA-directed RNA polymerase II 19 kDa polypeptide (EC 2.7.7.6) (RPB7) {Rattus norvegicus}; contains Pfam profile PF03876: RNA polymerase Rpb7, N-terminal domain	5	0.05123	2.84E-11
245570_at	AT4G14670	heat shock protein 101, putative / HSP101, putative, similar to heat shock protein 101 GI:6715468 GB:AAF26423 from (Arabidopsis thaliana)	57	0.013943	0.074669916
245571_at	AT4G14695	expressed protein, contains Pfam domain, PF03650: Uncharacterized protein family (UPF0041)	15	0.075492	1.61E-34
245572_at	AT4G14720	expressed protein	90	0.016528	1.06E-10
245573_at	no_match	no_match	6	0.026714	6.80E-08
245574_at	AT4G14750	calmodulin-binding family protein, contains Pfam profile PF00612: IQ calmodulin-binding motif	5	0.093805	2.24E-52
245575_at	AT4G14760	M protein repeat-containing protein, contains Pfam profile: PF02370 M protein repeat	74	0.026943	2.77E-22
245576_at	AT4G14770	tesmin/TSO1-like CXC domain-containing protein, similar to CXC domain containing TSO1-like protein 1 (SOL1) (Arabidopsis thaliana) GI:7767427, CXC domain protein TSO1 (Arabidopsis thaliana) GI:7767425; contains Pfam profile PF03638: Tesmin/TSO1-like CXC domain	5	0.068359	3.40E-29
245577_at	AT4G14780	protein kinase, putative, similar to protein kinase ATMRK1 (Arabidopsis thaliana) gi:2351097:dbj:BAA22079	26	0.016777	5.60E-16
245578_at	AT4G14790	ATP-dependent RNA helicase, mitochondrial (SUV3), identical to mitochondrial RNA helicase (Arabidopsis thaliana) GI:5823579; contains Pfam profile PF00271: Helicase conserved C-terminal domain	15	0.013854	5.86E-10
245579_at	AT4G14810	expressed protein	53	0.027181	0.005316491
245580_at	AT4G14820	pentatricopeptide (PPR) repeat-containing protein, contains Pfam profile PF01535: PPR repeat	124	0.015083	8.74E-05
245581_at	AT4G14840	expressed protein	61	0.016923	2.80E-05
245582_at	AT4G14850	similar to pentatricopeptide (PPR) repeat-containing protein [Arabidopsis thaliana] (TAIR:At5g09950.1); similar to pentatricopeptide (PPR) repeat-containing protein-like [Oryza sativa (japonica cultivar-group)] (GB:BAD52598.1); contains InterPro domain PPR repeat (InterPro:IPR002885)	4	0.018209	5.09E-13
245583_at	AT4G14920	PHD finger transcription factor, putative	42	0.033623	1.03E-24
245584_at	AT4G14940	copper amine oxidase, putative, highly similar to copper amine oxidase (Arabidopsis thaliana) gi:2654118:gb:AAB87690	15	0.015689	2.88E-41
245585_at	AT4G14970	expressed protein	5	0.032007	2.86E-15
245586_at	AT4G14980	DC1 domain-containing protein, contains Pfam profile PF03107: DC1 domain	15	0.029959	4.13E-28
245587_at	AT4G15020	expressed protein, contains Pfam profile PF04937: Protein of unknown function (DUF 659)	0	0.031856	6.64E-06
245588_at	AT4G15030	similar to expressed protein [Arabidopsis thaliana] (TAIR:At1g56660.1); similar to chromosome 10 open reading frame 4 [Homo sapiens] (GB:CAH73836.1); similar to C10orf4 protein [Homo sapiens] (GB:AAH18007.1); similar to FRA10AC1 protein [Homo sapiens] (GB:CAD24470.1)	137	0.016545	3.49E-09
245589_at	AT4G15040	subtilase family protein, contains similarity to prepro-cucumisin GI:807698 from (Cucumis melo)	170	0.017384	1.75E-08
245590_at	AT4G15060	F-box protein-related, contains weak similarity to F-box domain Pfam:PF00646	6	0.029344	1.70E-05
245591_at	AT4G14530	expressed protein	6	0.049931	2.00E-05
245592_at	AT4G14540	CCAAT-box binding transcription factor subunit B (NF-YB) (HAP3 ) (AHAP3) family, contains Pfam PF00808 : Histone-like transcription factor (CBF/NF-Y) and archaeal histone; similar to LEC1-like protein (GI:22536010) (Phaseolus coccineus)	1	0.077773	4.15E-34
245593_at	AT4G14550	auxin-responsive AUX/IAA family protein, identical to IAA14 (GI:972931) (Arabidopsis thaliana); similar to SP:Q38825 Auxin-responsive protein IAA7 (Indoleacetic acid-induced protein 7) {Arabidopsis thaliana}	15	0.014018	2.23E-21
245594_at	AT4G14570	acylaminoacyl-peptidase-related, similar to Acylamino-acid-releasing enzyme (EC 3.4.19.1) (Acyl-peptide hydrolase) (APH) (Acylaminoacyl-peptidase) (Swiss-Prot:P13676) (Rattus norvegicus); annotated with nonconsensus TT and CT acceptor splice sites.	2	0.046103	4.11E-20
245595_at	AT4G14170	pentatricopeptide (PPR) repeat-containing protein, contains Pfam profile PF01535: PPR repeat	63	0.009702	0.53905784
245596_at	AT4G14180	expressed protein, ; expression supported by MPSS	6	0.025157	4.60E-06
245597_at	AT4G14190	similar to pentatricopeptide (PPR) repeat-containing protein [Arabidopsis thaliana] (TAIR:At3g42630.1); similar to pentatricopeptide (PPR) repeat-containing protein-like [Oryza sativa (japonica cultivar-group)] (GB:XP_483365.1); contains InterPro domain PPR repeat (InterPro:IPR002885)	59	0.013982	8.86E-27
245598_at	AT4G14200	expressed protein	122	0.010508	2.44E-07
245599_at	AT4G14220	zinc finger (C3HC4-type RING finger) family protein, contains Pfam profile: PF00097 zinc finger, C3HC4 type (RING finger)	0	0.174356	3.74E-38
245600_at	AT4G14230	CBS domain-containing protein-related, contains Pfam profile PF01595: Domain of unknown function	158	0.060753	1.44E-19
245601_at	AT4G14240	expressed protein, contains Pfam profile PF01595: Domain of unknown function	1	0.042453	2.23E-27
245602_at	AT4G14270	Protein containing PAM2 motif which mediates interaction with the PABC domain of polyadenyl binding proteins.	163	0.040622	1.21E-35
245603_at	no_match	no_match	155	0.018086	0.00344983
245604_at	AT4G14290	similar to expressed protein [Arabidopsis thaliana] (TAIR:At3g23540.1); similar to similar to Dictyostelium discoideum (Slime mold). Random slug cDNA-11 (Fragment) (GB:AAM33192.2); similar to random slug cDNA-11 [Dictyostelium discoideum] (GB:EAL71033.1); contains InterPro domain Esterase/lipase/thioesterase (InterPro:IPR000379)	42	0.024323	9.80E-19
245605_at	AT4G14300	heterogeneous nuclear ribonucleoprotein, putative / hnRNP, putative	106	0.024805	5.83E-23
245606_at	no_match	no_match	53	0.020384	0.001230485
245607_at	AT4G14330	phragmoplast-associated kinesin-related protein 2 (PAKRP2), identical to cDNA phragmoplast-associated kinesin-related protein 2 (PAKRP2) GI:16973450	5	0.139978	6.60E-32
245608_at	AT4G14350	protein kinase family protein, contains similarity to Swiss-Prot:O13310 serine/threonine-protein kinase orb6 (Schizosaccharomyces pombe)	19	0.037072	6.92E-28
245609_at	AT4G14370	disease resistance protein (TIR-NBS-LRR class), putative, similar to zinc finger protein (GI:15811367) (Arabidopsis thaliana); similar to TIR-NBS-LRR (GI:27466164) (Arabidopsis thaliana); similar to disease resistance protein RPP1-WsB (GI:3860165) (Arabidopsis thaliana)	16	0.595135	4.39E-91
245610_at	AT4G14380	expressed protein	15	0.045796	6.05E-07
245611_at	AT4G14390	ankyrin repeat family protein, contains Pfam profile: PF00023 ankyrin repeat	54	0.110564	1.90E-21
245612_at	AT4G14440	enoyl-CoA hydratase/isomerase family protein, low similarity to PhaB (Pseudomonas putida) GI:3253198, SP:P31551 Carnitine racemase {Escherichia coli}; contains Pfam profile PF00378 enoyl-CoA hydratase/isomerase family protein	122	0.084572	4.34E-43
245613_at	no_match	no_match	0	0.060854	2.00E-84
245614_at	AT4G14460	copia-like retrotransposon family, has a 4.2e-253 P-value blast match to GB:CAA72989 open reading frame 1 (Ty1_Copia-element) (Brassica oleracea)	9	0.011884	0.198959174
245615_at	AT4G14470	non-LTR retrotransposon family (LINE), has a 2.1e-25 P-value blast match to GB:AAB41224 ORF2 (LINE-element) (Rattus norvegicus)	6	0.025444	0.04298428
245616_at	AT4G14480	protein kinase family protein, contains protein kinase domain, Pfam:PF00069	2	0.025798	1.56E-21
245617_at	AT4G14490	forkhead-associated domain-containing protein / FHA domain-containing protein, contains Pfam domain, PF00498: forkhead-associated (FHA) domain	5	0.050187	1.25E-14
245618_at	AT4G14510	expressed protein, contains Pfam domain, PF04581: Protein of unknown function (DUF578)	2	0.143699	6.69E-23
245619_at	AT4G13990	exostosin family protein, contains Pfam profile: PF03016 exostosin family	50	0.057095	6.75E-32
245620_at	AT4G14050	pentatricopeptide (PPR) repeat-containing protein, contains INTERPRO:IPR002885 PPR repeats	5	0.014948	1.91E-15
245621_at	AT4G14070	AMP-binding protein, putative, similar to AMP-binding protein (gi:1617272) from Brassica napus; contains Pfam AMP-binding enzyme domain PF00501; identical to cDNA acyl-CoA synthetase-like protein GI:20799730	90	0.039896	9.56E-11
245622_at	AT4G14080	glycosyl hydrolase family 17 protein / anther-specific protein (A6), identical to probable glucan endo-1,3-beta-glucosidase A6 precursor SP:Q06915 from (Arabidopsis thaliana)	85	0.8694	0.034121523
245623_s_at	AT4G14096;AT4G14103	[AT4G14096, F-box family protein, contains F-box domain Pfam:PF00646 ];[AT4G14103, F-box family protein, contains F-box domain Pfam:PF00646 ]	46	0.033943	2.48E-08
245624_at	AT4G14090	UDP-glucoronosyl/UDP-glucosyl transferase family protein, contains Pfam profile: PF00201 UDP-glucoronosyl and UDP-glucosyl transferase ;similar to UDP-glucose:anthocyanin 5-O-glucosyltransferase GI:4115563 from (Verbena x hybrida)	102	0.092427	1.02E-36
245625_at	AT4G14160	transport protein, putative, similar to Swiss-Prot:Q15436 protein transport protein Sec23A (Homo sapiens)	172	0.015154	3.61E-16
245626_at	AT1G56700	pyrrolidone-carboxylate peptidase family protein, similar to Pyrrolidone-carboxylate peptidase (5-oxoprolyl- peptidase) (Pyroglutamyl-peptidase I) (PGP-I) (Pyrase). (Swiss-Prot:O73944) (Pyrococcus furiosus); similar to Pyrrolidone-carboxylate peptidase (5-oxoprolyl- peptidase) (Pyroglutamyl-peptidase I) (PGP-I). (Swiss-Prot:O07883) (Thermococcus litoralis); contains Pfam PF01470: pyrrolidone-carb…	84	0.052669	2.73E-58
245627_at	AT1G56600	galactinol synthase, putative, similar to galactinol synthase, isoform GolS-1 GI:5608497 from (Ajuga reptans)	3	0.244267	2.28E-77
245628_at	AT1G56650	myb family transcription factor (MYB75), contains Pfam profile: PF00249 myb-like DNA-binding domain; identical to cDNA putative transcription factor (MYB75) GI:3941507	102	0.999284	1.57E-40
245629_at	AT1G56580	expressed protein, contains Pfam profile PF04398: Protein of unknown function, DUF538	122	0.055051	2.90E-19
245630_at	AT1G25360	pentatricopeptide (PPR) repeat-containing protein, contains INTERPRO:IPR002885 PPR repeats	106	0.010568	2.52E-06
245631_at	AT1G25350	glutamine-tRNA ligase, putative / glutaminyl-tRNA synthetase, putative / GlnRS, putative, similar to tRNA-glutamine synthetase GI:2995454 from (Lupinus luteus)	14	0.085516	8.82E-15
245632_at	AT1G25290	rhomboid family protein, contains PFAM domain PF01694, Rhomboid family	2	0.024684	3.23E-17
245633_at	AT1G25280	F-box family protein / tubby family protein, similar to Tubby protein homolog (SP:O88808) (Rattus norvegicus); contains Pfam PF00646: F-box domain and Pfam PF01167: Tub family;	19	0.09218	1.11E-26
245634_at	AT1G25270	nodulin MtN21 family protein, similar to MtN21 GI:2598575 (root nodule development) from (Medicago truncatula)	53	0.014809	0.005669145
245635_at	AT1G25250	zinc finger (C2H2 type) family protein, contains zinc finger, C2H2 type, domain, PROSITE:PS00028	50	0.106631	4.74E-105
245636_at	AT1G25240	epsin N-terminal homology (ENTH) domain-containing protein / clathrin assembly protein-related, contains Pfam PF01417: ENTH domain. ENTH (Epsin N-terminal homology) domain; similar to clathrin assembly protein AP180 (GI:6492344) (Xenopus laevis)	57	0.0429	1.48E-45
245637_at	AT1G25230	purple acid phosphatase family protein, contains Pfam profile: PF00149 calcineurin-like phosphoesterase; similar to purple acid phosphatase (GI:20257479) (Arabidopsis thaliana)	152	0.032152	1.30E-42
245638_s_at	AT1G25170;AT1G24822;AT1G25097;AT1G24996	[AT1G25170, expressed protein, nearly identical to At1g24996, At1g25097, At1g24822 ];[AT1G24822, expressed protein, nearly identical to At1g24996, At1g25170, At1g25097; similar to ESTs dbj AV530941.1, dbj:AV530975.1, gb:BE037999.1, gb:BE037993.1, gb:AI995009.1, gb:AI099531.1, gb:N37906.1, gb:T76894.1 ];[AT1G25097, expressed protein, nearly identical to At1g24996, At1g25170, At1g24822; similar to …	69	0.018554	8.28E-14
245639_at	AT1G25260	acidic ribosomal protein P0-related, contains similarity to 60S acidic ribosomal protein GI:5815233 from (Homo sapiens)	18	0.124752	3.73E-28
245640_at	AT1G25330	basic helix-loop-helix (bHLH) family protein, contains Pfam profile: PF00010 helix-loop-helix DNA-binding domain	6	0.050329	0.134005176
245641_at	AT1G25370	expressed protein	0	0.074751	7.70E-59
245642_at	AT1G25275	expressed protein	0	0.017127	1.81E-41
245643_at	AT1G25340	myb family transcription factor (MYB116), contains Pfam profile: PF00249 myb-like DNA-binding domain	53	0.020874	3.83E-07
245644_at	AT1G25320	leucine-rich repeat transmembrane protein kinase, putative, similar to putative receptor-like protein kinase GI:4262228 from (Arabidopsis thaliana)	121	0.040313	7.38E-18
245645_at	AT1G24764	Member of the MAP70 protein family.	62	0.021834	3.28E-13
245646_x_at	AT1G25112;AT1G24851;AT1G25025;AT1G25180	[AT1G25112, expressed protein ];[AT1G24851, expressed protein ];[AT1G25025, expressed protein ];[AT1G25180, expressed protein ]	31	0.017167	6.55E-13
245647_at	no_match	no_match	123	0.009282	1.14E-10
245648_at	AT1G24938	expressed protein	43	0.019478	1.91E-08
245649_at	AT1G24706	expressed protein	150	0.011694	0.263643461
245650_at	AT1G24735	caffeoyl-CoA 3-O-methyltransferase, putative, similar to SP:Q43237 (Vitis vinifera), GI:684942 (Medicago sativa subsp. sativa)	20	0.036059	2.90E-20
245651_s_at	AT1G25210;AT1G24880;AT1G24793;AT1G25054;AT1G25141	[AT1G25210, UDP-3-O-acyl N-acetylglycosamine deacetylase family protein, contains Pfam domain PF03331: UDP-3-O-acyl N-acetylglycosamine deacetylase ];[AT1G24880, UDP-3-0-acyl N-acetylglucosamine deacetylase family protein / F-box protein-related, contains weak hit to TIGRFAM TIGR01640 : F-box protein interaction domain and weak hit to Pfam PF00646: F-box domain; similar to ESTs dbj AV442495.1, gb…	93	0.999899	8.19E-33
245652_at	AT4G13960	F-box family protein, contains F-box domain Pfam:PF00646	6	0.052745	0.000488509
245653_at	AT4G13985	F-box family protein, contains F-box domain Pfam:PF00646	6	0.020646	0.232800196
245654_at	AT1G56540	disease resistance protein (TIR-NBS-LRR class), putative, domain signature TIR-NBS-LRR exists, suggestive of a disease resistance protein.	12	0.015944	1.23E-51
245655_at	no_match	no_match	6	0.027929	0.575853182
245656_at	AT1G56620	pectinesterase inhibitor domain-containing protein	155	0.017537	0.002857067
245657_at	AT1G56720	protein kinase family protein, contains protein kinase domain, Pfam:PF00069	2	0.023248	1.47E-26
245658_at	AT1G28270	rapid alkalinization factor (RALF) family protein, similar to RALF precursor (Nicotiana tabacum) GI:16566316	9	0.009904	0.00136447
245659_at	AT1G28260	expressed protein	13	0.066276	3.37E-57
245660_at	AT1G28240	expressed protein	115	0.014193	6.91E-22
245661_at	AT1G28220	purine permease, putative, similar to purine permease GI:7620007 from (Arabidopsis thaliana)	138	0.015351	0.00258191
245662_at	AT1G28190	expressed protein	0	0.138633	1.02E-69
245663_at	AT1G28170	sulfotransferase family protein, similar to steroid sulfotransferase 3 GI:3420008 from (Brassica napus); contains Pfam profile PF00685: Sulfotransferase domain	15	0.017667	5.23E-08
245664_at	AT1G28327	expressed protein	6	0.039442	0.002387184
245665_at	AT1G28250	expressed protein	19	0.030931	2.63E-12
245666_at	AT1G28280	VQ motif-containing protein, contains PF05678: VQ motif	0	0.115031	4.99E-27
245667_at	AT1G28200	GRAM domain-containing protein / ABA-responsive protein-related, similar to ABA-responsive protein (Hordeum vulgare) GI:4103635; contains Pfam profile PF02893: GRAM domain	12	0.053129	5.31E-42
245668_at	AT1G28330	dormancy-associated protein, putative (DRM1), identical to dormancy-associated protein (Arabidopsis thaliana) GI:2995990; similar to dormancy-associated protein GI:2605887 from (Pisum sativum); contains Pfam profile PF05564: Dormancy/auxin associated protein	140	0.016929	1.28E-08
245669_at	AT1G28300	transcriptional factor B3 family protein / leafy cotyledon 2 (LEC2), nearly identical to LEAFY COTYLEDON 2 (Arabidopsis thaliana) GI:15987516; contains Pfam profile PF02362: B3 DNA binding domain	34	0.032101	1.86E-08
245670_at	AT1G28210	DNAJ heat shock protein, putative, strong similarity to mitochondrial DnaJ protein (AtJ1) GI:564030 from (Arabidopsis thaliana); contains Pfam profiles PF00226: DnaJ domain, PF01556: DnaJ C terminal region, PF00684: DnaJ central domain (4 repeats); identical to cDNA DnaJ homolog AtJ1 (atj) GI:564029	0	0.024625	1.09E-12
245671_at	AT1G28230	purine permease (PUP1), identical to purine permease GI:7620007 from (Arabidopsis thaliana)	118	0.015296	2.73E-16
245672_at	AT1G56710	glycoside hydrolase family 28 protein / polygalacturonase (pectinase) family protein, similar to polygalacturonase PG1 GI:5669846, PG2 GI:5669848 from (Glycine max); contains PF00295: Glycosyl hydrolases family 28 (polygalacturonases)	77	0.084813	1.49E-43
245673_at	AT1G56690	pentatricopeptide (PPR) repeat-containing protein, contains INTERPRO:IPR002885 PPR repeats	5	0.041624	2.95E-15
245674_at	AT1G56680	glycoside hydrolase family 19 protein, similar to basic endochitinase CHB4 precursor SP:Q06209 from (Brassica napus)	5	0.047524	1.31E-84
245675_at	AT4G09146;AT1G56675	[AT4G09146, copia-like retrotransposon family, has a 2.7e-196 P-value blast match to GB:AAC02666 polyprotein (Ty1_Copia-element) (Arabidopsis thaliana) ];[AT1G56675, copia-like retrotransposon family, has a 1.7e-196 P-value blast match to GB:AAC02666 polyprotein (Ty1_Copia-element) (Arabidopsis thaliana) ]	156	0.068357	0.191331067
245676_at	AT1G56670	GDSL-motif lipase/hydrolase family protein, similarity to early early nodulin ENOD8 (Medicago sativa) GI:304037, lanatoside 15'-O-acetylesterase (Digitalis lanata) GI:3688284, elicitor-induced glycoprotein iEP4 (Daucus carota) GI:1911765; contains InterPro Entry IPR001087 Lipolytic enzyme, G-D-S-L family	5	0.024231	1.48E-20
245677_at	AT1G56660	expressed protein	9	0.047288	1.60E-93
245678_at	AT1G56610	syntaxin-related family protein, similar to proteins At3g54160, At1g47920 (syntaxin SYP81), At5g41830, At3g44180, At3g58890, At1g48390, At3g59270 (Arabidopsis thaliana); contains a novel domain similar to F-box that is shared among other proteins in Arabidopsis	143	0.023404	1.03E-07
245679_at	AT1G56590	clathrin adaptor complexes medium subunit family protein, contains Pfam profile: PF00928 adaptor complexes medium subunit family	100	0.023369	6.38E-06
245680_at	AT1G56570	pentatricopeptide (PPR) repeat-containing protein, contains INTERPRO:IPR002885 PPR repeats	174	0.027523	3.70E-06
245681_at	AT1G56560	beta-fructofuranosidase, putative / invertase, putative / saccharase, putative / beta-fructosidase, putative, similar to neutral invertase (Daucus carota) GI:4200165; contains Pfam profile PF04853: Plant neutral invertase	178	0.028816	2.41E-11
245682_at	AT5G08750	zinc finger (C3HC4-type RING finger) family protein, contains Pfam profile: PF00097 zinc finger, C3HC4 type (RING finger)	17	0.026075	2.17E-34
245683_at	AT5G22030	ubiquitin-specific protease 8, putative (UBP8), similar to ubiquitin-specific protease 8 partial sequence GI:11993469 (Arabidopsis thaliana)	99	0.012322	1.45E-15
245684_at	AT5G22000	zinc finger (C3HC4-type RING finger) family protein, contains Pfam profile: PF00097 zinc finger, C3HC4 type (RING finger)	12	0.055226	4.04E-29
245685_at	AT5G22220	E2F transcription factor-1 (E2F1), identical to E2F transcription factor-1 E2F1 (Arabidopsis thaliana) gi:10443849:gb:AAG17608	178	0.022867	2.89E-07
245686_at	AT5G22060	DNAJ heat shock protein, putative, strong similarity to SP:O60884 DnaJ homolog subfamily A member 2 (Dnj3) Homo sapiens, several plant DnaJ proteins from PGR; contains Pfam profiles PF00226 DnaJ domain, PF00684 DnaJ central domain (4 repeats), PF01556 DnaJ C terminal region	0	0.052134	4.49E-34
245687_at	AT1G28320	protease-related, similar to Protease degS (Precursor) (SP:P44947) (Haemophilus influenzae); similar to DegP protease precursor (GI:2565436) (Arabidopsis thaliana)	68	0.021689	6.31E-30
245688_at	AT1G28290	pollen Ole e 1 allergen and extensin family protein, similar to arabinogalactan protein (Daucus carota) GI:11322245; contains Pfam profile PF01190: Pollen proteins Ole e I family	121	0.043806	7.62E-24
245689_at	AT5G04120	phosphoglycerate/bisphosphoglycerate mutase family protein, low similarity to SP:P36623 Phosphoglycerate mutase (EC 5.4.2.1) {Schizosaccharomyces pombe}; contains Pfam profile PF00300: phosphoglycerate mutase family	107	0.01958	6.64E-24
245690_at	AT5G04230	similar to phenylalanine ammonia-lyase 1 (PAL1) [Arabidopsis thaliana] (TAIR:At2g37040.1); similar to phenylalanine ammonia-lyase 2 (PAL2) [Arabidopsis thaliana] (TAIR:At3g53260.1); similar to phenylalanine ammonia-lyase, putative [Arabidopsis thaliana] (TAIR:At3g10340.1); similar to phenylalanine ammonia lyase [Populus balsamifera subsp. trichocarpa x Populus deltoides] (GB:AAQ74878.1); similar …	2	0.05781	5.17E-29
245691_at	AT5G04240	similar to zinc finger (C2H2 type) family protein / transcription factor jumonji (jmj) family protein [Arabidopsis thaliana] (TAIR:At3g48430.1); similar to putative zinc finger protein [Oryza sativa (japonica cultivar-group)] (GB:XP_463579.1); contains InterPro domain Transcription factor jumonji, JmjN (InterPro:IPR003349); contains InterPro domain Zn-finger, C2H2 type (InterPro:IPR007087); conta…	137	0.014963	9.92E-09
245692_at	AT5G04150	basic helix-loop-helix (bHLH) family protein, contains Pfam profile: PF00010 helix-loop-helix DNA-binding domain; PMID: 12679534	77	0.019339	3.14E-29
245693_at	AT5G04260	thioredoxin family protein, low similarity to SP:P29429 Thioredoxin. (Aspergillus nidulans) {Emericella nidulans}; contains Pfam profile: PF00085 Thioredoxin	17	0.048263	1.35E-24
245694_at	AT5G04170	calcium-binding EF hand family protein, low similarity to peflin (Homo sapiens) GI:6015440; contains INTERPRO:IPR002048 calcium-binding EF-hand domain	169	0.070771	9.81E-48
245695_at	AT5G04270	zinc finger (DHHC type) family protein, low similarity to Golgi-specific DHHC zinc figer protein (Mus musculus) GI:21728103; contains Pfam profile PF01529: DHHC zinc finger domain	94	0.022045	3.47E-06
245696_at	AT5G04190	phytochrome kinase substrate-related, contains similarity to Swiss-Prot:Q9SWI1 phytochrome kinase substrate 1 (Arabidopsis thaliana)	72	0.029742	9.92E-28
245697_at	AT5G04200	latex-abundant protein, putative (AMC9) / caspase family protein, similar to latex-abundant protein (Hevea brasiliensis) gb:AAD13216; contains Pfam profile PF00656: ICE-like protease (caspase) p20 domain	53	0.012958	9.57E-22
245698_at	AT5G04160	phosphate translocator-related, low similarity to SP:P52178 Triose phosphate/phosphate translocator, non-green plastid, chloroplast precursor (CTPT) {Brassica oleracea}, phosphoenolpyruvate/phosphate translocator precursor (Mesembryanthemum crystallinum) GI:9295275	5	0.061697	1.11E-38
245699_at	AT5G04250	OTU-like cysteine protease family protein, contains Pfam profile PF02338: OTU-like cysteine protease	3	0.125506	5.94E-70
245700_at	AT5G04180	carbonic anhydrase family protein, similar to storage protein (dioscorin) (Dioscorea cayenensis) GI:433463; contains Pfam profile PF00194: Eukaryotic-type carbonic anhydrase	170	0.015408	0.000102487
245701_at	AT5G04140	glutamate synthase (GLU1) / ferredoxin-dependent glutamate synthase (Fd-GOGAT 1), identical to ferredoxin-dependent glutamate synthase precursor (Arabidopsis thaliana) GI:3869251	1	0.383331	2.70E-14
245702_at	AT5G04220	C2 domain-containing protein (sytC), GC donor splice site at exon 3; similar to Ca2+-dependent lipid-binding protein (CLB1) GI:2789434 from (Lycopersicon esculentum)	140	0.025627	5.17E-28
245703_at	AT5G04380	S-adenosyl-L-methionine:carboxyl methyltransferase family protein, similar to SAM:salicylic acid carboxyl methyltransferase (SAMT) (GI:6002712)(Clarkia breweri) and to SAM:benzoic acid carboxyl methyltransferase (BAMT)(GI:9789277)(Antirrhinum majus)	13	0.078619	7.81E-128
245704_at	AT5G04290	KOW domain-containing transcription factor family protein	51	0.018731	4.83E-09
245705_at	AT5G04390	zinc finger (C2H2 type) family protein, contains Pfam domain, PF00096: Zinc finger, C2H2 type	20	0.016546	5.60E-32
245706_at	AT5G04310	pectate lyase family protein, similar to pectate lyase GP:14531296 from (Fragaria x ananassa)	111	0.022063	1.06E-58
245707_at	AT5G04400	no apical meristem (NAM) family protein, ontains Pfam PF02365: No apical meristem (NAM) protein	6	0.017056	0.000190792
245708_at	AT5G04310	pectate lyase family protein, similar to pectate lyase GP:14531296 from (Fragaria x ananassa)	111	0.017012	3.25E-61
245709_at	AT5G04320	expressed protein	5	0.041676	9.03E-18
245710_at	AT5G04330	cytochrome P450, putative / ferulate-5-hydroxylase, putative, Similar to Cytochrome P450 84A1 Ferulate-5-hydroxylase)(SP:Q42600)(Arabidopsis thaliana);	27	0.029568	5.88E-57
245711_at	AT5G04340	zinc finger (C2H2 type) family protein, contains Pfam domain, PF00096: Zinc finger, C2H2 type	12	0.930014	4.19E-73
245712_at	AT5G04360	pullulanase, putative / starch debranching enzyme, putative, similar to pullulanase (Spinacia oleracea) GI:634093 (EC 3.2.1.41); contains Pfam profiles PF00128: Alpha amylase catalytic domain, PF02922: Isoamylase N-terminal domain	2	0.046349	4.65E-20
245713_at	AT5G04370	S-adenosyl-L-methionine:carboxyl methyltransferase family protein, similar to SAM:salicylic acid carboxyl methyltransferase (SAMT) (GI:6002712)(Clarkia breweri) and to SAM:benzoic acid carboxyl methyltransferase (BAMT)(GI:9789277)(Antirrhinum majus)	20	0.079059	6.23E-89
245714_at	AT5G04280	glycine-rich RNA-binding protein	150	0.025741	3.42E-13
245715_s_at	AT5G08670;AT5G08690	[AT5G08670, ATP synthase beta chain 1, mitochondrial, identical to SP:P83483 ATP synthase beta chain 1, mitochondrial precursor (EC 3.6.3.14) {Arabidopsis thaliana}; strong similarity to SP:P17614 ATP synthase beta chain, mitochondrial precursor (EC 3.6.3.14) {Nicotiana plumbaginifolia}; contains Pfam profiles PF00006: ATP synthase alpha/beta family nucleotide-binding domain, PF00306: ATP synthas…	96	0.029373	2.20E-19
245716_at	AT5G08740	pyridine nucleotide-disulphide oxidoreductase family protein, similar to DhnA (Synechococcus sp. PCC 7942) GI:15620546; contains Pfam profile PF00070: Pyridine nucleotide-disulphide oxidoreductase	1	0.049835	1.25E-19
245717_at	AT5G33390	glycine-rich protein, similar to nuclear antigen EBNA-1 (GI:3342234) {Cercopithecine herpesvirus 15}	144	0.017103	0.030321118
245718_at	AT5G04110	DNA topoisomerase II family protein, siimilar to DNA topoisomerase II subunit B (Thermotoga maritima) GI:1622792; contains Pfam profiles PF00204: DNA topoisomerase II (N-terminal region), PF00249: Myb-like DNA-binding domain	74	0.037508	1.67E-20
245719_at	AT5G04110	DNA topoisomerase II family protein, siimilar to DNA topoisomerase II subunit B (Thermotoga maritima) GI:1622792; contains Pfam profiles PF00204: DNA topoisomerase II (N-terminal region), PF00249: Myb-like DNA-binding domain	42	0.017902	1.20E-10
245720_at	AT5G04210	RNA recognition motif (RRM)-containing protein, contains InterPro entry IPR000504: RNA-binding region RNP-1 (RNA recognition motif) (RRM)	6	0.018408	0.976101736
245721_s_at	AT1G73460;AT1G73450	[AT1G73460, protein kinase family protein, contains protein kinase domain Pfam:PF00069 ];[AT1G73450, protein kinase, putative, similar to nuclear serine/threonine protein kinase GI:3582644 from (Rattus norvegicus) ]	46	0.01707	7.03E-06
245722_at	AT1G73430	sec34-like family protein, contains Pfam PF04136: Sec34-like family profile; similar to Conserved oligomeric Golgi complex component 3 (Vesicle docking protein SEC34 homolog) (p94) (Swiss-Prot:Q96JB2) (Homo sapiens)	100	0.031072	1.70E-07
245723_at	AT1G73400	pentatricopeptide (PPR) repeat-containing protein, contains Pfam profile PF01535: PPR repeat	109	0.016252	4.40E-14
245724_at	AT1G73390	expressed protein	3	0.060204	5.76E-47
245725_at	AT1G73370	sucrose synthase, putative / sucrose-UDP glucosyltransferase, putative, similar to sucrose synthase GI:6682841 from (Citrus unshiu)	103	0.013277	3.24E-05
245726_at	AT1G73360	homeobox-leucine zipper family protein / lipid-binding START domain-containing protein, protodermal factor2 (GI:14276060) (Arabidopsis thaliana); similar to homeobox protein GI:1173621 from ( Phalaenopsis sp.)	1	0.023566	1.04E-21
245727_at	AT1G73350	expressed protein	112	0.008369	0.001928937
245728_at	AT1G73340	cytochrome P450 family protein, similar to Cytochrome P450 90A1 (SP:Q42569) (Arabidopsis thaliana); contains Pfam profile: PF00067 cytochrome P450	7	0.020142	1.11E-21
245729_at	AT1G73490	RNA recognition motif (RRM)-containing protein, contains INTERPRO:IPR000504 RNA-binding region RNP-1 (RNA recognition motif) domain	18	0.078915	1.03E-33
245730_at	AT1G73470	expressed protein	2	0.034909	5.11E-11
245731_at	AT1G73500	mitogen-activated protein kinase kinase (MAPKK), putative (MKK9), mitogen-activated protein kinase kinase (MAPKK) family, PMID:12119167	12	0.165439	3.97E-72
245732_at	AT1G73440	calmodulin-related, low similarity to calmodulin 8 (Arabidopsis thaliana) GI:5825600; contains Pfam profiles PF02809: Ubiquitin interaction motif, PF00036: EF hand	163	0.017418	7.32E-14
245733_at	AT1G73380	expressed protein	17	0.020235	6.58E-09
245734_at	AT1G73480	hydrolase, alpha/beta fold family protein, low similarity to monoglyceride lipase from (Homo sapiens) GI:14594904, (Mus musculus) GI:2632162; contains Pfam profile PF00561: hydrolase, alpha/beta fold family	3	0.12079	6.41E-70
245735_at	AT1G73410	myb family transcription factor (MYB54), identical to putative transcription factor (MYB54) GI:3941471 from (Arabidopsis thaliana)	160	0.025391	1.74E-44
245736_at	AT1G73330	protease inhibitor, putative (DR4), identical to Dr4 GI:469114 from (Arabidopsis thaliana); contains Pfam profile PF00197: Trypsin and protease inhibitor	5	0.015374	1.57E-28
245737_at	AT1G44160	DNAJ chaperone C-terminal domain-containing protein, contains Pfam profile PF01556: DnaJ C terminal region	26	0.014545	2.60E-11
245738_at	AT1G44130	nucellin protein, putative, similar to nucellin GI:2290202 from (Hordeum vulgare)	0	0.045034	1.42E-53
245739_at	AT1G44110	cyclin, putative, similar to mitotic cyclin a2-type (Glycine max) GI:857397, cyclin A-like protein (Nicotiana tabacum) GI:1064927; contains Pfam profiles PF00134: Cyclin, N-terminal domain, PF02984: Cyclin, C-terminal domain	5	0.196782	1.50E-57
245740_at	AT1G44100	amino acid permease 5, putative (AAP5), nearly identical to amino acid permease (AAP5) GI:608673 from (Arabidopsis thaliana)	11	0.030363	1.89E-44
245741_at	AT1G44120	C2 domain-containing protein / armadillo/beta-catenin repeat family protein, similar to CCLS 65 (Silene latifolia) GI:2570102; contains Pfam profiles PF00514: Armadillo/beta-catenin-like repeat, PF00168: C2 domain	85	0.018731	0.011310515
245742_at	AT1G44170	aldehyde dehydrogenase, putative (ALDH), similar to aldehyde dehydrogenase ALDH (Craterostigma plantagineum) gi:17065918:emb:CAC84900	115	0.041249	9.80E-25
245743_at	AT1G51080	expressed protein	2	0.082291	1.59E-34
245744_at	AT1G51110	plastid-lipid associated protein PAP / fibrillin family protein, similar to plastid-lipid associated protein PAP2 (Brassica rapa) GI:14248550; contains Pfam profile PF04755: PAP_fibrillin	2	0.061799	2.99E-20
245745_at	AT1G51110	plastid-lipid associated protein PAP / fibrillin family protein, similar to plastid-lipid associated protein PAP2 (Brassica rapa) GI:14248550; contains Pfam profile PF04755: PAP_fibrillin	2	0.073543	4.34E-17
245746_at	AT1G51070	basic helix-loop-helix (bHLH) family protein, similar to bHLH transcription factor GI:3757520 from (Arabidopsis thaliana)	2	0.059126	1.74E-31
245747_at	AT1G51100	expressed protein	2	0.18146	8.08E-18
245748_at	AT1G51140	basic helix-loop-helix (bHLH) family protein, contains Pfam profile: PF00010 helix-loop-helix DNA-binding domain	3	0.047336	7.93E-68
245749_at	AT1G51090	heavy-metal-associated domain-containing protein, contains Pfam profile PF00403: Heavy-metal-associated domain	9	0.24802	2.49E-79
245750_at	AT1G51060	histone H2A, putative, similar to histone H2A GI:7595337 from Arabidopsis thaliana, Triticum aestivum GI:536892, Picea abies SP:P35063; contains Pfam profile PF00125 Core histone H2A/H2B/H3/H4	5	0.047314	1.54E-49
245751_s_at	AT1G25682;AT1G25988	[AT1G25682, cell cycle control protein-related, contains similarity to Swiss-Prot:Q9P7C5 cell cycle control protein cwf16 (Schizosaccharomyces pombe) ];[AT1G25988, expressed protein ]	12	0.045629	1.29E-52
245752_at	AT1G35150	hypothetical protein	6	0.021268	0.000119737
245753_at	AT1G35143	hypothetical protein	6	0.054132	0.018709957
245754_at	AT1G35183	expressed protein, ; expression supported by MPSS	6	0.021948	0.13757401
245755_at	AT1G35210	expressed protein	11	0.093541	1.93E-70
245756_at	AT1G35190	oxidoreductase, 2OG-Fe(II) oxygenase family protein, low similarity to hyoscyamine 6-dioxygenase hydroxylase from Hyoscyamus niger (GB:P24397)(SP:P24397), Atropa belladona (gi:4996123); contains Pfam domain PF03171, 2OG-Fe(II) oxygenase superfamily	10	0.071819	4.74E-30
245757_at	AT1G35140	phosphate-responsive protein, putative, similar to phi-1 (phosphate-induced gene) (Nicotiana tabacum) GI:3759184; contains Pfam profile PF04674: Phosphate-induced protein 1 conserved region	161	0.013778	3.26E-38
245758_at	AT1G32240	myb family transcription factor (KAN2), contains Pfam profile: PF00249 myb-like DNA-binding domain; identical to cDNA GARP-like putative transcription factor KANADI2 (KAN2) GI:15723594	5	0.019577	1.06E-15
245759_at	AT1G66900	expressed protein	38	0.025761	1.14E-41
245760_s_at	AT1G66920;AT1G66910	[AT1G66920, serine/threonine protein kinase, putative, similar to receptor serine/threonine kinase PR55K gi:1235680:gb:AAC49208; contains protein kinase domain, Pfam:PF00069; contains serine/threonine protein kinase domain, INTERPRO:IPR002290 ];[AT1G66910, protein kinase, putative, similar to receptor serine/threonine kinase PR5K gi:1235680:gb:AAC49208 ]	19	0.052008	2.89E-49
245761_at	AT1G66890	expressed protein	90	0.031053	2.81E-46
245762_at	AT1G27880	ATP-dependent DNA helicase, putative, similar to SP:O94761 ATP-dependent DNA helicase Q4 (RecQ4) {Homo sapiens}; contains Pfam profiles PF00270: DEAD/DEAH box helicase, PF00271: Helicase conserved C-terminal domain	5	0.049219	5.05E-11
245763_at	AT1G27850	expressed protein, similar to En/Spm-like transposon protein GB:AAB95292 GI:2088658 from (Arabidopsis thaliana)	80	0.012471	0.000512077
245764_s_at	AT1G19750;AT1G27840	[AT1G19750, transducin family protein / WD-40 repeat family protein, similar to Cockayne syndrome complementaion group A proteins (GI:18077663)(Mus musculus) and (SP:Q13216)(Homo sapiens); confirmed by full-length cDNA GI:15982896 ];[AT1G27840, transducin family protein / WD-40 repeat family protein, contains similarity to cockayne syndrome complementation group A protein GB:U28413 GI:975301 from…	168	0.015792	1.40E-08
245765_at	AT1G33600	leucine-rich repeat family protein, contains leucine rich-repeat (LRR) domains Pfam:PF00560, INTERPRO:IPR001611; contains similarity to gi:9294355:dbj:BAB02252 (Arabidopsis thaliana)	11	0.036508	2.57E-72
245766_at	AT1G33580	CACTA-like transposase family (Tnp2/En/Spm), has a 5.5e-96 P-value blast match to gb:AAG52024.1:AC022456_5 Tam1-homologous transposon protein TNP2, putative; 12762-16371 (Arabidopsis thaliana) (CACTA-element)	6	0.014889	3.07E-06
245767_at	AT1G33610	leucine-rich repeat family protein, contains leucine rich-repeat (LRR) domains Pfam:PF00560, INTERPRO:IPR001611	54	0.042549	4.14E-35
245768_at	AT1G33590	disease resistance protein-related / LRR protein-related, contains leucine rich-repeat domains Pfam:PF00560, INTERPRO:IPR001611; similar to Hcr2-5D (Lycopersicon esculentum) gi:3894393:gb:AAC78596	0	0.027955	2.33E-71
245769_at	AT1G30220	sugar transporter family protein, similar to SP:Q96QE2 Proton myo-inositol co-transporter (Hmit) (Homo sapiens); contains Pfam profile PF00083: major facilitator superfamily protein	13	0.088273	2.84E-65
245770_at	AT1G30240	similar to proline-, glutamic acid-, leucine-rich protein 1 [Mus musculus] (GB:NP_083507.2)	14	0.155396	5.22E-30
245771_at	no_match	no_match	48	0.017419	4.35E-06
245772_at	AT1G30300	expressed protein, similar to putative hydrolase GI:7270684 from (Arabidopsis thaliana); similar to PhnP protein (GI:15620485) (Rickettsia conorii)	19	0.020367	7.82E-19
245773_at	AT1G30290	pentatricopeptide (PPR) repeat-containing protein, contains Pfam profile PF01535: PPR repeat	116	0.022928	1.69E-12
245774_at	AT1G30210	TCP family transcription factor, putative, similar to TFPD (GI:6681577) (Arabidopsis thaliana); contains similarity to cyc1A protein GI:6358548 from (Antirrhinum graniticum)	5	0.049324	2.71E-32
245775_at	AT1G30270	CBL-interacting protein kinase 23 (CIPK23), identical to CBL-interacting protein kinase 23 (Arabidopsis thaliana) gi:14486386:gb:AAK61494	0	0.049623	6.61E-43
245776_at	AT1G30260	expressed protein	48	0.029195	2.75E-34
245777_at	AT1G73540	MutT/nudix family protein, low similarity to SP:Q09790 Diadenosine 5',5'''-P1,P6-hexaphosphate hydrolase (EC 3.6.1.-) (Ap6A hydrolase) {Schizosaccharomyces pombe}; contains Pfam profile PF00293: NUDIX domain	12	0.038726	1.71E-45
245778_at	AT1G73530	RNA recognition motif (RRM)-containing protein, low similarity to SP:Q03251 Glycine-rich RNA-binding protein 8 (CCR1 protein) {Arabidopsis thaliana}; contains InterPro entry IPR000504: RNA-binding region RNP-1 (RNA recognition motif) (RRM)	72	0.016394	4.24E-35
245779_at	AT1G73510	expressed protein	16	0.03382	9.09E-59
245780_at	AT1G45688	expressed protein	135	0.019577	1.36E-36
245781_at	AT1G45976	expressed protein	10	0.072515	2.90E-41
245782_at	AT1G35200	60S ribosomal protein L4/L1 (RPL4B), pseudogene, similar to 60S ribosomal protein L4 (fragment) GB:P49691 from (Arabidopsis thaliana); blastp match of 50% identity and 6.3e-17 P-value to SP:Q9XF97:RL4_PRUAR 60S ribosomal protein L4 (L1). (Apricot) {Prunus armeniaca}	6	0.049601	1.89E-08
245783_s_at	AT1G35180;AT1G35170	[AT1G35180, expressed protein, similar to hypothetical protein GB:AAF69173 GI:7767676 from (Arabidopsis thaliana) ];[AT1G35170, expressed protein ]	77	0.031636	1.12E-43
245784_at	AT1G32190	expressed protein	54	0.012538	1.05E-17
245785_at	AT1G32180	cellulose synthase family protein, similar to cellulose synthase catalytic subunit gi:2827143 from (Arabidopsis thaliana), cellulose synthase-9 (gi:9622890) from Zea mays	53	0.013701	0.227168833
245786_at	AT1G32150	bZIP transcription factor family protein, contains Pfam profile: PF00170 bZIP transcription factor	16	0.015813	7.57E-36
245787_at	AT1G32130	similar to IWS1 C-terminus family protein [Arabidopsis thaliana] (TAIR:At4g19000.1); similar to P0416D03.25 [Oryza sativa (japonica cultivar-group)] (GB:XP_462790.1); contains InterPro domain IWS1, C-terminal (InterPro:IPR008654)	93	0.047337	1.18E-17
245788_at	AT1G32120	expressed protein, contains Pfam profile PF04819: Family of unknown function (DUF716) (Plant viral-response family)	0	0.061051	3.49E-36
245789_at	AT1G32090	early-responsive to dehydration protein-related / ERD protein-related, similar to ERD4 protein (early-responsive to dehydration stress) (Arabidopsis thaliana) GI:15375406; contains Pfam profile PF02714: Domain of unknown function DUF221	137	0.031405	1.40E-18
245790_at	AT1G32200	glycerol-3-phosphate acyltransferase, chloroplast (ATS1), identical to SP:Q43307:PLSB_ARATH Glycerol-3-phosphate acyltransferase, chloroplast precursor (EC 2.3.1.15) (GPAT) (ATS1) {Arabidopsis thaliana}; contains Pfam profile PF01553: Acyltransferase	1	0.041904	7.15E-43
245791_at	AT1G32210	defender against cell death 1 (DAD1), identical to defender against cell death 1 (DAD-1, AtDAD1) (Arabidopsis thaliana) SWISS-PROT:Q39080	58	0.03539	1.01E-41
245792_at	AT1G32100	pinoresinol-lariciresinol reductase, putative, similar to pinoresinol-lariciresinol reductase TH1 (Tsuga heterophylla)(GI:7578915); contains isoflavone reductase domain PF02716	179	0.014965	6.26E-21
245793_at	AT1G32220	expressed protein	1	0.160319	1.31E-30
245794_at	AT1G32170	xyloglucan:xyloglucosyl transferase, putative / xyloglucan endotransglycosylase, putative / endo-xyloglucan transferase, putative (XTR4), identical to N-terminal partial sequence of xyloglucan endotransglycosylase-related protein XTR4 GI:1244754 from (Arabidopsis thaliana); similar to endoxyloglucan transferase (Arabidopsis thaliana) GI:5533311	0	0.01708	2.06E-43
245795_at	AT1G32160	expressed protein	2	0.060786	3.11E-25
245796_at	AT1G32230	WWE domain-containing protein / ceo protein, putative (CEO), contains Pfam domain, PF02825: WWE domain; identical to cDNA for ceo protein (ceo gene) GI:11044956	0	0.047597	3.37E-25
245797_at	AT1G45230	defective chloroplasts and leaves protein-related / DCL protein-related, similar to defective chloroplasts and leaves (DCL) protein SP:Q42463 from (Lycopersicon esculentum)	179	0.0425	2.96E-22
245798_at	AT1G45545	expressed protein, contains Pfam profile PF05701: Plant protein of unknown function (DUF827)	53	0.014987	0.574420286
245799_at	AT1G45616	leucine-rich repeat family protein, contains leucine rich-repeat (LRR) domains Pfam:PF00560, INTERPRO:IPR001611; similar to disease resistance protein (Lycopersicon esculentum) gi:3894383:gb:AAC78591	113	0.010594	1.41E-23
245800_at	AT1G46264	heat shock transcription factor family protein, contains Pfam profile: PF00447 HSF-type DNA-binding domain	46	0.027333	5.25E-34
245801_at	AT1G46912	F-box family protein-related, contains weak hit to TIGRFAM TIGR01640 : F-box protein interaction domain; similar to hypothetical protein GI:4589954 from (Arabidopsis thaliana) contains weak hit to TIGRFAM TIGR01640 : F-box protein interaction domain;	6	0.062295	4.07E-07
245802_at	AT1G46840	F-box family protein, contains F-box domain Pfam:PF00646; contains 1 predicted transmembrane domain; similar to Probable disease resistance RPP8-like protein 2 (Swiss-Prot:Q9MAG6) (Arabidopsis thaliana)	6	0.016576	0.079395226
245803_at	AT1G47128	cysteine proteinase (RD21A) / thiol protease, identical to SP:P43297 Cysteine proteinase RD21A precursor (EC 3.4.22.-) {Arabidopsis thaliana}, thiol protease RD21A SP:P43297 from (Arabidopsis thaliana)	123	0.042753	4.29E-48
245804_at	AT1G46696	expressed protein, slight similarity to maebl (GI:20087019)(Plasmodium falciparum).	6	0.015497	0.658060956
245805_at	AT1G46336	hypothetical protein	6	0.052363	0.000335346
245806_at	AT1G45474	chlorophyll A-B binding protein, putative (LHCA5), identical to Lhca5 protein (Arabidopsis thaliana) GI:4741942; contains Pfam profile: PF00504 chlorophyll A-B binding protein; similar to light-harvesting complex protein GI:22752 from (Pinus sylvestris)	1	0.259477	5.98E-44
245807_at	AT1G46768	encodes a member of the DREB subfamily A-5 of ERF/AP2 transcription factor family (RAP2.1). The protein contains one AP2 domain. There are 16 members in this subfamily including RAP2.9 and RAP2.10.	9	0.090856	6.52E-74
245808_at	AT1G58470	RNA-binding protein (XF41), identical to RNA binding protein GI:18181938 from (Arabidopsis thaliana); contains InterPro entry IPR000504: RNA-binding region RNP-1 (RNA recognition motif) (RRM) domain 15450911 gb AY054536.1	16	0.071792	1.53E-28
245809_at	AT1G58440	squalene monooxygenase, putative / squalene epoxidase, putative, similar to SP:O65404 (SE 1,1), SP:O65402 (SE 1,2) 6566341 dbj AB008021.1 AB008021	97	0.025899	2.88E-29
245810_at	AT1G38065;AT1G38131	[AT1G38065, expressed protein, contains Pfam PF03138: Plant protein family. The function of this family of plant proteins is unknown; previously annotated as 'growth regulator-related protein' based on similarity to axi 1 protein (GB:X80301) (GI:559920) from (Nicotiana tabacum), which, due to scienitific fraud was retracted. Retraction in: Schell J. EMBO J 1999 May 17;18(10):2908. PMID:10400497. …	5	0.140192	1.10E-48
245811_at	AT1G37537	gypsy-like retrotransposon family, has a 1.5e-34 P-value blast match to GB:AAD19359 polyprotein (gypsy_Ty3-element) (Sorghum bicolor)	6	0.092607	0.058038426
245812_at	no_match	no_match	6	0.034252	4.33E-05
245813_at	AT1G49920	zinc finger protein-related, weak similarity to mudrA (Zea mays) GI:540581, MURAZC (Zea mays) GI:1857256; contains Pfam profiles PF03108: MuDR family transposase, PF04434: SWIM zinc finger	6	0.040807	0.155872116
245814_at	AT1G49910	WD-40 repeat family protein / mitotic checkpoint protein, putative, contains 5 WD-40 repeats (PF00400) (1 weak); similar to testis mitotic checkpoint protein BUB3 (GB:AAC28439,SP:O43684)(Homo sapiens)	5	0.014407	4.35E-10
245815_at	AT1G26090	expressed protein	38	0.024529	7.30E-17
245816_at	AT1G26210	expressed protein, similar to hypothetical protein GI:6524175 from (Arabidopsis thaliana)	65	0.021858	2.84E-32
245817_at	AT1G26160	metal-dependent phosphohydrolase HD domain-containing protein, contains Pfam profile PF01966: HD domain	41	0.039787	3.37E-20
245818_at	AT1G26100	cytochrome B561 family protein, contains Pfam domain, PF03188: Cytochrome b561	5	0.050857	2.91E-31
245819_at	AT1G26310	MADS-box protein, putative, strong similarity to DNA-binding protein (Brassica rapa subsp. pekinensis) GI:6469345, SP:Q41276 Floral homeotic protein APETALA1 (MADS C) {Sinapis alba}; contains InterPro accession IPR002100: Transcription factor, MADS-box	174	0.029065	0.034744747
245820_at	AT1G26320	NADP-dependent oxidoreductase, putative, similar to probable NADP-dependent oxidoreductase (zeta-crystallin homolog) P1 (SP:Q39172)(gi:886428) and P2 (SP:Q39173)(gi:886430), Arabidopsis thaliana; similar to allyl alcohol dehydrogenase GI:9758497 from (Arabidopsis thaliana)	6	0.021739	0.000178351
245821_at	AT1G26270	phosphatidylinositol 3- and 4-kinase family protein, similar to phosphatidylinositol 4-kinase type-II beta (Homo sapiens) GI:20159767; contains Pfam profile PF00454: Phosphatidylinositol 3- and 4-kinase	52	0.030459	1.74E-22
245822_at	AT1G26110	expressed protein	143	0.01848	4.28E-09
245823_at	AT1G57906	expressed protein	6	0.019666	0.000325642
245824_at	AT1G57943	purine permease-related, low similarity to purine permease (Arabidopsis thaliana) GI:7620007; contains Pfam profile PF03151: Domain of unknown function, DUF250	11	0.05193	1.37E-06
245825_at	AT1G57870	shaggy-related protein kinase kappa, putative / ASK-kappa, putative, similar to shaggy-related protein kinase kappa SP:Q39019 GI:717180 from (Arabidopsis thaliana)	41	0.03299	1.13E-19
245826_at	AT1G57850	Toll-Interleukin-Resistance (TIR) domain-containing protein, domain signature TIR exists, suggestive of a disease resistance protein.	83	0.010849	2.50E-22
245827_at	AT1G57830	Toll-Interleukin-Resistance (TIR) domain-containing protein, domain signature TIR exists, suggestive of a disease resistance protein.	53	0.009826	7.09E-06
245828_at	AT1G57820	zinc finger (C3HC4-type RING finger) family protein, low similarity to nuclear protein np95 (Mus musculus) GI:4220590; contains Pfam profiles PF02182: YDG/SRA domain, PF00097: Zinc finger, C3HC4 type (RING finger), PF00628: PHD-finger	21	0.026202	1.57E-15
245829_at	AT1G57780	heavy-metal-associated domain-containing protein, low similarity to myosin-like antigen GI:159877 Onchocerca volvulus; contains Pfam profile PF00403: Heavy-metal-associated domain	6	0.03802	0.022626154
245830_at	AT1G57790	F-box family protein, contains Pfam PF00646: F-box domain	90	0.037006	4.58E-28
245831_at	AT1G48840	expressed protein, contains Pfam profile: PF04842 plant protein of unknown function (DUF639)	13	0.041218	4.28E-36
245832_at	AT1G48850	chorismate synthase, putative / 5-enolpyruvylshikimate-3-phosphate phospholyase, putative, similar to chorismate synthase from Lycopersicon esculentum (SP:Q42884), Corydalis sempervirens (SP:P27793); contains Pfam chorismate synthase domain PF01264	19	0.076197	1.04E-57
245833_at	AT1G42220	CACTA-like transposase family (Ptta/En/Spm), has a 3.7e-14 P-value blast match to At5g36655.1/81-333 CACTA-like transposase family (Ptta/En/Spm) (CACTA-element) (Arabidopsis thaliana)	6	0.022274	6.58E-07
245834_at	AT1G42200	CACTA-like transposase family (Ptta/En/Spm), has a 2.3e-27 P-value blast match to At5g36655.1/81-333 CACTA-like transposase family (Ptta/En/Spm) (CACTA-element) (Arabidopsis thaliana)	155	0.013787	2.64E-05
245835_at	AT1G42190	expressed protein	6	0.021318	0.014565452
245836_at	AT1G42250	replication protein-related, weak similarity to Replication Protein A 70 kDa DNA-binding subunit (RP-A) (RF-A) (Replication factor-A protein 1) (Single-stranded DNA-binding protein) (DMRPA1) (GI:2498844)(SP:Q24492) (Drosophila melanogaster)	6	0.024806	0.001347697
245837_at	AT1G58450	peptidyl-prolyl cis-trans isomerase FKBP-type family protein, similar to rof1 from (Arabidopsis thaliana) GI:1373396, GI:1354207; contains Pfam profile PF00515 TPR Domain	6	0.108374	3.20E-10
245838_at	AT1G58410	disease resistance protein (CC-NBS-LRR class), putative, domain signature CC-NBS-LRR exists, suggestive of a disease resistance protein.	11	0.016871	5.85E-35
245839_at	AT1G58390	disease resistance protein (CC-NBS-LRR class), putative, domain signature CC-NBS-LRR exists, suggestive of a disease resistance protein.	53	0.018986	1.88E-07
245840_at	AT1G58420	expressed protein	12	0.060679	3.29E-65
245841_s_at	AT1G58380;AT1G58684;AT1G59359;AT1G58983	[AT1G58380, 40S ribosomal protein S2 (RPS2A), similar to ribosomal protein S2 GI:939717 from (Urechis caupo) ];[AT1G58684, 40S ribosomal protein S2, putative ];[AT1G59359, 40S ribosomal protein S2 (RPS2B), similar to ribosomal protein S2 GI:430711 from (Drosophila melanogaster) ];[AT1G58983, 40S ribosomal protein S2, putative, similar to ribosomal protein S2 GI:939717 from (Urechis caupo) ]	18	0.347996	1.05E-28
245842_at	AT1G58430	GDSL-motif lipase/hydrolase family protein, similar to family II lipases EXL3 GI:15054386, EXL1 GI:15054382, EXL2 GI:15054384 from (Arabidopsis thaliana); contains Pfam profile PF00657: GDSL-like Lipase/Acylhydrolase	85	0.384718	2.60E-11
245843_at	no_match	no_match	2	0.14865	2.73E-26
245844_at	AT1G26170	importin beta-2 subunit family protein, similar to Importin9 isoform 1 (Mus musculus) GI:15186756; contains Pfam profile PF03810: Importin-beta N-terminal domain	62	0.016575	0.001551646
245845_at	AT1G26150	similar to protein kinase family protein [Arabidopsis thaliana] (TAIR:At5g38560.1); similar to putative receptor protein kinase PERK1 [Oryza sativa (japonica cultivar-group)] (GB:BAD87028.1); contains InterPro domain Serine/threonine protein kinase, active site (InterPro:IPR008271); contains InterPro domain Tyrosine protein kinase (InterPro:IPR001245); contains InterPro domain Serine/threonine pr…	2	0.355464	1.03E-31
245846_at	AT1G26130	haloacid dehalogenase-like hydrolase family protein, similar to Potential phospholipid-transporting ATPase (EC 3.6.3.1) from Homo sapiens (SP:Q9Y2Q0, SP:O43520), Mus musculus (SP:P98200, SP:P70704), {Bos taurus} SP:Q29449; contains InterPro accession IPR005834: Haloacid dehalogenase-like hydrolase	19	0.045791	2.81E-35
245847_at	AT5G11050	myb family transcription factor, contains Pfam profile: PF00249 myb-like DNA binding domain; identical to cDNA putative transcription factor MYB64 (MYB64) GI:15375309	6	0.016668	1.21E-05
245848_at	AT5G13480	similar to WD-40 repeat family protein [Arabidopsis thaliana] (TAIR:At5g67320.1); similar to putative FY protein [Oryza sativa (japonica cultivar-group)] (GB:BAD87887.1); contains InterPro domain G-protein beta WD-40 repeat (InterPro:IPR001680)	135	0.025836	4.77E-11
245849_at	AT5G13520	peptidase M1 family protein, similar to SP:P09960 Leukotriene A-4 hydrolase (EC 3.3.2.6) (LTA-4 hydrolase) {Homo sapiens}; contains Pfam profile PF01433: Peptidase family M1	5	0.114288	1.71E-22
245850_at	AT5G13530	protein kinase family protein / ankyrin repeat family protein, contains similarity to ankyrin-related gene UNC-44 gi:790608:gb:AAA85854; contains Pfam domains PF00023: Ankyrin repeat and PF00069: Protein kinase domain	3	0.02522	2.59E-13
245851_at	AT5G13540	expressed protein, HERC2 - Homo sapiens, EMBL:AF071172; isoform contains non-consensus GG acceptor splice site at intron 6	172	0.020068	0.000129304
245852_at	AT5G13510	ribosomal protein L10 family protein, ribosomal protein L10- Nicotiana tabacum, EMBL:AB010879	2	0.266424	2.30E-31
245853_at	AT5G13500	expressed protein, predicted protein At2g25260 - Arabidopsis thaliana, EMBL:AC007070	0	0.039714	5.80E-24
245854_at	AT5G13490	ADP, ATP carrier protein 2, mitochondrial / ADP/ATP translocase 2 / adenine nucleotide translocator 2 (ANT2), identical to SWISS-PROT:P40941 ADP,ATP carrier protein 2, mitochondrial precursor (Adenine nucleotide translocator 2) (Arabidopsis thaliana)	0	0.089559	8.42E-58
245855_at	AT5G13550	sulfate transporter family protein, similar to sulfate transporter (Arabidopsis thaliana) GI:3777483; contains Pfam profiles PF00916: Sulfate transporter family, PF01740: STAS domain	171	0.999931	3.31E-41
245856_at	AT5G28240	expressed protein, predicted proteins, Arabidopsis thaliana	128	0.015505	7.15E-13
245857_at	AT5G28270	hypothetical protein, similar to At2g12100, At2g05450, At1g45090, At2g16180, At2g06750	6	0.049561	1.37E-07
245858_at	AT5G28280	pseudogene, sterol desaturase domain-containing protein, CER1-like, A.thaliana, ATCER1L19; blastp match of 55% identity and 8.9e-22 P-value to GP:4769012:gb:AAD29719.1:AF143746_1:AF143746 CER1 {Oryza sativa}	125	0.01653	4.40E-05
245859_at	AT5G28290	protein kinase, putative, similar to LSTK-1-like kinase (Lycopersicon esculentum) GI:15637110; contains Pfam profile: PF00069 Eukaryotic protein kinase domain	135	0.073535	1.24E-42
245860_at	AT5G28310	oxidoreductase-related, low similarity to glyoxylate reductase from Thermococcus litoralis (gi:13515409)	124	0.014921	2.94E-18
245861_at	AT5G28300	trihelix DNA-binding protein, putative, similar to GT-2 factor (Arabidopsis thaliana GI:416490	106	0.02364	3.68E-34
245862_at	AT5G01010	expressed protein	26	0.030144	1.72E-32
245863_s_at	AT1G58060;AT1G58050	[AT1G58060, helicase domain-containing protein, contains similarity to SP:P24785 Dosage compensation regulator (Male-less protein) (No action potential protein) {Drosophila melanogaster}; contains Pfam profiles PF04408: Helicase associated domain (HA2), PF00271: Helicase conserved C-terminal domain ];[AT1G58050, helicase domain-containing protein, contains similarity to SP:P24785 Dosage compensat…	88	0.012984	5.36E-07
245864_at	AT1G58070	expressed protein	114	0.010253	9.29E-06
245865_at	no_match	no_match	162	0.009197	0.390197633
245866_s_at	AT1G57990;AT1G57980	[AT1G57990, purine permease-related, low similarity to purine permease (Arabidopsis thaliana) GI:7620007; contains Pfam profile PF03151: Domain of unknown function, DUF250 ];[AT1G57980, purine permease-related, low similarity to purine permease (Arabidopsis thaliana) GI:7620007; contains Pfam profile PF03151: Domain of unknown function, DUF250 ]	0	0.037759	3.06E-44
245867_at	AT1G58080	ATP phosphoribosyl transferase 1 (ATP-PRT1), identical to ATP phosphoribosyl transferase GI:6683617 from (Arabidopsis thaliana)	2	0.026503	5.17E-45
245868_at	AT1G58030	amino acid permease family protein, similar to SP:P18581 Low-affinity cationic amino acid transporter-2 (CAT-2) (T-cell early activation protein) {Mus musculus}; contains Pfam profile PF00324: Amino acid permease	137	0.046916	2.23E-32
245869_at	AT1G26330	expressed protein	5	0.026961	2.56E-11
245870_at	AT1G26300	BSD domain-containing protein, contains Pfam profile PF03909: BSD domain	89	0.020173	7.99E-08
245871_at	AT1G26290	expressed protein	94	0.009606	0.001238301
245872_at	AT1G26300	BSD domain-containing protein, contains Pfam profile PF03909: BSD domain	38	0.030307	1.01E-09
245873_at	AT1G26260	basic helix-loop-helix (bHLH) family protein, similar to bHLH transcription factor GBOF-1 GI:5923912 from (Tulipa gesneriana)	38	0.022747	3.96E-08
245874_at	no_match	no_match	7	0.011469	0.985162847
245875_at	AT1G26240	proline-rich extensin-like family protein, similar to hydroxyproline-rich glycoprotein precursor gi:727264:gb:AAA87902; contains proline-rich extensin domains, INTERPRO:IPR002965	54	0.012991	6.38E-05
245876_at	AT1G26230	chaperonin, putative, similar to SWISS-PROT:P08927- RuBisCO subunit binding-protein beta subunit, chloroplast precursor (60 kDa chaperonin beta subunit, CPN-60 beta) (Pisum sativum); contains Pfam:PF00118 domain, TCP-1/cpn60 chaperonin family	2	0.212923	3.34E-22
245877_at	AT1G26220	GCN5-related N-acetyltransferase (GNAT) family protein, low similarity to SP:P09453 Ribosomal-protein-alanine acetyltransferase (EC 2.3.1.128) {Escherichia coli}; contains Pfam profile PF00583: acetyltransferase, GNAT family	2	0.250632	1.15E-41
245878_at	AT1G26190	phosphoribulokinase/uridine kinase family protein, weak similarity to SP:Q59190 Uridine kinase (EC 2.7.1.48) (Uridine monophosphokinase) (Cytidine monophosphokinase) {Borrelia burgdorferi}; contains Pfam profile PF00485: Phosphoribulokinase / Uridine kinase family	2	0.03105	6.61E-11
245879_at	AT5G09420	chloroplast outer membrane translocon subunit, putative, similar to component of chloroplast outer membrane translocon Toc64 (Pisum sativum) GI:7453538; contains Pfam profiles PF01425: Amidase, PF00515: TPR Domain	110	0.031001	1.29E-37
245880_at	AT5G09430	hydrolase, alpha/beta fold family protein, low similarity to hydrolases from Rhodococcus sp. EtbD1 GI:3273239, EtbD2 GI:3273241; contains Pfam profile PF00561: hydrolase, alpha/beta fold family	11	0.087369	1.55E-22
245881_at	AT5G09460	expressed protein	2	0.079557	2.82E-28
245882_at	AT5G09470	mitochondrial substrate carrier family protein, contains Pfam profile: PF00153 mitochondrial carrier protein	0	0.017415	1.33E-35
245883_at	AT5G09500	40S ribosomal protein S15 (RPS15C), ribosomal protein S15 - Arabidopsis thaliana, EMBL:Z23161	15	0.015185	0.004043977
245884_at	AT5G09300	2-oxoisovalerate dehydrogenase, putative / 3-methyl-2-oxobutanoate dehydrogenase, putative / branched-chain alpha-keto acid dehydrogenase E1 alpha subunit, putative, similar to branched-chain alpha-keto acid dehydrogenase E1-alpha subunit (Gallus gallus) GI:12964598; contains Pfam profile PF00676: Dehydrogenase E1 component	66	0.021487	4.73E-12
245885_at	AT5G09440	phosphate-responsive protein, putative, similar to phi-1 (phosphate-induced gene) (Nicotiana tabacum) GI:3759184; contains Pfam profile PF04674: Phosphate-induced protein 1 conserved region	32	0.029344	3.49E-33
245886_at	AT5G09510	40S ribosomal protein S15 (RPS15D), ribosomal protein S15 - Arabidopsis thaliana, EMBL:Z23161	18	0.545069	5.22E-28
245887_at	AT5G09390	CD2-binding protein-related, similar to CD2 cytoplasmic domain binding protein (Homo sapiens) GI:3983427	10	0.052696	1.93E-19
245888_at	AT5G09450	pentatricopeptide (PPR) repeat-containing protein, low similiarity to DNA-binding protein (Triticum aestivum) GI:6958202; contains Pfam profile: PF01535 PPR repeat	35	0.011743	1.34E-09
245889_at	AT5G09480	hydroxyproline-rich glycoprotein family protein, contains proline-rich extensin domains, INTERPRO:IPR002965; Common family members At5g09530, At5g09520, At1g44222 (Arabidopsis thaliana)	79	0.018228	1.37E-22
245890_at	AT5G09490	40S ribosomal protein S15 (RPS15B), ribosomal protein S15 - Arabidopsis thaliana, EMBL:Z23161	6	0.021485	1.42E-07
245891_at	AT5G09220	amino acid permease 2 (AAP2), identical to amine acid permease AAP2 (Arabidopsis thaliana) GI:510236	2	0.019873	0.000393186
245892_at	AT5G09370	protease inhibitor/seed storage/lipid transfer protein (LTP) family protein, similar to lipid transfer protein - Hordeum vulgare, EMBL:AF109195; contains Pfam protease inhibitor/seed storage/LTP family domain PF00234	6	0.040567	0.078258138
245893_at	AT5G09270	expressed protein	18	0.041722	4.38E-09
245894_at	AT5G09310	expressed protein	69	0.013048	1.03E-19
245895_at	AT5G09230	transcriptional regulator Sir2 family protein, contains Pfam domain PF02146: transcriptional regulator, Sir2 family;	8	0.019225	1.42E-25
245896_at	AT5G09250	transcriptional coactivator p15 (PC4) family protein, similar to SP:P11031 Activated RNA polymerase II transcriptional coactivator p15 precursor (PC4) (p14) (Single-stranded DNA binding protein p9) {Mus musculus}; contains Pfam profile PF02229: Transcriptional Coactivator p15 (PC4)	135	0.022946	7.15E-10
245897_at	AT5G09400	potassium transporter family protein, similar to K+ transporter HAK5 (Arabidopsis thaliana) GI:7108597; contains Pfam profile PF02705: K+ potassium transporter; KUP/HAK/KT Transporter family member, PMID:11500563; Note: possible sequencing error causes a frameshift in the 4th exon:15810448:gb:AY056263	100	0.017893	5.29E-10
245898_at	AT5G11020	protein kinase family protein, contains protein kinase domain, Pfam:PF00069	5	0.032844	6.54E-24
245899_at	AT5G11030	expressed protein	21	0.013868	2.95E-08
245900_at	AT5G11040	expressed protein, weak similarity to hypercellular protein (Aspergillus nidulans) GI:9309269	100	0.022859	4.52E-14
245901_at	AT5G11060	homeobox protein knotted-1 like 4 (KNAT4), identical to homeobox protein knotted-1 like 4 ( KNAT4) SP:P48001 from (Arabidopsis thaliana)	163	0.021285	9.26E-45
245902_at	AT5G11080	ubiquitin family protein, contains INTERPRO:IPR000626 ubiquitin domain	6	0.03736	8.62E-06
245903_at	AT5G11100	C2 domain-containing protein, similar to Ca2+-dependent lipid-binding protein (CLB1) GI:2789434 from (Lycopersicon esculentum)	13	0.039978	1.22E-27
245904_at	AT5G11110	similar to sucrose-phosphate synthase, putative [Arabidopsis thaliana] (TAIR:At1g04920.1); similar to sucrose-phosphate synthase, putative [Arabidopsis thaliana] (TAIR:At5g20280.1); similar to sucrose-phosphate synthase, putative [Arabidopsis thaliana] (TAIR:At4g10120.1); similar to sucrose phosphate synthase [Lycopersicon esculentum] (GB:AAU29197.1); similar to sucrose-6-phosphate synthase [Nico…	3	0.25585	2.00E-105
245905_at	AT5G11090	serine-rich protein-related, contains some similarity to serine-rich proteins	12	0.022277	3.49E-63
245906_at	AT5G11070	expressed protein	151	0.015605	1.89E-66
245907_at	AT5G09340	ubiquitin, putative, similar to ubiquitin SP:P42740 from (Aglaothamnion neglectum)	53	0.048684	4.91E-09
245908_at	AT5G09360	laccase family protein / diphenol oxidase family protein, similar to laccase (Pinus taeda)(GI:13661201)	6	0.019371	0.835831439
245909_at	AT5G09380	DNA-directed RNA polymerase III RPC4 family protein, low similarity to SP:P25441 DNA-directed RNA polymerase III 47 kDa polypeptide (EC 2.7.7.6) (C53) (RNA polymerase C subunit 4) {Saccharomyces cerevisiae}; contains Pfam profile PF05132: RNA polymerase III RPC4	19	0.016514	4.14E-08
245910_at	AT5G09410	calmodulin-binding protein, similar to another ethylene-upregulated calmodulin-binding protein ER1 GI:11612392 from (Nicotiana tabacum)	146	0.017866	1.66E-11
245911_at	AT5G19690	oligosaccharyl transferase STT3 subunit family protein, similar to SP:P39007 Oligosaccharyl transferase STT3 subunit {Saccharomyces cerevisiae}; contains Pfam profile PF02516: Oligosaccharyl transferase STT3 subunit	100	0.075037	4.76E-45
245912_at	AT5G19600	sulfate transporter, putative, similar to sulfate transporter (Arabidopsis thaliana) GI:2285885; contains Pfam profiles PF00916: Sulfate transporter family, PF01740: STAS domain; supporting cDNA gi:14141683:dbj:AB061739.1:	5	0.044318	1.34E-48
245913_at	AT5G19860	expressed protein, contains Pfam profile PF04398: Protein of unknown function, DUF538	109	0.026445	5.25E-25
245914_at	AT5G19620	outer membrane OMP85 family protein, weak similarity to chloroplastic outer envelope membrane protein (OEP75) (Pisum sativum) GI:633607; contains Pfam profile PF01103: outer membrane protein, OMP85 family	2	0.125783	1.07E-18
245915_s_at	AT5G19780;AT5G19770	[AT5G19780, tubulin alpha-3/alpha-5 chain (TUA5), nearly identical to SP:P20363 Tubulin alpha-3/alpha-5 chain {Arabidopsis thaliana} ];[AT5G19770, tubulin alpha-3/alpha-5 chain (TUA3), nearly identical to SP:P20363 Tubulin alpha-3/alpha-5 chain {Arabidopsis thaliana} ]	5	0.09513	1.87E-72
245916_at	AT5G28720	hypothetical protein	6	0.02284	3.38E-13
245917_at	AT5G28740	transcription-coupled DNA repair protein-related, similar to XAB2 (XPA-binding protein 2) (Homo sapiens) GI:10566459	14	0.03194	3.37E-11
245918_at	AT5G28760	hypothetical protein, contains Pfam profile PF03384: Drosophila protein of unknown function, DUF287	6	0.01491	0.009566116
245919_at	AT5G28780	hypothetical protein, various predicted proteins, Arabidopsis thaliana	6	0.11989	6.10E-08
245920_at	AT5G28790	hypothetical protein	4	0.042885	0.438043165
245921_at	AT5G28800	expressed protein, predicted protein, Arabidopsis thaliana	6	0.041823	8.15E-07
245922_at	AT5G28810	hypothetical protein	6	0.068027	0.22335032
245923_at	AT5G28820	hypothetical protein	6	0.035506	1.25E-05
245924_at	AT5G28750	thylakoid assembly protein, putative, similar to thylakoid assembly 4 (tha4) protein (Pisum sativum) GI:4929305; contains Pfam profile PF02416: mttA/Hcf106 family	1	0.112316	2.05E-34
245925_at	AT5G28770	bZIP transcription factor family protein, similar to seed storage protein opaque-2(bZIP family)GI:168428 from Zea mays; contains Pfam profile PF00170: bZIP transcription factor; identical to cDNA bZIP protein BZO2H3 GI:10954098	142	0.04429	1.11E-40
245926_at	AT5G24740	expressed protein	172	0.012899	1.59E-06
245927_at	AT5G24750	expressed protein	77	0.018653	6.55E-09
245928_s_at	AT5G24770;AT5G24780	[AT5G24770, vegetative storage protein 2 (VSP2), identical to SP:O82122 Vegetative storage protein 2 precursor {Arabidopsis thaliana}; contains Pfam profile PF03767: HAD superfamily (subfamily IIIB) phosphatase ];[AT5G24780, vegetative storage protein 1 (VSP1), identical to SP:O49195 Vegetative storage protein 1 precursor {Arabidopsis thaliana}; contains Pfam profile PF03767: HAD superfamily (sub…	113	0.054414	4.40E-12
245929_at	AT5G24760	alcohol dehydrogenase, putative, similar to alcohol dehydrogenase from Solanum tuberosum (SP:p14673); contains Pfam zinc-binding dehydrogenase domain PF00107	19	0.148091	1.96E-52
245930_at	AT5G09240	transcriptional coactivator p15 (PC4) family protein, similar to SP:P11031 Activated RNA polymerase II transcriptional coactivator p15 precursor (PC4) (p14) (Single-stranded DNA binding protein p9) {Mus musculus}; contains Pfam profile PF02229: Transcriptional Coactivator p15 (PC4)	5	0.159153	1.57E-62
245931_at	AT5G09280	pectate lyase family protein, similar to major pollen allergen Cup a 1 SP:Q9SCG9 from (Cupressus arizonica)	57	0.019145	8.80E-07
245932_at	AT5G09290	3'(2'),5'-bisphosphate nucleotidase, putative / inositol polyphosphate 1-phosphatase, putative, similar to SP:Q42546 3'(2'),5'-bisphosphate nucleotidase (EC 3.1.3.7) {Arabidopsis thaliana}; contains Pfam profile PF00459: Inositol monophosphatase family	54	0.021831	1.15E-20
245933_at	AT5G09320	vacuolar sorting protein 9 domain-containing protein / VPS9 domain-containing protein, contains similarity to Rab5 GDP/GTP exchange factor, Rabex5 (Bos taurus) gi:2558516:emb:CAA04545; contains Pfam profile PF02204: Vacuolar sorting protein 9 (VPS9) domain	116	0.02905	1.69E-32
245934_at	AT5G09330	no apical meristem (NAM) family protein, similar to NAC1 (GI:7716952) {Medicago truncatula}; contains Pfam PF02365: No apical meristem (NAM) protein	0	0.042356	1.68E-27
245935_at	AT5G19840	transcription factor jumonji (jmjC) domain-containing protein, low similarity to PASS1 (Homo sapiens) GI:21591407; contains Pfam profile PF02373: jmjC domain	42	0.016752	8.16E-08
245936_at	AT5G19850	hydrolase, alpha/beta fold family protein, low similarity to hydrolase (Terrabacter sp. DBF63) GI:14196240; contains Pfam profile PF00561: hydrolase, alpha/beta fold family	8	0.046799	8.55E-34
245937_at	AT5G19750	peroxisomal membrane 22 kDa family protein, similar to SP:P42925 22 kDa peroxisomal membrane protein {Mus musculus}; contains Pfam profile PF04117: Mpv17 / PMP22 family	2	0.044818	1.08E-19
245938_at	AT5G19680	leucine-rich repeat family protein, contains leucine rich repeat (LRR) domains, Pfam:PF00560	91	0.045801	3.82E-17
245939_at	AT5G19760	dicarboxylate/tricarboxylate carrier (DTC), identical to dicarboxylate/tricarboxylate carrier (Arabidopsis thaliana) GI:19913113	5	0.109361	3.36E-35
245940_at	AT5G19630	expressed protein	40	0.042343	2.55E-34
245941_at	AT5G19820	PBS lyase HEAT-like repeat-containing protein, contains Pfam profile: PF03130 PBS lyase HEAT-like repeat	14	0.024682	4.59E-39
245942_at	AT5G19490	repressor protein-related, similar to repressor protein (Oryza sativa) GI:18481624	109	0.011674	6.08E-09
245943_at	AT5G19500	tryptophan/tyrosine permease family protein, contains Pfam profile PF03222: Tryptophan/tyrosine permease family	2	0.036459	2.22E-18
245944_at	AT5G19520	mechanosensitive ion channel domain-containing protein / MS ion channel domain-containing protein, contains Pfam profile PF00924: Mechanosensitive ion channel	98	0.014318	8.29E-20
245945_at	AT5G19560	member of KPP-like gene family, homolog of KPP (kinase partner protein) gene in tomato; expressed protein, contains Pfam profile PF03759: Domain of unknown function (DUF315)	15	0.020438	1.81E-05
245946_at	AT5G19580	glyoxal oxidase-related, contains similarity to glyoxal oxidase precursor (Phanerochaete chrysosporium) gi:1050302:gb:AAA87594	102	0.022042	2.52E-15
245947_at	AT5G19530	spermine/spermidine synthase family protein, similar to SP:P09158 Spermidine synthase (EC 2.5.1.16) (Putrescine aminopropyltransferase) {Escherichia coli}; contains Pfam profile PF01564: Spermine/spermidine synthase	5	0.026988	6.93E-43
245948_at	AT5G19540	expressed protein	59	0.02802	4.73E-28
245949_at	AT5G19510	elongation factor 1B alpha-subunit 2 (eEF1Balpha2), identical to elongation factor 1B alpha-subunit (Arabidopsis thaliana) GI:6686821	18	0.174606	1.93E-27
245950_at	AT5G19570	expressed protein	5	0.03944	4.02E-19
245951_at	AT5G19550	aspartate aminotransferase, cytoplasmic isozyme 1 / transaminase A (ASP2), identical to SP:P46645 Aspartate aminotransferase, cytoplasmic isozyme 1 (EC 2.6.1.1) (Transaminase A) {Arabidopsis thaliana}	35	0.027366	3.72E-32
245952_at	AT5G28500	expressed protein, predicted proteins, Arabidopsis thaliana and Synechocystis sp.	1	0.170489	1.01E-28
245953_at	AT5G28520	jacalin lectin family protein, similar to myrosinase-binding protein homolog (Arabidopsis thaliana) GI:2997767; contains Pfam profile PF01419 jacalin-like lectin domain	20	0.203847	5.32E-120
245954_at	AT5G28530	far-red impaired responsive protein, putative, similar to far-red impaired response protein FAR1 (Arabidopsis thaliana) gi:5764395:gb:AAD51282; contains Pfam:PF03101 domain: FAR1 family	72	0.009331	6.31E-08
245955_at	AT5G28510	glycosyl hydrolase family 1 protein, contains Pfam PF00232 : Glycosyl hydrolase family 1 domain; TIGRFAM TIGR01233: 6-phospho-beta-galactosidase; similar to beta-glucosidase 1 (GI:12043529) (Arabidopsis thaliana)	20	0.152099	1.96E-92
245956_s_at	AT5G42020;AT5G28540	[AT5G42020, luminal binding protein 2 (BiP-2) (BP2), similar to SWISS-PROT: Q39043; GI:1303695; luminal binding protein (BiP) (Arabidopsis thaliana) ];[AT5G28540, luminal binding protein 1 (BiP-1) (BP1), SWISS-PROT:Q9LKR3 PMID:8888624 ]	21	0.744233	1.26E-30
245957_at	AT5G19590	expressed protein, contains Pfam profile PF04398: Protein of unknown function, DUF538	58	0.040835	1.69E-44
245958_at	AT5G19610	sec7 domain-containing protein, similar to SP:Q42510 Pattern formation protein EMB30 (GNOM) {Arabidopsis thaliana}; contains Pfam profile PF01369: Sec7 domain	6	0.025143	7.51E-05
245959_at	AT5G19640	proton-dependent oligopeptide transport (POT) family protein, contains Pfam profile: PF00854 POT family	6	0.045715	3.48E-06
245960_at	AT5G19660	subtilase family protein, contains Pfam profile: PF00082 subtilase family	17	0.022374	1.36E-10
245961_at	AT5G19670	exostosin family protein, contains Pfam domain, PF03016: Exostosin family	5	0.065144	9.96E-18
245962_at	AT5G19700	MATE efflux protein-related, contains Pfam profile PF01554: Uncharacterized membrane protein family	50	0.011995	0.030918218
245963_at	AT5G19710	hypothetical protein, HPt phosphotransmitter - Arabidopsis thaliana, EMBL:AB041766	53	0.031891	2.16E-12
245964_at	AT5G19720	tRNA synthetase class I (E and Q) family protein, similar to tRNA-glutamine synthetase (Lupinus luteus) GI:2995455; contains Pfam profile PF03950: tRNA synthetases class I (E and Q), anti-codon binding domain	156	0.033254	3.31E-05
245965_at	AT5G19730	pectinesterase family protein, contains Pfam profile: PF01095 pectinesterase	15	0.028103	1.59E-23
245966_at	AT5G19790	encodes a member of the ERF (ethylene response factor) subfamily B-6 of ERF/AP2 transcription factor family (RAP2.11). The protein contains one AP2 domain. There are 12 members in this subfamily including RAP2.11.	7	0.757042	7.10E-32
245967_at	AT5G19800	hydroxyproline-rich glycoprotein family protein, similar to extensin (Catharanthus roseus) gi:1486263:dbj:BAA13175; contains proline-rich extensin domains, INTERPRO:IPR002965	7	0.308596	5.35E-23
245968_at	AT5G19810	proline-rich extensin-like family protein, contains proline-rich extensin domains, INTERPRO:IPR002965	6	0.026416	0.001258842
245969_at	AT5G19830	similar to peptidyl-tRNA hydrolase family protein [Arabidopsis thaliana] (TAIR:At5g16140.1); similar to CRS2 [Zea mays] (GB:AAF27939.1); similar to A Chain A, Crystal Structure Of The Chloroplast Group Ii Intron Splicing Factor Crs2 (GB:1RYB); contains InterPro domain Peptidyl-tRNA hydrolase (InterPro:IPR001328)	22	0.01021	0.000819971
245970_at	AT5G20710	similar to beta-galactosidase, putative / lactase, putative [Arabidopsis thaliana] (TAIR:At2g28470.1); similar to beta-galactosidase, putative / lactase, putative [Arabidopsis thaliana] (TAIR:At4g36360.2); similar to beta-galactosidase, putative / lactase, putative [Arabidopsis thaliana] (TAIR:At4g36360.1); similar to beta-galactosidase, putative / lactase, putative [Arabidopsis thaliana] (TAIR:A…	20	0.053951	4.77E-33
245971_at	AT5G20730	auxin-responsive factor (ARF7), identical to auxin response factor 7 GI:4104929 from (Arabidopsis thaliana)	169	0.046327	3.88E-28
245972_at	AT5G20680	expressed protein, predicted proteins, Arabidopsis thaliana	35	0.013249	1.48E-15
245973_at	AT5G32490	pseudogene, hypothetical protein	6	0.085441	0.010285064
245974_at	no_match	no_match	6	0.022096	0.000263324
245975_at	AT5G13070	MSF1-like family protein, similar to px19 (Gallus gallus) GI:969170; contains Pfam profile PF04707: MSF1-like conserved region	71	0.047103	1.13E-18
245976_at	AT5G13080	WRKY family transcription factor, WRKY DNA binding protein - Solanum tuberosum, EMBL:AJ278507	0	0.065792	3.08E-49
245977_at	AT5G13110	Encodes a plastidic glucose-6-phosphate dehydrogenase that is sensitive to reduction by DTT and whose mRNA is most highly expressed in root.	35	0.034378	2.44E-30
245978_at	AT5G13130	expressed protein, low similarity to microrchidia (Mus musculus) GI:5410255	43	0.020615	0.051368096
245979_at	AT5G13150	exocyst subunit EXO70 family protein, leucine zipper-containing protein - Lycopersicon esculentum, EMBL:Z12127 contains Pfam domain PF03081: Exo70 exocyst complex subunit;	7	0.05959	4.36E-13
245980_at	AT5G13140	expressed protein	2	0.347283	1.09E-30
245981_at	AT5G13100	expressed protein	18	0.016552	1.78E-62
245982_at	AT5G13170	nodulin MtN3 family protein, similar to MtN3 GI:1619602 (root nodule development) from (Medicago truncatula); identical to cDNA senescence-associated protein (SAG29) mRNA, partial cds GI:4426938	13	0.12254	2.61E-84
245983_at	AT5G13050	5-formyltetrahydrofolate cyclo-ligase (5-FCL), nearly identical to gi:22087553	41	0.028498	2.37E-13
245984_at	AT5G13090	expressed protein, predicted proteins - Arabidopsis thaliana	22	0.047277	5.69E-38
245985_at	AT5G13120	peptidyl-prolyl cis-trans isomerase cyclophilin-type family protein, contains Pfam domain, PF00160: peptidyl-prolyl cis-trans isomerase, cyclophilin-type	2	0.103777	4.67E-42
245986_at	AT5G13160	protein kinase family protein, contains protein kinase domain, Pfam:PF00069	12	0.06912	8.12E-31
245987_at	AT5G13180	no apical meristem (NAM) family protein, contains Pfam PF02365: No apical meristem (NAM) domain; hypothetical protein SENU5, senescence up-regulated - Lycopersicon esculentum, EMBL:Z75524	151	0.019476	2.74E-39
245988_at	AT5G20610	expressed protein	0	0.021959	1.46E-06
245989_s_at	AT5G20620	polyubiquitin (UBQ4), identical to GI:17677	150	0.017766	1.54E-07
245990_at	AT5G20640	expressed protein, contains Pfam profile PF04525: Protein of unknown function (DUF567)	15	0.035316	1.70E-32
245991_at	AT5G20660	24 kDa vacuolar protein, putative, similar to 24 kDa vacuolar protein VP24 (Ipomoea batatas) gi:5821406:dbj:BAA83809	51	0.02453	8.21E-26
245992_at	AT5G20690	leucine-rich repeat transmembrane protein kinase, putative, receptor-like protein kinase PRK1, tomato, PIR:T07865	6	0.020701	0.282500489
245993_at	AT5G20700	senescence-associated protein-related, similar to senescence-associated protein SAG102 (GI:22331931) (Arabidopsis thaliana);	122	0.017318	2.16E-38
245994_at	AT5G20760	hypothetical protein	6	0.030566	0.054944557
245995_at	AT5G20770	hypothetical protein	13	0.011138	0.009995289
245996_at	AT5G20800	pseudogene, similar to putative reverse transcriptase, predicted non-LTR reverse ranscriptase sequence fragments; blastp match of 31% identity and 1.8e-59 P-value to GP:20279456:gb:AAM18736.1:AC092548_14:AC092548 putative reverse transcriptase {Oryza sativa (japonica cultivar-group)}	6	0.047622	0.00390266
245997_at	AT5G20810	similar to auxin-responsive protein-related [Arabidopsis thaliana] (TAIR:At3g43120.1); similar to auxin-induced protein-like [Oryza sativa (japonica cultivar-group)] (GB:BAD36439.1); contains InterPro domain Auxin responsive SAUR protein (InterPro:IPR003676)	43	0.012055	0.00147254
245998_at	AT5G20830	sucrose synthase / sucrose-UDP glucosyltransferase (SUS1), identical to SP:P49040 Sucrose synthase (EC 2.4.1.13) (Sucrose-UDP glucosyltransferase) {Arabidopsis thaliana}	10	0.051541	1.24E-64
245999_at	AT5G20650	copper transporter family protein, similar to SP:Q39065 Copper transporter 1 (COPT1) {Arabidopsis thaliana}; contains Pfam profile PF04145: Ctr copper transporter family	26	0.175356	4.63E-46
246000_at	AT5G20820	auxin-responsive protein-related, similar to auxin-induced protein TGSAUR21 (GI:10185818) Tulipa gesneriana)	54	0.010343	1.50E-54
246001_at	AT5G20790	expressed protein, predicted protein, Arabidopsis thaliana	52	0.054473	1.51E-39
246002_at	AT5G20740	invertase/pectin methylesterase inhibitor family protein, low similarity to pectinesterase from Arabidopsis thaliana SP:Q42534, Lycopersicon esculentum SP:Q43143; contains Pfam profile PF04043: Plant invertase/pectin methylesterase inhibitor	95	0.066532	3.78E-25
246003_at	AT5G20720	20 kDa chaperonin, chloroplast (CPN21) (CHCPN10) (CPN20), identical to chloroplast 20 kDa chaperonin, chloroplast precursor (Protein Cpn21), chloroplast protein Cpn10, chloroplast chaperonin 10 (Ch-CPN10), SP:O65282 from (Arabidopsis thaliana); identical to cDNA chaperonin 20 GI:14587372	5	0.087743	4.22E-31
246004_at	AT5G20630	germin-like protein (GER3), identical to germin-like protein subfamily 3 member 3 (SP:P94072)	2	0.073799	1.37E-05
246005_at	AT5G08415	lipoic acid synthase family protein, similar to lipoic acid synthase from Arabidopsis thaliana (gi:3928758), from Mus musculus (gi:14669826) Pfam profile PF04055: radical SAM domain protein	2	0.063164	3.40E-22
246006_at	AT5G08290	yellow-leaf-specific protein 8 (YLS8) / mitosis protein DIM1, putative, contains Pfam domain PF02966: Mitosis protein DIM1; identical to cDNA YLS8 mRNA for Dim1 homolog GI:13122293	26	0.036824	4.89E-53
246007_at	AT5G08410	ferredoxin-thioredoxin reductase, putative, similar to ferredoxin-thioredoxin reductase, variable chain (FTR-V, Ferredoxin- thioredoxin reductase subunit A, FTR-A) (Zea mays) SWISS-PROT:P80680	179	0.029174	5.97E-26
246008_at	AT5G08320	expressed protein, predicted proteins, Homo sapiens and Caenorhabditis elegans	1	0.021864	1.09E-18
246009_at	AT5G08335	isoprenylcysteine carboxyl methyltransferase family protein / ICMT family protein, similar to SP:O60725 Protein-S isoprenylcysteine O-methyltransferase (EC 2.1.1.100) (Isoprenylcysteine carboxylmethyltransferase) {Homo sapiens}; contains Pfam profile PF04140: Isoprenylcysteine carboxyl methyltransferase (ICMT) family	19	0.045405	8.72E-31
246010_at	AT5G08440	expressed protein	90	0.015203	0.000130463
246011_at	AT5G08330	TCP family transcription factor, putative, similar to PCF1 (GI:2580438) and PCF2 ((GI:2580440) Oryza sativa) ; auxin-induced basic helix-loop-helix transcription factor, Gossypium hirsutum, EMBL:AF165924	2	0.15063	4.52E-53
246012_at	AT5G10650	zinc finger (C3HC4-type RING finger) family protein, similar to Pfam domain, PF00097: Zinc finger, C3HC4 type (RING finger)	17	0.067799	1.93E-31
246013_at	AT5G10660	calmodulin-binding protein-related, contains weak similarity to calmodulin-binding proteins	6	0.036205	2.75E-05
246014_at	AT5G10680	calmodulin-binding protein-related, contains weak similarity to calmodulin-binding proteins	128	0.019815	0.000626692
246015_at	AT5G10700	expressed protein	68	0.043146	5.17E-20
246016_at	AT5G10720	sensory transduction histidine kinase-related, similar to Sensor protein rcsC (Capsular synthesis regulator component C) (SP:Q56128) {Salmonella typhi}; sensory transduction histidine kinase slr1759, Synechocystis sp., PIR:S75142	3	0.01191	3.87E-11
246017_at	AT5G10730	expressed protein	13	0.072915	2.99E-51
246018_at	AT5G10695	expressed protein	12	0.188822	2.05E-48
246019_at	AT5G10690	pentatricopeptide (PPR) repeat-containing protein / CBS domain-containing protein, contains CBS and PPR domain repeats	2	0.22765	4.43E-38
246020_at	AT5G10710	expressed protein	45	0.024766	5.16E-14
246021_at	AT5G21100	L-ascorbate oxidase, putative, similar to L-ascorbate oxidase (Precursor) SP:Q40588 from (Nicotiana tabacum)	2	0.043255	4.31E-51
246022_at	AT5G21110	expressed protein, predicted protein - Arabidopsis thaliana, EMBL:AL163852	16	0.14697	1.38E-15
246023_at	AT5G21120	ethylene-insensitive3-like2 (EIL2), identical to ethylene-insensitive3-like2 (EIL2) GI:2224929 from (Arabidopsis thaliana)	6	0.011236	2.24E-35
246024_at	AT5G21130	expressed protein	53	0.019233	4.10E-08
246025_at	AT5G21150	PAZ domain-containing protein / piwi domain-containing protein, similar to SP:O04379 Argonaute protein (AGO1) {Arabidopsis thaliana}; contains Pfam profile: PF02170 PAZ (Piwi Argonaut and Zwille), PF02171 Piwi domain	85	0.04252	0.000261906
246026_at	AT5G21070	expressed protein	58	0.046548	2.67E-35
246027_at	AT5G21060	homoserine dehydrogenase family protein, similar to aspartokinase-homoserine dehydrogenase (Glycine max) GI:2970447, GI:2970556; contains Pfam profile PF00742: Homoserine dehydrogenase	2	0.041378	1.00E-27
246028_at	AT5G21170	5'-AMP-activated protein kinase beta-2 subunit, putative, similar to Swiss-Prot:Q9QZH4 5'-AMP-activated protein kinase, beta-2 subunit (AMPK beta-2 chain) (Rattus norvegicus)	108	0.020298	3.96E-25
246029_at	AT5G21090	leucine-rich repeat protein, putative, similar to leucine rich repeat protein (LRP) GI:1619300 from (Lycopersicon esculentum); contains leucine rich-repeat (LRR) domains Pfam:PF00560, INTERPRO:IPR001611	0	0.0509	1.93E-31
246030_at	AT5G21105	L-ascorbate oxidase, putative, similar to L-ascorbate oxidase from {Nicotiana tabacum} SP:Q40588, {Cucurbita pepo var. melopepo} SP:P37064; contains Pfam profile PF00394: Multicopper oxidase; supported by cDNA gi_15215753_gb_AY050406.1_; A false intron was added between exons 4 and 5 to circumvent the single nucleotide insertion in this BAC which, otherwise, causes a frameshift.	168	0.025501	1.28E-48
246031_at	AT5G21160	La domain-containing protein / proline-rich family protein, contains proline-rich extensin domains, INTERPRO:IPR002965, PF05383: La domain	142	0.027935	2.92E-21
246032_s_at	no_match	no_match	6	0.026093	0.064344914
246033_at	AT5G08280	hydroxymethylbilane synthase / porphobilinogen deaminase, chloroplast / pre-uroporphyrinogen synthase, identical to SP:Q43316	1	0.082925	2.87E-23
246034_at	AT5G08350	GRAM domain-containing protein / ABA-responsive protein-related, contains similarity to ABA-responsive protein in barley (GI:4103635) (Hordeum vulgare) (J. Exp. Bot. 50, 727-728 (1999); FH protein interacting protein FIP1, Arabidopsis thaliana, EMBL:AF174428; contains Pfam PF02893: GRAM domain	22	0.0204	1.45E-53
246035_at	AT5G08300	succinyl-CoA ligase (GDP-forming) alpha-chain, mitochondrial, putative / succinyl-CoA synthetase, alpha chain, putative / SCS-alpha, putative, identical to SP:P53586 Succinyl-CoA ligase (GDP-forming) alpha-chain, mitochondrial precursor (EC 6.2.1.4) (Succinyl-CoA synthetase, alpha chain) (SCS-alpha) {Arabidopsis thaliana}; strong similarity to SP:P13086 Succinyl-CoA ligase (GDP-forming) alpha-cha…	21	0.074836	6.83E-43
246036_at	AT5G08370	alpha-galactosidase, putative / melibiase, putative / alpha-D-galactoside galactohydrolase, putative, similar to alpha-galactosidase SP:Q42656 from (Coffea arabica)	2	0.087386	1.69E-23
246037_at	AT5G19420	zinc finger protein, putative / regulator of chromosome condensation (RCC1) family protein, similar to zinc finger protein (Arabidopsis thaliana) gi:15811367:gb:AAL08940	169	0.01977	0.001227243
246038_s_at	AT5G19460;AT5G19470	[AT5G19460, MutT/nudix family protein, similar to SP:P41888 Thiamine pyrophosphokinase (EC 2.7.6.2) (TPK) (Thiamine kinase) {Schizosaccharomyces pombe}; contains Pfam profile PF00293: NUDIX domain ];[AT5G19470, MutT/nudix family protein, similar to SP:P41888 Thiamine pyrophosphokinase (EC 2.7.6.2) (TPK) (Thiamine kinase) {Schizosaccharomyces pombe}; contains Pfam profile PF00293: NUDIX domain ]	102	0.021777	3.45E-30
246039_at	AT5G19480	expressed protein	151	0.026712	0.000160569
246040_at	AT5G19370	rhodanese-like domain-containing protein / PPIC-type PPIASE domain-containing protein, low similarity to MPT-synthase sulfurylase (Synechococcus sp. PCC 7942) GI:2950364; contains Pfam profiles PF00581: Rhodanese-like domain, PF00639: PPIC-type PPIASE domain; identical to cDNA peptidyl-prolyl cis-trans isomerase GI:2246379	2	0.141078	1.94E-27
246041_at	AT5G19290	esterase/lipase/thioesterase family protein, low similarity to monoglyceride lipase (Homo sapiens) GI:14594904; contains Interpro entry IPR000379	2	0.056382	5.23E-32
246042_at	AT5G19440	similar to Eucalyptus gunnii alcohol dehydrogenase of unknown physiological function (GI:1143445), apple tree, PIR:T16995; NOT a cinnamyl-alcohol dehydrogenase	141	0.085352	1.41E-48
246043_at	AT5G19380	expressed protein	157	0.013121	1.19E-17
246044_at	AT5G19450	calcium-dependent protein kinase 19 (CDPK19), identical to calcium-dependent protein kinase (Arabidopsis thaliana) gi:836942:gb:AAA67655	11	0.05125	6.83E-29
246045_at	AT5G19430	zinc finger (C3HC4-type RING finger) family protein, contains Pfam profile: PF00097 zinc finger, C3HC4 type (RING finger)	163	0.027103	3.01E-31
246046_at	AT5G28860	expressed protein	6	0.051179	2.04E-09
246047_at	AT5G28870	pseudogene, hypothetical protein	6	0.028885	0.00959107
246048_at	AT5G28880	pseudogene, hypothetical protein	53	0.023834	0.013762514
246049_at	AT5G28890	expressed protein, contains similarity to hypothetical proteins of (Arabidopsis thaliana)	6	0.025654	0.001043035
246050_s_at	AT5G28850;AT5G28900	[AT5G28850, calcium-binding EF hand family protein, contains Pfam profile: PF00036 EF hand ];[AT5G28900, calcium-binding EF hand family protein, contains Pfam profile: PF00036 EF hand ]	5	0.041202	2.74E-32
246051_at	AT5G28840	NAD-dependent epimerase/dehydratase family protein, similar to sugar epimerase BlmG from Streptomyces verticillus GI:9937230; contains Pfam profile PF01370 NAD dependent epimerase/dehydratase family	1	0.059661	2.56E-39
246052_at	AT5G08310	pentatricopeptide (PPR) repeat-containing protein, contains Pfam profile PF01535: PPR repeat	116	0.018905	1.90E-05
246053_at	AT5G08340	riboflavin biosynthesis protein-related, contains weak similarity to Riboflavin biosynthesis protein ribF. (Swiss-Prot:P08391) (Escherichia coli O157:H7)	41	0.017602	1.30E-08
246054_at	AT5G08360	expressed protein	32	0.009473	2.82E-06
246055_at	AT5G08380	alpha-galactosidase, putative / melibiase, putative / alpha-D-galactoside galactohydrolase, putative, similar to alpha-galactosidase SP:Q42656 from (Coffea arabica); contains Pfam profile PF02065: Melibiase	118	0.015781	3.14E-26
246056_at	AT5G08390	transducin family protein / WD-40 repeat family protein, similar to katanin p80 subunit (Strongylocentrotus purpuratus) GI:3005601; contains Pfam profile PF00400: WD domain, G-beta repeat	5	0.043125	3.13E-15
246057_at	AT5G08400	expressed protein, predicted proteins, Arabidopsis thaliana and Synechocystis sp.	2	0.040577	7.57E-06
246058_at	AT5G08430	SWIB complex BAF60b domain-containing protein / plus-3 domain-containing protein / GYF domain-containing protein, similar to CPRF interacting protein (Petroselinum crispum) GI:9588690; contains Pfam profiles PF02201: BAF60b domain of the SWIB complex, PF03126: Plus-3 domain, PF02213: GYF domain; contains non-conensus AT-AC splice sites at intron 5	2	0.032367	3.00E-07
246059_at	AT5G08450	expressed protein, KED, Nicotiana tabacum, EMBL:AB009883	93	0.016976	3.87E-11
246060_at	AT5G08420	expressed protein	5	0.067509	2.66E-15
246061_at	AT5G19320	RAN GTPase activating protein 2 (RanGAP2), identical to RAN GTPase activating protein 2 GI:6708468 from (Arabidopsis thaliana)	14	0.052723	2.73E-21
246062_at	AT5G19330	armadillo/beta-catenin repeat family protein / BTB/POZ domain-containing protein, contains armadillo/beta-catenin-like repeats, Pfam:PF00514 and a BTB/POZ domain, Pfam:PF00651	172	0.058694	1.14E-22
246063_at	AT5G19340	expressed protein	108	0.019963	4.10E-31
246064_at	AT5G19350	RNA-binding protein 45 (RBP45), putative	79	0.015096	8.31E-23
246065_at	AT5G19360	calcium-dependent protein kinase, putative / CDPK, putative, similar to calcium-dependent protein kinase (Marchantia polymorpha) gi:5162877:dbj:BAA81748	6	0.023773	0.000866375
246066_at	AT5G19400	similar to expressed protein [Arabidopsis thaliana] (TAIR:At1g28260.2); similar to expressed protein [Arabidopsis thaliana] (TAIR:At1g28260.1); similar to putative cig3 [Oryza sativa (japonica cultivar-group)] (GB:BAD30976.1); similar to putative cytokinin inducible protein [Oryza sativa (japonica cultivar-group)] (GB:AAQ56472.1)	11	0.047395	1.49E-40
246067_at	AT5G19410	ABC transporter family protein, white membrane transporter, Bactrocera tryoni, EMBL:U97104	129	0.999978	4.24E-60
246068_at	AT5G20290	40S ribosomal protein S8 (RPS8A), ribosomal protein S8 - Zea mays, PIR:T04088	18	0.328303	4.03E-17
246069_at	AT5G20220	zinc knuckle (CCHC-type) family protein, contains Pfam domain, PF00098: Zinc knuckle	48	0.04754	2.47E-27
246070_at	AT5G20160	ribosomal protein L7Ae/L30e/S12e/Gadd45 family protein, Similar to NHP2/L7Ae family proteins, see SWISSPROT:P32495 and PMID:2063628.	14	0.373774	2.47E-55
246071_at	AT5G20150	SPX (SYG1/Pho81/XPR1) domain-containing protein, similar to PHO1 protein (Arabidopsis thaliana) GI:20069032; contains Pfam profile PF03105: SPX domain	169	0.019585	1.47E-28
246072_at	AT5G20240	floral homeotic protein PISTILLATA (PI), contains Pfam profiles PF01486: K-box region and PF00319: SRF-type transcription factor (DNA-binding and dimerisation domain)	85	0.026711	1.85E-15
246073_at	AT5G20180	ribosomal protein L36 family protein, contains Pfam profile: PF00444 ribosomal protein L36	14	0.029388	5.30E-29
246074_at	AT5G20130	expressed protein	2	0.092685	1.22E-32
246075_at	AT5G20410	1,2-diacylglycerol 3-beta-galactosyltransferase, putative / monogalactosyldiacylglycerol synthase, putative / MGDG synthase, putative, identical to monogalactosyldiacylglycerol synthase (gi:3367638) from Arabidopsis thaliana, similar to MGDG synthase type A (gi:9884651) from Glycine max	161	0.012321	1.29E-11
246076_at	AT5G20280	sucrose-phosphate synthase, putative, similar to sucrose-phosphate synthase (EC 2.4.1.14) isoform 1 - Citrus unshiu, EMBL:AB005023	76	0.045185	5.68E-36
246077_at	AT5G20420	SNF2 domain-containing protein / helicase domain-containing protein, low similarity to SP:Q9U7E0 Transcriptional regulator ATRX homolog {Caenorhabditis elegans}; contains PFam profiles PF00271: Helicase conserved C-terminal domain, PF00176: SNF2 family N-terminal domain	67	0.012773	9.33E-09
246078_s_at	AT5G20430;AT5G20440	[AT5G20430, mob1/phocein family protein, contains Pfam profile: PF03637 mob1/phocein family ];[AT5G20440, similar to mob1/phocein family protein [Arabidopsis thaliana] (TAIR:At5g45550.1); similar to putative Mob1-like protein [Oryza sativa (japonica cultivar-group)] (GB:XP_463026.1); similar to putative Mob1/phocein family protein [Oryza sativa (japonica cultivar-group)] (GB:AAT76373.1); contains…	53	0.024323	0.000526475
246079_at	AT5G20450	expressed protein, weak similarity to myosin (Arabidopsis thaliana) GI:433663	46	0.041445	4.20E-41
246080_at	AT5G20460	hypothetical protein	53	0.03016	0.00018098
246081_s_at	AT5G20470;AT5G20490	[AT5G20470, myosin, putative, similar to PIR:T00727 myosin heavy chain PCR43 (Arabidopsis thaliana) ];[AT5G20490, myosin, putative, similar to myosin (GI:433663) (Arabidopsis thaliana); myosin-like protein my5, common sunflower, PIR:T14279 ]	115	0.017535	7.41E-09
246082_at	AT5G20480	leucine-rich repeat transmembrane protein kinase, putative, protein kinase Xa21, Oryza sativa, PIR:A57676	0	0.031362	2.77E-52
246083_at	no_match	no_match	42	0.027354	5.97E-10
246084_at	no_match	no_match	5	0.015779	8.96E-11
246085_at	AT5G20540	expressed protein	46	0.029093	1.02E-29
246086_at	AT5G20560	beta-1,3-glucanase, putative, similar to plant beta-1,3-glucanase genes bg4 GI:2808438 from (Arabidopsis thaliana)	6	0.035179	2.51E-06
246087_at	AT5G20580	expressed protein, predicted protein, Arabidopsis thaliana	46	0.034586	6.91E-10
246088_at	AT5G20600	expressed protein	14	0.05839	1.44E-40
246089_at	AT5G20570	ring-box protein-related, similar to ring-box protein 1 GI:4769004 from (Homo sapiens)	60	0.053043	2.64E-27
246090_at	AT5G20520	expressed protein	69	0.025558	1.23E-12
246091_at	AT5G20590	expressed protein, various predicted proteins, Arabidopsis thaliana	5	0.05168	2.73E-25
246092_at	AT5G20500	glutaredoxin, putative, similar to glutaredoxin (Populus tremula x Populus tremuloides) gi:19548658:gb:AAL90750	18	0.046306	5.17E-46
246093_at	AT5G20550	oxidoreductase, 2OG-Fe(II) oxygenase family protein, similar to leucoanthocyanidin dioxygenase (Malus domestica)(SP:P51091), flavonol synthase (Petunia x hybrida)(GI:311658); contains PF03171 2OG-Fe(II) oxygenase superfamily domain	139	0.015779	1.80E-34
246094_at	AT5G19300	expressed protein, contains Pfam profile PF02598: Uncharacterized ACR, COG2106	14	0.077383	2.94E-22
246095_at	AT5G19310	homeotic gene regulator, putative, similar to SP:P25439 Homeotic gene regulator (Brahma protein) {Drosophila melanogaster}; contains Pfam profiles PF00271: Helicase conserved C-terminal domain, PF00176: SNF2 family N-terminal domain	73	0.013482	1.91E-06
246096_at	AT5G20330	beta-1,3-glucanase (BG4), identical to to plant beta-1,3-glucanase bg4 GI:2808438 from (Arabidopsis thaliana)	57	0.015422	0.000319115
246097_at	AT5G20270	expressed protein, contains Pfam domain, PF03006: Uncharacterised protein family (Hly-III / UPF0073)	179	0.070592	2.72E-46
246098_at	AT5G20400	oxidoreductase, 2OG-Fe(II) oxygenase family protein, similar to naringenin,2-oxoglutarate 3-dioxygenase (flavonone-3-hydroxylase) (SP:Q06942)(Malus domestica); contains PF031712OG-Fe(II) oxygenase superfamily domain	98	0.06675	5.14E-32
246099_at	AT5G20230	plastocyanin-like domain-containing protein	12	0.124432	2.07E-63
246100_at	no_match	no_match	6	0.029768	9.26E-05
246101_at	no_match	no_match	57	0.019319	0.004102073
246102_at	AT5G32590	myosin heavy chain-related, similar to Myosin heavy chain, non-muscle (Zipper protein) (Myosin II)(SP:Q99323) {Drosophila melanogaster}	6	0.022772	0.022835042
246103_at	AT5G28640	SSXT protein-related / glycine-rich protein, contains weak hit to Pfam profile PF05030: SSXT protein (N-terminal region)	95	0.020394	1.79E-19
246104_at	AT5G28650	WRKY family transcription factor, DNA-binding protein WRKY3, parsley, PIR:S72445	54	0.019293	4.50E-32
246105_at	AT5G28670	pseudogene, similar to putative helicase, predicted helicase proteins, Arabidopsis thaliana; blastp match of 42% identity and 6.8e-154 P-value to GP:14140296:gb:AAK54302.1:AC034258_20:AC034258 putative helicase {Oryza sativa (japonica cultivar-group)}	129	0.020702	0.007350888
246106_at	AT5G28680	protein kinase family protein, contains protein kinase domain, Pfam:PF00069	20	0.015134	6.86E-12
246107_at	AT5G28700	pseudogene, similar to OSJNBa0026J14.30, various predicted proteins, Arabidopsis thaliana and others; blastp match of 57% identity and 1.2e-65 P-value to GP:20146463:dbj:BAB89243.1::AP004231 OSJNBa0026J14.30 {Oryza sativa (japonica cultivar-group)}	6	0.028482	0.002501442
246108_at	AT5G28630	glycine-rich protein	11	0.035902	4.45E-47
246109_at	AT5G20120	expressed protein	39	0.016969	8.65E-18
246110_at	AT5G20140	SOUL heme-binding family protein, contains PFam profile PF04832: SOUL heme-binding protein	2	0.16576	6.21E-23
246111_at	AT5G20170	expressed protein	132	0.009603	9.91E-12
246112_at	AT5G20200	nucleoporin-related, contains weak similarity to Nucleoporin NUP1 (Nuclear pore protein NUP1) (Swiss-Prot:P20676) (Saccharomyces cerevisiae)	14	0.02723	5.75E-18
246113_at	no_match	no_match	6	0.022041	0.7020836
246114_at	AT5G20250	similar to alkaline alpha galactosidase, putative [Arabidopsis thaliana] (TAIR:At3g57520.2); similar to alkaline alpha galactosidase, putative [Arabidopsis thaliana] (TAIR:At3g57520.3); similar to alkaline alpha galactosidase, putative [Arabidopsis thaliana] (TAIR:At1g55740.1); similar to alkaline alpha galactosidase, putative [Arabidopsis thaliana] (TAIR:At3g57520.1); similar to putative alkalin…	101	0.030825	3.21E-31
246115_at	AT5G20300	chloroplast outer membrane protein, putative, similar to chloroplast protein import component Toc159 (Pisum sativum) GI:8489806, chloroplast outer envelope protein 86 (Pisum sativum) GI:599958, GTP-binding protein (Pisum sativum) GI:576509	137	0.023536	7.11E-16
246116_at	AT5G20310	expressed protein	53	0.015651	0.297727154
246117_at	AT5G20320	DEAD/DEAH box helicase, putative, similar to CAF protein (Arabidopsis thaliana) GI:6102610; contains Pfam profiles PF00270: DEAD/DEAH box helicase, PF00271: Helicase conserved C-terminal domain, PF03368: Domain of unknown function, PF00636: RNase3 domain, PF00035: Double-stranded RNA binding motif	24	0.026915	2.72E-21
246118_at	AT5G20340	beta-1,3-glucanase (BG5), identical to plant beta-1,3-glucanase bg5 GI:2808439 (Arabidopsis thaliana)	6	0.032393	3.60E-05
246119_at	AT5G20350	similar to ankyrin repeat family protein [Arabidopsis thaliana] (TAIR:At2g14250.1); similar to putative ankyrin repeat-containing protein [Oryza sativa (japonica cultivar-group)] (GB:XP_464354.1); contains InterPro domain Zn-finger, DHHC type (InterPro:IPR001594); contains InterPro domain Ankyrin (InterPro:IPR002110)	143	0.027063	7.55E-33
246120_at	AT5G20360	octicosapeptide/Phox/Bem1p (PB1) domain-containing protein / tetratricopeptide repeat (TPR)-containing protein, contains Pfam profiles PF00564: PB1 domain, PF00515: TPR Domain	3	0.030752	1.33E-15
246121_at	AT5G20370	serine-rich protein-related, contains some similarity to serine-rich proteins	6	0.038587	0.498221654
246122_at	AT5G20380	transporter-related, low similarity to vesicular glutamate transporter 3 (Rattus norvegicus) GI:21685382	48	0.109714	3.31E-44
246123_at	AT5G20390	beta-1,3-glucanase, putative, similar to plant beta-1,3-glucanase bg4 GI:2808438 from (Arabidopsis thaliana)	6	0.017122	0.168306135
246124_at	AT5G20060	phospholipase/carboxylesterase family protein, similar to lysophospholipase II (Mus musculus) GI:4589453; contains Pfam profile PF02230: Phospholipase/Carboxylesterase family	5	0.033535	2.98E-28
246125_at	AT5G19875	expressed protein	9	0.076188	7.92E-56
246126_at	AT5G20070	MutT/nudix family protein, low similarity to SP:Q19427 NADH pyrophosphatase (EC 3.6.1.-) {Caenorhabditis elegans}; contains Pfam profile PF00293: NUDIX domain	8	0.309304	4.96E-46
246127_s_at	no_match	no_match	6	0.025736	1.80E-08
246128_at	AT5G32540	pseudogene, hypothetical protein, predicted proteins, Arabidopsis thaliana similar to hypothetical protein GI:4263830 from (Arabidopsis thaliana) (similar to MYOSIN HEAVY CHAIN (Encephalitozoon cuniculi) GI:19074177) similar to hypothetical protein GI:4263830 from (Arabidopsis thaliana) (similar to MYOSIN HEAVY CHAIN (Encephalitozoon cuniculi) GI:19074177) (similar to MYOSIN HEAVY CHAIN (Encephal…	6	0.076014	8.54E-05
246129_at	no_match	no_match	128	0.042519	0.377491104
246130_at	AT5G32540	pseudogene, hypothetical protein, predicted proteins, Arabidopsis thaliana similar to hypothetical protein GI:4263830 from (Arabidopsis thaliana) (similar to MYOSIN HEAVY CHAIN (Encephalitozoon cuniculi) GI:19074177) similar to hypothetical protein GI:4263830 from (Arabidopsis thaliana) (similar to MYOSIN HEAVY CHAIN (Encephalitozoon cuniculi) GI:19074177) (similar to MYOSIN HEAVY CHAIN (Encephal…	53	0.013473	0.055359232
246131_at	AT5G20990	Involved in molybdenum cofactor (Moco) biosynthesis, inserting Mo into Molybdopterin. sir loss-of-function mutants are resistant to sirtinol, a modulator of auxin signaling.	19	0.030451	2.57E-36
246132_at	AT5G20850	DNA repair protein RAD51, putative, identical to Rad51-like protein (Arabidopsis thaliana) GI:2388778; strong similarity to SP:Q06609 DNA repair protein RAD51 homolog 1 {Homo sapiens}; contains Pfam profile PF00633: Helix-hairpin-helix motif	80	0.015421	2.59E-14
246133_at	AT5G20960	aldehyde oxidase 1 (AAO1), identical to aldehyde oxidase AAO1 from Arabidopsis thaliana (gi:3172023) isoform contains a GA-donor splice site at intron 10	0	0.040967	4.56E-59
246134_at	AT5G20930	protein kinase, putative, nearly identical to protein kinase tousled gi:433052:gb:AAA32874	91	0.01949	5.12E-11
246135_at	AT5G20885	zinc finger (C3HC4-type RING finger) family protein, contains Pfam profile: PF00097 zinc finger, C3HC4 type (RING finger)	106	0.037499	1.13E-47
246136_at	AT5G28470	proton-dependent oligopeptide transport (POT) family protein, contains Pfam profile: PF00854 POT family	6	0.020836	6.12E-07
246137_at	AT5G28490	expressed protein, contains Pfam profile PF04852: Protein of unknown function (DUF640)	162	0.022693	6.22E-12
246138_at	AT5G19870	expressed protein, contains Pfam profile PF04819: Family of unknown function (DUF716) (Plant viral-response family)	53	0.033043	2.00E-18
246139_at	AT5G19900	PRLI-interacting factor, putative, strong similarity to PRLI-interacting factor A (Arabidopsis thaliana) GI:11139262	169	0.035048	1.62E-26
246140_at	AT5G19910	SOH1 family protein, contains Pfam profile: PF05669 SOH1	67	0.015889	0.001751704
246141_at	AT5G19920	transducin family protein / WD-40 repeat family protein, contains 5 WD-40 repeats (PF00400); related to TipD protein (SP:O15736, PIR:T08602) (Dictyostelium discoideum); related to WD-repeat protein RBAP1 (GI:9716495) (Zea mays)	100	0.02413	2.94E-11
246142_at	AT5G19970	expressed protein, ; expression supported by MPSS	7	0.029245	1.56E-68
246143_at	AT5G19980	integral membrane family protein, contains Pfam profile: PF00892 Integral membrane protein; similar to LPG2 protein (GI:9998817) (Leishmania mexicana)	98	0.061101	6.97E-46
246144_at	AT5G20110	dynein light chain, putative, similar to SP:O02414 Dynein light chain LC6, flagellar outer arm {Anthocidaris crassispina}; contains Pfam profile PF01221: Dynein light chain type 1	146	0.018932	4.47E-29
246145_at	AT5G19880	peroxidase, putative, similar to peroxidase (Lycopersicon esculentum) gi:296910:emb:CAA50597	16	0.046558	7.76E-91
246146_at	AT5G20050	protein kinase family protein, contains protein kinase domain, Pfam:PF00069	19	0.239731	1.25E-54
246147_s_at	AT5G19990;AT5G20000	[AT5G19990, 26S proteasome AAA-ATPase subunit (RPT6a) ];[AT5G20000, 26S proteasome AAA-ATPase subunit, putative, almost identical to 26S proteasome AAA-ATPase subunit RPT6a GI:6652888 from (Arabidopsis thaliana); almost identical to a member of conserved Sug1 CAD family AtSUG1 GI:13537115 from (Arabidopsis thaliana) ]	35	0.04238	1.04E-33
246148_at	AT5G19960	RNA recognition motif (RRM)-containing protein, low similarity to glycine-rich RNA-binding protein (Euphorbia esula) GI:2645699; contains INTERPRO:IPR000504 RNA-binding region RNP-1 (RNA recognition motif) (RRM) domain	115	0.021543	2.09E-05
246149_at	AT5G19890	peroxidase, putative, identical to peroxidase (Arabidopsis thaliana) gi:1403134:emb:CAA67092	7	0.021386	2.13E-63
246150_at	AT5G19930	integral membrane family protein, contains Pfam domain PF01940: Integral membrane protein	19	0.027667	7.70E-14
246151_at	AT5G19950	expressed protein	143	0.013684	1.02E-06
246152_at	AT5G20040	tRNA isopentenyltransferase 9 / IPP transferase 9 (IPT9), identical to tRNA isopentenyltransferase (IPT9) (Arabidopsis thaliana) GI:14279070	2	0.091545	3.59E-26
246153_s_at	AT5G20010;AT5G20020	[AT5G20010, Ras-related GTP-binding nuclear protein (RAN-1), identical to GTP-binding nuclear protein RAN-1 SP:P41916 from (Arabidopsis thaliana) ];[AT5G20020, Ras-related GTP-binding nuclear protein (RAN-2), identical to GTP-binding nuclear protein RAN-2 SP:P41917 from (Arabidopsis thaliana) ]	86	0.041299	5.11E-23
246154_at	AT5G19940	plastid-lipid associated protein PAP-related / fibrillin-related, weak hit to Pfam profile PF04755: PAP_fibrillin	1	0.17735	2.16E-36
246155_at	AT5G20030	agenet domain-containing protein, contains Pfam PF05641: Agenet domain	38	0.035073	4.83E-16
246156_at	AT5G20090	expressed protein, contains Pfam domain, PF03650: Uncharacterized protein family (UPF0041)	96	0.037339	4.97E-35
246157_at	AT5G20080	NADH-cytochrome b5 reductase, putative, similar to SP:P36060 NADH-cytochrome b5 reductase precursor (EC 1.6.2.2) {Saccharomyces cerevisiae}; contains Pfam profiles PF00175: Oxidoreductase NAD-binding domain, PF00970: oxidoreductase, FAD-binding	18	0.06355	2.34E-39
246158_at	AT5G19855	expressed protein	178	0.037566	1.28E-46
246159_at	AT5G20935	expressed protein	2	0.133924	2.50E-31
246160_at	AT5G21040	F-box family protein / WD-40 repeat family protein, contains G-protein beta WD-40 repeats	74	0.012993	3.62E-12
246161_at	AT5G20900	expressed protein	3	0.051222	1.41E-73
246162_at	AT4G36400	FAD linked oxidase family protein, low similarity to SP:Q12627 from Kluyveromyces lactis and SP:P32891 from Saccharomyces cerevisiae; contains Pfam FAD linked oxidases, C-terminal domain PF02913, Pfam FAD binding domain PF01565	137	0.04263	2.71E-25
246163_at	AT5G32600	expressed protein	30	0.017746	2.38E-05
246164_at	AT5G32610	hypothetical protein, predicted proteins, Arabidopsis thaliana and Borrelia burgdorferi	6	0.019417	1.97E-05
246165_at	no_match	no_match	53	0.014712	2.64E-06
246166_at	no_match	no_match	53	0.020462	4.35E-07
246167_at	no_match	no_match	34	0.126145	2.31E-08
246168_at	AT5G32460	pseudogene, transcriptional factor B3 family, low similarity to reproductive meristem protein 1 from (Brassica oleracea var. botrytis) GI:3170424, (Arabidopsis thaliana) GI:13604227; contains Pfam profile PF02362: B3 DNA binding domain; blastp match of 30% identity and 5.7e-22 P-value to GP:3170424:gb:AAC18082.1::AF051772 reproductive meristem gene 1 {Brassica oleracea var. botrytis}	11	0.020878	6.77E-14
246169_at	AT5G32470	expressed protein	138	0.009984	1.74E-16
246170_at	AT5G32450	RNA recognition motif (RRM)-containing protein, various predicted proteins, Arabidopsis thaliana and others	5	0.049137	1.58E-50
246171_at	AT5G32440	expressed protein	172	0.092413	8.04E-22
246172_s_at	AT3G61510;AT5G28360	[AT3G61510, 1-aminocyclopropane-1-carboxylate synthase, putative / ACC synthase, putative, similar to ACC synthases from Citrus sinensis (GI:6434142), Cucumis melo (GI:695402), Cucumis sativus (GI:3641645) ];[AT5G28360, 1-aminocyclopropane-1-carboxylate synthase, putative / ACC synthase, putative, similar to 1-aminocyclopropane-1-carboxylate synthase 1 (Lupinus albus) GI:6650976; contains Pfam pr…	57	0.012267	0.008197196
246173_s_at	AT5G28370;AT5G28460;AT3G61520	[AT5G28370, pentatricopeptide (PPR) repeat-containing protein, contains Pfam profile PF01535: PPR repeat ];[AT5G28460, pentatricopeptide (PPR) repeat-containing protein, contains Pfam profile PF01535: PPR repeat ];[AT3G61520, pentatricopeptide (PPR) repeat-containing protein, contains Pfam profile PF01535: PPR repeat ]	5	0.039762	1.36E-18
246174_s_at	AT5G28340;AT5G28380	[AT5G28340, pentatricopeptide (PPR) repeat-containing protein, contains Pfam profile PF01535: PPR repeat ];[AT5G28380, pentatricopeptide (PPR) repeat-containing protein, contains Pfam profile PF01535: PPR repeat ]	126	0.012672	3.54E-06
246175_s_at	AT5G28400;AT5G28320	[AT5G28400, expressed protein ];[AT5G28320, expressed protein, This is likely a pseudogene. ]	87	0.01246	4.76E-10
246176_at	AT5G28410	hypothetical protein, DYNAMIN-LIKE PROTEIN- Arabidopsis thaliana, EMBL:L36939	57	0.018247	0.001227437
246177_at	AT5G28420	hypothetical protein, predicted proteins - Arabidopsis thaliana	52	0.025145	0.000789482
246178_s_at	AT5G28430;AT3G60930	[AT5G28430, expressed protein ];[AT3G60930, expressed protein, similar to hypothetical protein [Arabidopsis thaliana] (TAIR:At3g31540.1); similar to hypothetical protein [Arabidopsis thaliana] (TAIR:At1g40133.1); similar to hypothetical protein [Arabidopsis thaliana] (TAIR:At1g34590.1); similar to expressed protein [Arabidopsis thaliana] (TAIR:At4g06603.1) ]	52	0.072089	4.74E-74
246179_at	AT5G28440	expressed protein	16	0.017609	0.403820294
246180_at	AT5G20840	phosphoinositide phosphatase family protein, contains similarity to phosphoinositide phosphatase SAC1 (Rattus norvegicus) gi:11095248:gb:AAG29810; contains Pfam domain, PF02383: SacI homology domain; identical to cDNA SAC domain protein 4 (SAC4) GI:31415724	33	0.068977	1.90E-09
246181_at	AT5G20860	pectinesterase family protein, contains Pfam profile: PF01095 pectinesterase	154	0.018337	3.67E-08
246182_at	AT5G20870	glycosyl hydrolase family 17 protein, similar to elicitor inducible chitinase Nt-SubE76 GI:11071974 (Nicotiana tabacum)	16	0.025785	5.81E-06
246183_at	AT5G20940	glycosyl hydrolase family 3 protein, beta-glucosidase, common nasturtium, PIR:T10521	173	0.013902	1.26E-12
246184_at	AT5G20950	glycosyl hydrolase family 3 protein, beta-D-glucan exohydrolase, Nicotiana tabacum, EMBL:AB017502	21	0.065552	1.16E-64
246185_at	AT5G20980	5-methyltetrahydropteroyltriglutamate--homocysteine methyltransferase, putative / vitamin-B12-independent methionine synthase, putative / cobalamin-independent methionine synthase, putative, strong similarity to SP:O50008 5-methyltetrahydropteroyltriglutamate--homocysteine methyltransferase (EC 2.1.1.14) (Vitamin-B12-independent methionine synthase isozyme) (Cobalamin-independent methionine synth…	5	0.05707	4.05E-23
246186_at	no_match	no_match	6	0.019902	1.34E-13
246187_at	no_match	no_match	162	0.008256	3.41E-05
246188_at	AT5G21050	expressed protein	15	0.041107	9.82E-05
246189_at	AT5G20910	zinc finger (C3HC4-type RING finger) family protein, contains Pfam profile: PF00097 zinc finger, C3HC4 type (RING finger)	169	0.08298	1.07E-51
246190_at	AT5G21010	speckle-type POZ protein-related, contains Pfam PF00651 : BTB/POZ domain; contains Pfam PF00917: MATH domain; similar to Speckle-type POZ protein (SP:O43791) (Homo sapiens)	11	0.011269	0.065041324
246191_at	AT5G20890	chaperonin, putative, similar to SWISS-PROT:P78371- T-complex protein 1, beta subunit (TCP-1-beta) (Homo sapiens); contains Pfam:PF00118 domain, TCP-1/cpn60 chaperonin family	14	0.083888	1.08E-46
246192_at	AT5G20920	eukaryotic translation initiation factor 2 subunit 2, putative / eIF-2-beta, putative, similar to SP:P41035 Eukaryotic translation initiation factor 2 subunit (eIF-2-beta) {Oryctolagus cuniculus}; contains Pfam profile PF01873: Domain found in IF2B/IF5	91	0.031681	1.34E-13
246193_at	AT5G20880	retrotransposon family	23	0.03522	1.85E-19
246194_at	AT4G37000	accelerated cell death 2 (ACD2), identical to accelerated cell death 2 (ACD2) GI:12484129 from (Arabidopsis thaliana)	1	0.081124	3.26E-33
246195_at	AT4G36410	ubiquitin-conjugating enzyme 17 (UBC17), E2; identical to gi:2801446	142	0.036881	2.32E-37
246196_at	AT4G37090	expressed protein	14	0.067256	4.46E-18
246197_at	AT4G37010	caltractin, putative / centrin, putative, similar to Caltractin (Centrin) SP:P41210 from (Atriplex nummularia)	115	0.040031	1.24E-21
246198_at	AT4G36810	geranylgeranyl pyrophosphate synthase (GGPS1) / GGPP synthetase / farnesyltranstransferase, identical to GI:413730 to geranylgeranyl pyrophosphate synthase, chloroplast precursor GB:P34802 from (Arabidopsis thaliana) synonymous with farnesyltranstransferase	2	0.04736	1.62E-28
246199_at	AT4G36530	hydrolase, alpha/beta fold family protein, low similarity to hydrolase (Sphingomonas sp.) GI:3426124; contains Pfam profile PF00561: hydrolase, alpha/beta fold family	1	0.131319	9.56E-36
246200_at	AT4G37240	expressed protein	161	0.038217	1.36E-36
246201_at	AT4G36750	quinone reductase family protein, similar to 1,4-benzoquinone reductase (Phanerochaete chrysosporium)(GI:4454993); similar to Trp repressor binding protein (Escherichia coli)(SP:P30849); contains flavodoxin domain PF00258	19	0.038911	1.12E-16
246202_at	AT4G37040	metallopeptidase M24 family protein, similar to SP:O33343 Methionine aminopeptidase (EC 3.4.11.18) (Peptidase M) {Mycobacterium tuberculosis}; contains Pfam profile PF00557: metallopeptidase family M24	2	0.205754	2.01E-34
246203_at	AT4G36610	hydrolase, alpha/beta fold family protein, low similarity to 2-hydroxy-6-oxo-7-methylocta-2,4-dienoate hydrolase (Pseudomonas fluorescens) GI:1871461; contains Pfam profile PF00561: hydrolase, alpha/beta fold family	133	0.091473	3.97E-37
246204_at	AT4G37020	expressed protein	108	0.015193	8.80E-15
246205_at	AT4G36970	remorin family protein, contains Pfam domain, PF03763: Remorin, C-terminal region	90	0.016123	1.03E-26
246206_at	no_match	no_match	6	0.036159	1.88E-05
246207_at	AT4G36960	RNA recognition motif (RRM)-containing protein, similar to SP:P48809 Heterogeneous nuclear ribonucleoprotein 27C (hnRNP 48) {Drosophila melanogaster}; contains InterPro entry IPR000504: RNA-binding region RNP-1 (RNA recognition motif) (RRM); non-consensus TA donor splice site at exon 6	10	0.020637	4.26E-07
246208_at	AT4G36490	SEC14 cytosolic factor, putative / phosphoglyceride transfer protein, putative, similar to phosphatidylinositol transfer-like protein IV (GI:14486707) (Lotus japonicus); contains Pfam PF00650 : CRAL/TRIO domain; contains Pfam PF03765 : CRAL/TRIO, N-terminus; supporting cDNA gi:23463078:gb:BT000834.1:	16	0.17016	7.68E-14
246209_at	AT4G36870	BEL1-like homeobox 2 protein (BLH2)	73	0.011163	6.47E-24
246210_at	AT4G36420	ribosomal protein L12 family protein	18	0.045743	9.62E-27
246211_at	AT4G36730	G-box binding factor 1 (GBF1), identical to G-box binding factor 1 SP:P42774 from (Arabidopsis thaliana); contains Pfam profile: PF00170 bZIP transcription factor	140	0.020464	2.25E-21
246212_at	AT4G36930	basic helix-loop-helix (bHLH) protein SPATULA (SPT), identical to SPATULA (SPT) GI:11245493 from (Arabidopsis thaliana)	93	0.017859	5.35E-15
246213_at	AT4G36480	aminotransferase class I and II family protein, similar to Serine palmitoyltransferase 1 (EC 2.3.1.50) from Homo sapiens (SP:O15269), Mus musculus (SP:O35704), Cricetulus griseus (SP:O54695)	111	0.033058	1.21E-17
246214_at	AT4G36990	heat shock factor protein 4 (HSF4) / heat shock transcription factor 4 (HSTF4), identical to heat shock transcription factor 4 (HSF4) SP:Q96320 from (Arabidopsis thaliana)	0	0.25591	1.61E-72
246215_at	AT4G37180	myb family transcription factor, contains Pfam domain, PF00249: Myb-like DNA-binding domain l; also isolated as a putative cytoskeletal protein in a yeast screen	3	0.038912	2.70E-35
246216_at	AT4G36380	cytochrome P450 90C1 (CYP90C1) / rotundifolia3 (ROT3), identical to Cytochrome P450 90C1 (ROTUNDIFOLIA3) (SP:Q9M066) (Arabidopsis thaliana);	123	0.019791	1.32E-30
246217_at	AT4G36920	floral homeotic protein APETALA2 (AP2), Identical to (SP:P47927) Floral homeotic protein APETALA2. (Mouse-ear cress) {Arabidopsis thaliana}	50	0.038285	3.20E-44
246218_at	AT4G36800	RUB1-conjugating enzyme, putative (RCE1), this gene is frameshifted and may be a pseudogene; identical over first 79 amino acids to RUB1 conjugating enzyme (Arabidopsis thaliana) GI:6635457	172	0.016168	5.62E-12
246219_at	AT4G36760	aminopeptidase P, similar to Xaa-Pro aminopeptidase 2 (Lycopersicon esculentum) GI:15384991; contains Pfam profile PF00557: metallopeptidase family M24	10	0.195975	4.90E-42
246220_at	AT4G37210	tetratricopeptide repeat (TPR)-containing protein, low similarity to SP:Q02508 Protein HGV2 Halocynthia roretzi; contains Pfam profile PF00515 TPR Domain	14	0.018062	4.06E-10
246221_at	AT4G37120	expressed protein	0	0.051969	1.99E-25
246222_at	AT4G36900	encodes a member of the DREB subfamily A-5 of ERF/AP2 transcription factor family (RAP2.10). The protein contains one AP2 domain. There are 16 members in this subfamily including RAP2.9 and RAP2.1.	9	0.04676	2.20E-52
246223_at	AT4G36890	glycosyl transferase family 43 protein, low similarity to Galactosylgalactosylxylosylprotein 3-beta-glucuronosyltransferase 1, Homo sapiens (SP:Q9P2W7), Rattus norvegicus (SP:O35789); contains Pfam domain Glycosyltransferase family 43 (PF03360)	135	0.014312	8.97E-06
246224_at	AT4G36590	MADS-box protein (AGL40), contains Pfam profile PF00319: SRF-type transcription factor (DNA-binding and dimerisation domain)	131	0.028881	0.006667108
246225_at	AT4G36910	CBS domain-containing protein, contains Pfam profile PF00571: CBS domain	62	0.030478	4.34E-14
246226_at	AT4G37200	thioredoxin family protein, contains Pfam profile: PF00085 Thioredoxin; identical to cDNA thioredoxin-like protein (hcf164 gene) GI;12049652	59	0.043877	3.13E-53
246227_at	AT4G36510	hypothetical protein	11	0.046429	5.57E-25
246228_at	AT4G36430	peroxidase, putative, identical to peroxidase (Arabidopsis thaliana) gi:6822093:emb:CAB71009; identical to cDNA class III peroxidase ATP31, GI:17530561	19	0.049032	3.35E-47
246229_at	AT4G37160	multi-copper oxidase type I family protein, contains Pfam profile: PF00394 Multicopper oxidase	15	0.600117	3.02E-61
246230_at	AT4G36710	scarecrow transcription factor family protein	27	0.01577	7.75E-30
246231_at	AT4G37080	expressed protein, contains Pfam profile PF04784: Protein of unknown function, DUF547	2	0.297706	3.16E-49
246232_at	AT4G36630	expressed protein	10	0.024247	6.06E-17
246233_at	AT4G36550	U-box domain-containing protein, low similarity to immediate-early fungal elicitor protein CMPG1 (Petroselinum crispum) GI:14582200; contains Pfam profile PF04564: U-box domain	108	0.022194	8.63E-57
246234_at	AT4G37280	MRG family protein, contains Pfam domain PF05712: MRG	2	0.034689	1.92E-20
246235_at	AT4G36830	GNS1/SUR4 membrane family protein, weak similarity to long chain polyunsaturated fatty acid elongation enzyme (Isochrysis galbana) GI:17226123; contains Pfam profile PF01151: GNS1/SUR4 family	8	0.021452	1.68E-44
246236_at	AT4G36470	S-adenosyl-L-methionine:carboxyl methyltransferase family protein, similar to SAM:jasmonic acid carboxyl methyltransferase (JMT)(GI:13676829) and to SAM:salicylic acid carboxyl methyltransferase (SAMT)(GI:6002712)(Clarkia breweri)	77	0.078948	1.01E-59
246237_at	AT4G36390	radical SAM domain-containing protein / TRAM domain-containing protein, similar to CDK5 activator-binding protein (Rattus norvegicus) GI:7330738; contains Pfam profiles PF00919: UPF0004 family protein, PF01938: TRAM domain, PF04055: radical SAM domain protein	2	0.283906	8.69E-33
246238_at	AT4G36670	mannitol transporter, putative, similar to mannitol transporter (Apium graveolens var. dulce) GI:12004316; contains Pfam profile PF00083: major facilitator superfamily protein	0	0.031626	4.59E-54
246239_at	AT4G36790	transporter-related, low similarity to spinster membrane proteins from (Drosophila melanogaster) GI:12003976, GI:12003972, GI:12003974, GI:12003970; contains Pfam profile PF00083: major facilitator superfamily protein	0	0.01528	1.22E-16
246240_at	AT4G37130	hydroxyproline-rich glycoprotein family protein	106	0.019537	3.71E-11
246241_at	AT4G37050	patatin, putative, similar to patatin-like latex allergen (Hevea brasiliensis)(PMID:10589016); contains patatin domain PF01734	20	0.049618	8.69E-60
246242_at	AT4G36600	late embryogenesis abundant domain-containing protein / LEA domain-containing protein, low similarity to SP:P20075 Embryonic protein DC-8 {Daucus carota}; contains Pfam profile PF02987: Late embryogenesis abundant protein	13	0.081776	7.20E-62
246243_at	no_match	no_match	5	0.029452	6.74E-11
246244_at	AT4G37250	leucine-rich repeat family protein / protein kinase family protein, contains protein kinase domain, Pfam:PF00069; contains leucine-rich repeats, Pfam:PF00560	90	0.014068	1.39E-20
246245_at	AT4G36440	expressed protein	58	0.03892	1.80E-21
246246_at	AT4G37170	pentatricopeptide (PPR) repeat-containing protein, contains Pfam profile PF01535: PPR repeat	7	0.02226	0.016893061
246247_at	AT4G36640	SEC14 cytosolic factor family protein / phosphoglyceride transfer family protein, similar to polyphosphoinositide binding protein Ssh1p (GI:2739044) {Glycine max, SEC14 cytosolic factor (Phosphatidylinositol/phosphatidylcholine transfer protein) (PI/PCTP) (SP:P24859) (Kluyveromyces lactis) and to SEC14 cytosolic factor (SP:P53989) (Candida glabrata)	110	0.056901	1.90E-38
246248_at	AT4G36560	hypothetical protein	6	0.038003	0.025985477
246249_at	AT4G36680	pentatricopeptide (PPR) repeat-containing protein, low similarity to fertility restorer (Petunia x hybrida) GI:22128587; contains Pfam profile PF01535: PPR repeat; identical to cDNA membrane-associated salt-inducible protein like GI:2632060	14	0.167573	1.30E-30
246250_at	AT4G36880	cysteine proteinase, putative, strong similarity to cysteine proteinase COT44 precursor SP:P25251 from (Brassica napus) (Rape)	165	0.013884	6.09E-07
246251_at	AT4G37220	stress-responsive protein, putative, similar to cold acclimation WCOR413-like protein gamma form (Hordeum vulgare) gi:18449100:gb:AAL69988; similar to stress-regulated protein SAP1 (Xerophyta viscosa) gi:21360378:gb:AAM47505	13	0.05478	7.61E-82
246252_s_at	AT4G37070;AT4G37060	[AT4G37070, patatin, putative, similar to patatin-like latex allergen (Hevea brasiliensis)(PMID:10589016); contains patatin domain PF01734 ];[AT4G37060, patatin, putative, similar to patatin-like latex allergen (Hevea brasiliensis)(PMID:10589016); contains patatin domain PF01734 ]	4	0.020087	9.83E-18
246253_at	AT4G37260	myb family transcription factor (MYB73), contains Pfam profile: PF00249 myb-like DNA-binding domain	12	0.046837	1.14E-41
246254_at	AT4G36450	mitogen-activated protein kinase, putative / MAPK, putative (MPK14), mitogen-activated protein kinase (MAPK)(AtMPK14), PMID:12119167	67	0.010138	1.14E-06
246255_at	AT4G36650	transcription factor IIB (TFIIB) family protein, contains Pfam domain, PF00382: Transcription factor TFIIB repeat	0	0.039976	3.45E-33
246256_at	AT4G36770	UDP-glucoronosyl/UDP-glucosyl transferase family protein, contains Pfam profile: PF00201 UDP-glucoronosyl and UDP-glucosyl transferase	77	0.012587	3.53E-21
246257_at	AT4G36690	U2 snRNP auxiliary factor large subunit, putative, similar to U2 snRNP auxiliary factor, large subunit (Nicotiana plumbaginifolia) GI:3850823	69	0.028426	4.61E-30
246258_at	AT1G31840	pentatricopeptide (PPR) repeat-containing protein, contains multiple PPR domains: Pfam profile: PF01535: PPR repeat	5	0.016161	2.84E-07
246259_at	AT1G31830	amino acid permease family protein, weak similarity to y+LAT1a (amino acid transporter) (Mus musculus) GI:3970791; contains Pfam profile PF00324: Amino acid permease	17	0.046254	1.10E-38
246260_at	AT1G31820	amino acid permease family protein, weak similarity to asc-type amino acid transporter 2 (Mus musculus) GI:18148438; contains Pfam profile PF00324: Amino acid permease	13	0.0431	1.34E-39
246261_at	AT1G31810	similar to formin homology 2 domain-containing protein / FH2 domain-containing protein [Arabidopsis thaliana] (TAIR:At5g58160.1); similar to formin homology 2 domain-containing protein / FH2 domain-containing protein [Arabidopsis thaliana] (TAIR:At2g25050.1); similar to diaphanous homologue-like [Oryza sativa (japonica cultivar-group)] (GB:XP_468248.1); similar to putative diaphanous homologue [O…	2	0.040063	5.67E-10
246262_at	AT1G31790	pentatricopeptide (PPR) repeat-containing protein, contains Pfam profile PF01535: PPR repeat	90	0.019434	5.78E-08
246263_at	AT1G31780	similar to Component of oligomeric golgi complex 6 [Xenopus tropicalis] (GB:AAH75361.1)	89	0.033155	5.40E-18
246264_at	AT1G31814	expressed protein	16	0.019576	4.41E-14
246265_at	AT1G31860	histidine biosynthesis bifunctional protein (HISIE), identical to histidine biosynthesis bifunctional protein hisIE, chloroplast (precursor) SP: O82768 from (Arabidopsis thaliana); identical to cDNA phosphoribosyl-ATP pyrophosphohydrolase GI:3461883	95	0.046536	9.23E-26
246266_at	AT1G31817	chloroplast 30S ribosomal protein S11, putative, contains Pfam profile: PF00411: Ribosomal protein S11	18	0.098765	1.12E-28
246267_at	AT1G31812	acyl-CoA binding protein / ACBP, identical to acyl-CoA-binding protein (ACBP) (Arabidopsis thaliana) SWISS-PROT:P57752	36	0.11067	1.21E-38
246268_at	AT1G31800	cytochrome P450 family protein, similar to Cytochrome P450 97B2 (SP:048921) (Glycine max); contains Pfam profile: PF00067: Cytochrome P450	1	0.547242	8.57E-37
246269_at	AT4G37110	expressed protein	5	0.187168	4.17E-46
246270_at	AT4G36500	expressed protein	11	0.069428	8.82E-86
246271_at	AT4G37230	oxygen-evolving enhancer protein, chloroplast, putative / 33 kDa subunit of oxygen evolving system of photosystem II, putative, similar to Oxygen-evolving enhancer protein 1, chloroplast precursor (OEE1) (33 kDa subunit of oxygen evolving system of photosystem II) (OEC 33 kDa subunit) (33 kDa thylakoid membrane protein) (SP:P14226) {Pisum sativum}	53	0.012069	0.005428283
246272_at	AT4G37150	esterase, putative, similar to ethylene-induced esterase (Citrus sinensis) GI:14279437, polyneuridine aldehyde esterase (Rauvolfia serpentina) GI:6651393; contains Pfam profile PF00561: hydrolase, alpha/beta fold family	10	0.047102	3.57E-41
246273_at	AT4G36700	cupin family protein, low similarity to preproMP27-MP32 from Cucurbita cv. Kurokawa Amakuri (GI:691752); contains Pfam profile PF00190: Cupin	145	0.017577	0.99971271
246274_at	AT4G36620	zinc finger (GATA type) family protein	25	0.009283	7.61E-31
246275_at	AT4G36540	basic helix-loop-helix (bHLH) family protein, contains Pfam domain, PF00010: Helix-loop-helix DNA-binding domain	2	0.222285	7.03E-51
246276_at	AT4G37270	cadmium/zinc-transporting ATPase, putative (HMA1), contains InterPro accession IPR001757: ATPase, E1-E2 type; identical to Potential cadmium/zinc-transporting ATPase HMA1 (EC 3.6.3.3) (EC 3.6.3.5) (Swiss-Prot:Q9M3H5) (Arabidopsis thaliana); identical to cDNA putative transcription factor (MYB73) mRNA, partial cds GI:3941503	39	0.05035	4.61E-25
246277_at	AT4G36460	expressed protein	34	0.047328	1.33E-05
246278_at	AT4G37190	expressed protein	106	0.015337	2.19E-15
246279_at	AT4G36740	homeobox-leucine zipper family protein, similar to CRHB7 (GP:3868841) {Ceratopteris richardii} and to homeotic protein VAHOX1 (PIR:T07734) (Lycopersicon esculentum)	20	0.052173	1.40E-89
246280_at	AT4G36660	expressed protein	2	0.053026	1.56E-25
246281_at	AT4G36940	similar to putative nicotinate phosphoribosyltransferase [Oryza sativa (japonica cultivar-group)] (GB:XP_470349.1); similar to nicotinate phosphoribosyltransferase-like protein [Oryza sativa] (GB:AAP69615.1); similar to OSJNBa0042L16.13 [Oryza sativa (japonica cultivar-group)] (GB:NP_910116.2); contains InterPro domain Nicotinate phosphoribosyltransferase related (InterPro:IPR006405); contains In…	121	0.03546	2.13E-24
246282_at	AT4G36580	AAA-type ATPase family protein, contains Pfam domain, PF00004: ATPase, AAA family ('A'TPases 'A'ssociated with diverse cellular 'A'ctivities)	14	0.032625	1.01E-22
246283_at	AT4G36860	LIM domain-containing protein, low similarity to LIM-domain protein (Branchiostoma floridae) GI:3360516, DRAL/Slim3/FHL2 (Homo sapiens) GI:7209525; contains Pfam profile PF00412: LIM domain	159	0.020694	1.71E-41
246284_at	AT4G36780	brassinosteroid signalling positive regulator-related, contains similarity to BZR1 protein (Arabidopsis thaliana) gi:20270971:gb:AAM18490	11	0.023071	2.52E-35
246285_at	AT4G36980	expressed protein	88	0.034365	1.85E-30
246286_at	AT1G31910	GHMP kinase family protein, contains TIGRFAM profile TIGR01219: phosphomevalonate kinase; contains Pfam PF00288: GHMP kinases putative ATP-binding protein domain; similar to Phosphomevalonate kinase (EC 2.7.4.2) (Swiss-Prot:P24521) (Saccharomyces cerevisiae)	89	0.044963	1.70E-45
246287_at	AT1G31870	expressed protein	93	0.027697	1.64E-07
246288_at	AT1G31850	dehydration-responsive protein, putative, strong similarity to early-responsive to dehydration stress ERD3 protein (Arabidopsis thaliana) GI:15320410; contains Pfam profile PF03141: Putative methyltransferase	116	0.026735	4.39E-21
246289_at	AT3G56880	VQ motif-containing protein, contains PF05678: VQ motif	12	0.09758	2.33E-63
246290_at	AT3G56800	calmodulin-2/3/5 (CAM3), identical to calmodulin GI:474183 from (Arabidopsis thaliana); almost identical to calmodulin-2/3/5 SP:P25069 (Arabidopsis thaliana)	98	0.020742	8.54E-28
246291_at	AT3G56820	expressed protein	118	0.01289	7.19E-12
246292_at	AT3G56860	UBP1 interacting protein 2a (UBA2a), identical to UBP1 interacting protein 2a (Arabidopsis thaliana) GI:19682816; contains InterPro entry IPR000504: RNA-binding region RNP-1 (RNA recognition motif) (RRM)	26	0.026251	9.29E-32
246293_at	AT3G56710	sigA-binding protein, identical to SigA binding protein (Arabidopsis thaliana) gi:6980074:gb:AAF34713; contains Pfam PF05678: VQ motif	11	0.046909	1.01E-68
246294_at	AT3G56910	expressed protein	2	0.381827	5.21E-36
246295_at	AT3G56690	calmodulin-binding protein, identical to calmodulin-binding protein GI:6760428 from (Arabidopsis thaliana)	82	0.015409	2.41E-06
246296_at	AT3G56750	expressed protein	40	0.046934	1.70E-16
246297_at	AT3G51760	expressed protein	170	0.03319	0.000636588
246298_at	AT3G51770	similar to tetratricopeptide repeat (TPR)-containing protein [Arabidopsis thaliana] (TAIR:At5g58550.1); similar to tetratricopeptide repeat (TPR)-containing protein [Arabidopsis thaliana] (TAIR:At4g02680.1); similar to TPR repeat [Prochlorococcus marinus str. MIT 9313] (GB:CAE20471.1); contains InterPro domain BTB/POZ domain (InterPro:IPR000210); contains InterPro domain TPR repeat (InterPro:IPR0…	10	0.019579	2.91E-09
246299_at	AT3G51810	Em-like protein GEA1 (EM1), identical to SP:Q07187 Em-like protein GEA1 (EM1) {Arabidopsis thaliana}; contains Pfam profile PF00477: Small hydrophilic plant seed protein	16	0.137724	1.64E-96
246300_at	AT3G51830	phosphoinositide phosphatase family protein, contains similarity to phosphoinositide phosphatase SAC1 (Rattus norvegicus) gi:11095248:gb:AAG29810; contains Pfam domain, PF02383: SacI homology domain ; Contains nonconsensus AT/AA splice site at intron 7	123	0.040705	1.33E-29
246301_at	AT3G51850	calcium-dependent protein kinase, putative / CDPK, putative, similar to calcium-dependent protein kinase (Arabidopsis thaliana) gi:836942:gb:AAA67655; contains protein kinase domain, Pfam:PF00069; contains EF hand domain (calcium-binding EF-hand), Pfam:PF00036, INTERPRO:IPR002048	106	0.035267	4.71E-29
246302_at	AT3G51860	cation exchanger, putative (CAX3), similar to high affinity calcium antiporter CAX1 (Arabidopsis thaliana) gi:9256741:gb:AAB05913; Ca2+:Cation Antiporter (CaCA) Family member PMID:11500563; non-consensus AT-acceptor splice site at intron 1	10	0.063445	5.19E-42
246303_at	AT3G51870	mitochondrial substrate carrier family protein, peroxisomal Ca-dependent solute carrier - Oryctolagus cuniculus, EMBL:AF004161	80	0.033945	3.22E-30
246304_at	AT3G51840	short-chain acyl-CoA oxidase, identical to Short-chain acyl CoA oxidase (Arabidopsis thaliana) GI:5478795; contains InterPro entry IPR006089: Acyl-CoA dehydrogenase	137	0.0467	6.83E-36
246305_at	AT3G51890	expressed protein, protein At2g40060 - Arabidopsis thaliana, EMBL:AF002109	0	0.073324	1.94E-46
246306_at	AT3G51780	BAG domain-containing protein, low similarity to SP:Q99933 BAG-family molecular chaperone regulator-1 {Homo sapiens}; contains Pfam profile PF02179: BAG (Apoptosis regulator Bcl-2 protein) domain	130	0.013854	2.89E-10
246307_at	AT3G51800	metallopeptidase M24 family protein, similar to SP:P50580 Proliferation-associated protein 2G4 {Mus musculus}; contains Pfam profile PF00557: metallopeptidase family M24	18	0.25972	1.07E-39
246308_at	AT3G51820	chlorophyll synthetase, putative, identical to gi:972938 putative chlorophyll synthetase from Arabidopsis thaliana	1	0.241802	5.79E-21
246309_at	AT3G51790	cytochrome c biogenesis protein CcmE family, contains Pfam profile: PF03100 cytochrome c-type biogenesis protein CcmE	32	0.050898	2.85E-26
246310_at	AT3G51895	sulfate transporter (ST1), identical to sulfate transporter (Arabidopsis thaliana) GI:2285885	3	0.043598	6.48E-63
246311_at	AT3G51880	high mobility group protein alpha (HMGalpha) / HMG protein alpha, nearly identical to HMG protein (HMGalpha) (Arabidopsis thaliana) GI:2832357; contains Pfam profile PF00505: HMG (high mobility group) box	36	0.024946	2.05E-43
246312_at	AT1G31930	extra-large guanine nucleotide binding protein, putative / G-protein, putative, similar to extra-large G-protein (XLG) (Arabidopsis thaliana) GI:3201680; contains Pfam profile PF00503: G-protein alpha subunit	19	0.041241	1.41E-40
246313_at	AT1G31920	pentatricopeptide (PPR) repeat-containing protein, contains Pfam profile PF01535: PPR repeat	2	0.21134	3.83E-37
246314_at	AT3G56850	ABA-responsive element-binding protein 3 (AREB3), identical to ABA-responsive element binding protein 3 (AREB3) (Arabidopsis thaliana) GI:9967421	172	0.033296	3.26E-08
246315_at	AT3G56870	expressed protein	5	0.070065	2.66E-20
246316_at	AT3G56890	F-box family protein-related, predicted proteins - Arabidopsis thaliana; contains TIGRFAM TIGR01640: F-box protein interaction domain	126	0.010995	0.000790797
246317_at	AT3G56900	aladin-related / adracalin-related, weak similarity to SP:Q9NRG9 Aladin (Adracalin) (GL003) {Homo sapiens}; non-consensus AT-AC splice sites at intron 6	2	0.02104	1.34E-18
246318_at	AT3G56740	ubiquitin-associated (UBA)/TS-N domain-containing protein, contains Pfam profile PF00627: UBA/TS-N domain	17	0.024512	5.86E-21
246319_at	AT3G56680	expressed protein	116	0.067161	3.70E-29
246320_at	AT1G16560	Per1-like family protein, contains Pfam profile PF04080: Per1-like	100	0.03067	1.42E-30
246321_at	AT1G16640	transcriptional factor B3 family protein, low similarity to reproductive meristem protein 1 (Arabidopsis thaliana) GI:13604227; contains Pfam profile PF02362: B3 DNA binding domain	54	0.010329	5.57E-45
246322_at	AT1G16680	DNAJ heat shock N-terminal domain-containing protein / S-locus protein, putative, similar to S-locus protein 5 GI:6069485 from (Brassica rapa); contains Pfam profile PF00226 DnaJ domain	2	0.085627	4.38E-16
246323_at	AT1G16690	transcription factor-related, similar to enhancer of polycomb (GI:11907923)(Homo sapiens)	155	0.01955	3.06E-05
246324_at	AT1G16610	arginine/serine-rich protein, putative (SR45), similar to arginine/serine-rich protein GI:6601502 from (Arabidopsis thaliana)	14	0.019895	0.29358485
246325_at	AT1G16540	Encodes molybdenum cofactor sulfurase. Involved in Moco biosynthesis. Involved in the conversion of ABA-aldehyde to ABA, the last step of abscisic acid (ABA) biosynthesis. sir loss-of-function mutants are resistant to sirtinol, a modulator of auxin signaling.N terminal domain is similar to bacterial NifS suggesting a common mechanism for sulphur mobilization and transfer.	10	0.097757	4.68E-31
246326_at	AT1G16590	mitotic spindle checkpoint protein, putative, similar to Mad2B protein (Homo sapiens) gi:4835900:gb:AAD30290	74	0.017443	6.66E-13
246327_at	AT1G16670	protein kinase family protein, contains protein kinase domain, Pfam:PF00069; similar to receptor-like serine/threonine kinase GI:2465923 from (Arabidopsis thaliana)	0	0.093662	4.75E-64
246328_at	AT3G43590	zinc knuckle (CCHC-type) family protein, contains Pfam domain, PF00098: Zinc knuckle	14	0.019291	1.72E-06
246329_at	AT3G43610	tubulin family protein	2	0.171305	1.07E-26
246330_at	AT3G43600	aldehyde oxidase, putative, identical to gi: 3172025; identical to cDNA putative aldehyde oxidase (AO3) mRNA, partial cds GI:2792303	2	0.06325	7.92E-32
246331_at	AT3G44820	phototropic-responsive NPH3 family protein, contains NPH3 family domain, Pfam:PF03000	118	0.012718	2.44E-12
246332_at	AT3G44830	lecithin:cholesterol acyltransferase family protein / LACT family protein, similar to lecithin:cholesterol acyltransferase (Rattus norvegicus) GI:2306762; contains Pfam profile PF02450: Lecithin:cholesterol acyltransferase (phosphatidylcholine-sterol acyltransferase)	111	0.02404	1.56E-22
246333_at	AT3G44840	S-adenosyl-L-methionine:carboxyl methyltransferase family protein, similar to defense-related protein cjs1 (Brassica carinata)(GI:14009292)(Mol Plant Pathol (2001) 2(3):159-169)	11	0.022367	3.21E-33
246334_at	AT3G44850	protein kinase-related, contains eukaryotic protein kinase domain, INTERPRO:IPR000719	157	0.019578	1.73E-09
246335_at	AT3G44880	Rieske (2Fe-2S) domain-containing protein, similar to lethal leaf-spot 1 from Zea mays (gi:1935909); contains Pfam PF00355 Rieske (2Fe-2S) domain	13	0.091508	3.99E-80
246336_at	AT3G44900	cation/hydrogen exchanger, putative (CHX4), monovalent cation:proton antiporter family 2 (CPA2) member, PMID:11500563	6	0.013145	0.009733482
246337_at	AT3G44910	cation/hydrogen exchanger, putative (CHX12), monovalent cation:proton antiporter family 2 (CPA2) member, PMID:11500563	6	0.049095	0.00541655
246338_s_at	AT3G44930;AT3G44920	[AT3G44930, cation/hydrogen exchanger, putative (CHX10), monovalent cation:proton antiporter family 2 (CPA2) member, PMID:11500563 ];[AT3G44920, cation/hydrogen exchanger, putative (CHX11), monovalent cation:proton antiporter family 2 (CPA2) member, PMID:11500563 ]	6	0.028784	0.063066717
246339_at	AT3G44890	50S ribosomal protein L9, chloroplast (CL9), contains Pfam profile PF03948: Ribosomal protein L9, C-terminal domain; contains Pfam profile PF01281: ribosomal protein L9, N-terminal domain; contains TIGRfam profile TIGR00158: ribosomal protein L9	2	0.189867	1.08E-30
246340_s_at	AT3G44860;AT3G44870	[AT3G44860, S-adenosyl-L-methionine:carboxyl methyltransferase family protein, similar to defense-related protein cjs1 (Brassica carinata)(GI:14009292)(Mol Plant Pathol (2001) 2(3):159-169) ];[AT3G44870, S-adenosyl-L-methionine:carboxyl methyltransferase family protein, similar to defense-related protein cjs1 (Brassica carinata)(GI:14009292)(Mol Plant Pathol (2001) 2(3):159-169) ]	27	0.087477	3.19E-92
246341_x_at	AT3G43150	hypothetical protein	6	0.019118	0.07440782
246342_at	AT3G56700	male sterility protein, putative, similar to SP:Q08891 Male sterility protein 2 {Arabidopsis thaliana}; contains Pfam profile PF03015: Male sterility protein	53	0.040676	1.69E-19
246343_at	AT3G56720	expressed protein	118	0.043629	0.005544269
246344_at	AT3G56730	expressed protein, contains Pfam profile PF04396: Protein of unknown function, DUF537	145	0.040524	5.40E-33
246345_at	AT3G56760	calcium-dependent protein kinase, putative / CDPK, putative, similar to calcium/calmodulin-dependent protein kinase CaMK3 (Nicotiana tabacum) gi:16904226:gb:AAL30820	24	0.01944	1.11E-14
246346_at	AT3G56810	expressed protein	5	0.039618	1.50E-25
246347_at	AT3G56830	expressed protein, contains Pfam profile PF04483: Protein of unknown function (DUF565)	40	0.043837	6.49E-14
246348_at	AT3G56840	FAD-dependent oxidoreductase family protein, contains Pfam profile PF01266 FAD dependent oxidoreductase	46	0.064155	2.23E-25
246349_at	AT1G51915	cryptdin protein-related, contains weak similarity to Swiss-Prot:P17533 cryptdin-related protein 1C precursor (CRS1C) (Mus musculus)	16	0.475202	1.66E-111
246350_at	AT1G16650	expressed protein	101	0.021003	6.91E-18
246351_at	AT1G16570	glycosyl transferase family 1 protein, contains similarity to mannosyltransferase GI:1800223 from Dictyostelium discoideum; contains Pfam glycosyl transferase, group 1 family protein domain PF00534	58	0.035388	4.73E-31
246352_at	no_match	no_match	6	0.060095	5.37E-07
246353_s_at	AT4G08010;AT1G39190;AT3G42721	[AT4G08010, CACTA-like transposase family (En/Spm), has a 2.4e-27 P-value blast match to dbj:BAB64937.1: TdcA1-ORF1-ORF2 (Daucus carota) Spm/En-like (CACTA-like) ];[AT1G39190, CACTA-like transposase family (Tnp2/En/Spm), has a 6.1e-139 P-value blast match to GB:CAA40555 TNP2 (CACTA-element) (Antirrhinum majus) ];[AT3G42721, CACTA-like transposase family (Tnp2/En/Spm), has a 2.2e-145 P-value blast…	6	0.027169	6.91E-05
246354_at	AT1G38950	hypothetical protein	53	0.017883	0.005062709
246355_at	no_match	no_match	6	0.024787	0.010321416
246356_x_at	AT1G40150	gypsy-like retrotransposon family (Athila), has a 3.7e-38 P-value blast match to GB:CAA57397 Athila ORF 1 (Arabidopsis thaliana)	34	0.032999	0.032153893
246357_x_at	no_match	no_match	34	0.02997	2.38E-08
246358_x_at	no_match	no_match	6	0.026953	0.223595859
246359_x_at	AT1G41690;AT1G41600;AT1G41115;AT1G41660;AT1G41630	[AT1G41690, gypsy-like retrotransposon family (Athila), has a 6.5e-165 P-value blast match to GB:CAA57397 Athila ORF 1 (Arabidopsis thaliana) ];[AT1G41600, gypsy-like retrotransposon family (Athila), has a 4.8e-281 P-value blast match to GB:CAA57397 Athila ORF 1 (Arabidopsis thaliana) ];[AT1G41115, gypsy-like retrotransposon family (Athila), has a 1.2e-282 P-value blast match to GB:CAA57397 Athil…	6	0.030877	0.034231223
246360_at	no_match	no_match	6	0.131562	6.83E-07
246361_s_at	AT1G41115;AT1G41600;AT1G41660;AT1G41630	[AT1G41115, gypsy-like retrotransposon family (Athila), has a 1.2e-282 P-value blast match to GB:CAA57397 Athila ORF 1 (Arabidopsis thaliana) ];[AT1G41600, gypsy-like retrotransposon family (Athila), has a 4.8e-281 P-value blast match to GB:CAA57397 Athila ORF 1 (Arabidopsis thaliana) ];[AT1G41660, gypsy-like retrotransposon family (Athila), has a 2.3e-281 P-value blast match to GB:CAA57397 Athil…	53	0.025229	0.178693206
246362_at	no_match	no_match	34	0.040715	1.33E-05
246363_at	AT1G40390	expressed protein	6	0.015608	4.00E-06
246364_at	AT1G40230	expressed protein	6	0.041373	0.140938048
246365_at	AT1G39750	gypsy-like retrotransposon family (Athila), has a 3.8e-35 P-value blast match to GB:CAA57397 Athila ORF 1 (Arabidopsis thaliana)	6	0.030339	0.00021091
246366_at	AT1G51850	leucine-rich repeat protein kinase, putative, similar to light repressible receptor protein kinase (Arabidopsis thaliana) gi:1321686:emb:CAA66376	19	0.41583	5.01E-61
246367_at	AT1G51880	leucine-rich repeat protein kinase, putative, similar to light repressible receptor protein kinase (Arabidopsis thaliana) gi:1321686:emb:CAA66376; contains leucine rich repeat (LRR) domains, Pfam:PF00560; contains protein kinase domain, Pfam:PF00069	15	0.033054	0.005699447
246368_at	AT1G51890	leucine-rich repeat protein kinase, putative, similar to light repressible receptor protein kinase (Arabidopsis thaliana) gi:1321686:emb:CAA66376; contains leucine rich repeat (LRR) domains, Pfam:PF00560; contains protein kinase domain, Pfam:PF00069	0	0.124932	1.36E-62
246369_at	AT1G51910	protein kinase family protein, contains Serine/Threonine protein kinases active-site signature, PROSITE:PS00108	53	0.018801	7.75E-07
246370_at	AT1G51920	expressed protein	0	0.092888	1.40E-80
246371_at	AT1G51940	protein kinase family protein / peptidoglycan-binding LysM domain-containing protein, contains protein kinases ATP-binding region signature, PROSITE:PS00107	97	0.092341	6.96E-37
246372_at	AT1G51900	hypothetical protein	53	0.028076	5.96E-05
246373_at	AT1G51860	leucine-rich repeat protein kinase, putative, similar to light repressible receptor protein kinase (Arabidopsis thaliana) gi:1321686:emb:CAA66376; contains leucine rich repeat (LRR) domains, Pfam:PF00560; contains protein kinase domain, Pfam:PF00069	19	0.089959	1.23E-50
246374_at	AT1G51840	protein kinase-related, contains similarity to light repressible receptor protein kinase (Arabidopsis thaliana) gi:1321686:emb:CAA66376	15	0.041564	7.03E-20
246375_at	AT1G51830	leucine-rich repeat protein kinase, putative, similar to light repressible receptor protein kinase GI:1321686 from (Arabidopsis thaliana)	7	0.053276	1.67E-13
246376_at	AT1G51950	auxin-responsive protein / indoleacetic acid-induced protein 18 (IAA18), identical to SP:O24408:AXII_ARATH Auxin-responsive protein IAA18 (Indoleacetic acid-induced protein 18) {Arabidopsis thaliana}	151	0.023441	3.95E-38
246377_at	AT1G57550	hydrophobic protein, putative / low temperature and salt responsive protein, putative, similar to SP:Q9ARD5 Low-temperature induced protein lt101.2 {Hordeum vulgare}, SP:Q9ZNQ7 Hydrophobic protein RCI2A (Low temperature and salt responsive protein LTI6A) {Arabidopsis thaliana}; contains Pfam profile PF01679: Uncharacterized protein family	53	0.021627	1.43E-05
246378_at	AT1G57620	emp24/gp25L/p24 family protein, similar to SP:P49755 Transmembrane protein Tmp21 precursor (21 kDa Transmembrane trafficking protein) {Homo sapiens}; contains Pfam profile PF01105: emp24/gp25L/p24 family	94	0.076607	1.13E-35
246379_s_at	AT1G57660;AT1G57860	[AT1G57660, 60S ribosomal protein L21 (RPL21E), similar to 60S ribosomal protein L21 GB:Q43291 GI:2851508 from (Arabidopsis thaliana) ];[AT1G57860, 60S ribosomal protein L21, similar to 60S ribosomal protein L21 GI:3885884 from (Oryza sativa) ]	18	0.498372	4.89E-23
246380_at	AT1G57750	cytochrome P450, putative, similar to cytochrome P450 GI:4688670 from (Catharanthus roseus)	85	0.028217	6.14E-22
246381_at	AT1G39430	expressed protein, includes At2g05890, At4g07450, At3g30630, At3g43100, At2g09960, At3g30550, At1g39430, At2g10460, At4g03640, At5g35250	53	0.018257	0.000168132
246382_at	AT1G39350	expressed protein	9	0.023148	1.97E-05
246383_at	AT1G77360	pentatricopeptide (PPR) repeat-containing protein, contains Pfam profile PF01535: PPR repeat	11	0.030034	2.99E-23
246384_at	AT1G77370	glutaredoxin, putative, similar to glutaredoxin (Ricinus communis) gi:1732424:emb:CAA89699	10	0.041432	1.24E-49
246385_at	AT1G77390	cyclin, putative, similar to mitotic cyclin a2-type (Glycine max) GI:857397; contains Pfam profiles PF00134: Cyclin, N-terminal domain, PF02984: Cyclin, C-terminal domain	12	0.023781	6.30E-57
246386_at	AT1G77410	beta-galactosidase, putative / lactase, putative, similar to beta-galactosidase SP:P45582 from (Asparagus officinalis)	97	0.010446	7.32E-07
246387_at	AT1G77400	expressed protein	5	0.024121	3.83E-20
246388_at	AT1G77405	pentatricopeptide (PPR) repeat-containing protein, contains Pfam profile PF01535: PPR repeat	6	0.018582	7.13E-05
246389_at	AT1G77380	amino acid carrier, putative / amino acid permease, putative, strong similarity to amino acid carrier GI:3293031 from (Ricinus communis); contains Pfam profile PF01490: Transmembrane amino acid transporter protein; identical to cDNA AAP3 (Amino Acid Permease) GI:3970651	0	0.050336	5.02E-43
246390_at	AT1G77330	1-aminocyclopropane-1-carboxylate oxidase, putative / ACC oxidase, putative, similar to 1-aminocyclopropane-1-carboxylate oxidase GI:3386565 from (Sorghum bicolor)	121	0.016202	1.03E-51
246391_at	AT1G77350	expressed protein	5	0.053618	7.93E-43
246392_at	AT1G58120	expressed protein	155	0.026966	0.103190949
246393_at	AT1G58150	expressed protein	41	0.023211	4.03E-19
246394_at	AT1G58160	jacalin lectin family protein, similar to myrosinase-binding protein homolog (Arabidopsis thaliana) GI:2997767; contains Pfam profile PF01419 jacalin-like lectin domain	5	0.028974	5.16E-15
246395_at	AT1G58170	disease resistance-responsive protein-related / dirigent protein-related, similar to dirigent protein (Thuja plicata) gi:6694699:gb:AAF25360; similar to pathogenesis-related protein (Pisum sativum) gi:4585273:gb:AAD25355	145	0.027476	1.71E-18
246396_at	AT1G58180	carbonic anhydrase family protein / carbonate dehydratase family protein, similar to SP:P46512 Carbonic anhydrase 1 (EC 4.2.1.1) (Carbonate dehydratase 1) {Flaveria linearis}; contains Pfam profile PF00484: Carbonic anhydrase	17	0.037602	4.84E-56
246397_at	AT1G58190	leucine-rich repeat family protein, contains leucine rich-repeat (LRR) domains Pfam:PF00560, INTERPRO:IPR001611; contains similarity to Cf-2.2 (Lycopersicon pimpinellifolium) gi:1184077:gb:AAC15780	7	0.015708	1.94E-33
246398_at	AT1G58100	TCP family transcription factor, putative, similar to auxin-induced basic helix-loop-helix transcription factor GI:5731257 from (Gossypium hirsutum)	19	0.020759	1.22E-18
246399_at	AT1G58110	bZIP family transcription factor, similar to bZIP transcriptional activator RSG GI:8777512 from (Nicotiana tabacum); contains PFAM profile: bZIP transcription factor PF00170	159	0.053113	4.63E-45
246400_at	AT1G57540	expressed protein, contains similarity to T-box domain GI:5931592 from (Cynops pyrrhogaster)	82	0.048777	8.54E-20
246401_at	AT1G57560	myb family transcription factor (MYB50), similar to DNA-binding protein GI:19058 from (Hordeum vulgare)	19	0.015999	3.72E-24
246402_at	AT1G57570	jacalin lectin family protein, similar to myrosinase-binding protein homolog (Arabidopsis thaliana) GI:2997767; contains Pfam profile PF01419 jacalin-like lectin domain	6	0.014534	0.000182921
246403_at	AT1G57590	similar to pectinacetylesterase, putative [Arabidopsis thaliana] (TAIR:At5g26670.1); similar to putative pectinacetylesterase precursor [Oryza sativa (japonica cultivar-group)] (GB:NP_918013.1); contains InterPro domain Pectinacetylesterase (InterPro:IPR004963)	104	0.094896	7.22E-78
246404_at	AT1G57600	membrane bound O-acyl transferase (MBOAT) family protein, low similarity to skinny hedgehog (Drosophila melanogaster) GI:15420842; contains Pfam profile PF03062: MBOAT family	45	0.018619	3.68E-24
246405_at	AT1G57630	disease resistance protein (TIR class), putative, domain signature TIR exists, suggestive of a disease resistance protein.	0	0.459763	3.25E-64
246406_at	AT1G57650	disease resistance protein (NBS-LRR class), putative, domain signature NBS-LRR exists, suggestive of a disease resistance protein.	0	0.054941	2.59E-58
246407_at	AT1G57670	Toll-Interleukin-Resistance (TIR) domain-containing protein, domain signature TIR exists, suggestive of a disease resistance protein.	16	0.021826	3.12E-10
246408_at	AT1G57680	expressed protein	97	0.091283	1.73E-43
246409_at	AT1G57700	protein kinase family protein, contains Serine/Threonine protein kinases active-site signature, PROSITE:PS00108	19	0.018401	6.22E-17
246410_at	AT1G57760	expressed protein	86	0.023341	4.49E-08
246411_at	AT1G57770	amine oxidase family, contains similarity to carotenoid isomerase (Lycopersicon esculentum) GI:19550437, phytoene dehydrogenase (PDH1) GI:433144 from (Cercospora nicotianae); contains Pfam profile PF01593 amine oxidase, flavin-containing	2	0.078833	8.96E-24
246412_at	AT5G17530	phosphoglucosamine mutase family protein, low similarity to phosphoglucomutase/phosphomannomutase (Sphingomonas paucimobilis) GI:6103619; contains InterPro accession IPR006352: Phosphoglucosamine mutase	47	0.033942	1.57E-12
246413_at	AT1G77310	wound-responsive protein, putative, similar to wound-responsive protein 14.05 (GI:16506638) (Castanea sativa)	5	0.012976	3.83E-13
246414_at	AT1G77340	pentatricopeptide (PPR) repeat-containing protein, contains Pfam profile PF01535: PPR repeat	16	0.051716	2.35E-08
246415_at	AT5G17160	expressed protein	5	0.103867	5.91E-45
246416_at	AT5G16920	expressed protein	85	0.665368	0.002388179
246417_at	AT5G16990	NADP-dependent oxidoreductase, putative, strong similarity to probable NADP-dependent oxidoreductase (zeta-crystallin homolog) P1 (SP:Q39172)(gi:886428) and P2 (SP:Q39173)(gi:886430), Arabidopsis thaliana	122	0.018003	1.32E-14
246418_at	AT5G16960	NADP-dependent oxidoreductase, putative, similar to probable NADP-dependent oxidoreductase (zeta-crystallin homolog) P1 (SP:Q39172)(gi:886428) and P2 (SP:Q39173)(gi:886430), Arabidopsis thaliana	165	0.048096	1.92E-20
246419_at	AT5G17030	UDP-glucoronosyl/UDP-glucosyl transferase family protein, similar to UDP glucose:flavonoid 3-o-glucosyltransferase from Vitis vinifera, EMBL:AF000372	57	0.997458	5.32E-78
246420_at	AT5G16870	expressed protein	2	0.075553	2.37E-27
246421_at	AT5G16880	VHS domain-containing protein / GAT domain-containing protein, weak similarity to hepatocyte growth factor-regulated tyrosine kinase substrate (Homo sapiens) GI:2731383; contains Pfam profiles PF00790: VHS domain, PF03127: GAT domain	143	0.071468	3.63E-39
246422_at	AT5G17060	Gene encoding ADP-ribosylation factor and similar to ADP-ribosylation factor 1; ARF 1 (GP:385340) {Drosophila melanogaster), other ARFs and ARF-like proteins. Members of this family are known to be essential for vesicle coating and uncoating and functions in GTP-binding.	19	0.055371	7.28E-24
246423_at	AT5G16950	expressed protein	18	0.032735	1.15E-20
246424_at	AT5G17020	exportin1 (XPO1), nearly identical to Exportin1 (XPO1) protein (Arabidopsis thaliana) GI:7671510	44	0.01905	1.27E-25
246425_at	AT5G17420	cellulose synthase, catalytic subunit (IRX3), identical to gi:5230423	13	0.023566	1.08E-12
246426_at	AT5G17430	Encodes an AP2-domain containing protein similar to ANT. Expressed in embryos and lateral root primordium.	20	0.023498	3.38E-56
246427_at	AT5G17400	ADP, ATP carrier protein, mitochondrial, putative / ADP/ATP translocase, putative / adenine nucleotide translocator, putative, similar to SWISS-PROT:Q09188 ADP,ATP carrier protein (ADP/ATP translocase) (Schizosaccharomyces pombe); contains Pfam profile: PF00153 mitochondrial carrier protein	81	0.046185	8.77E-38
246428_at	AT5G17410	tubulin family protein, similar to spindle pole body protein (Homo sapiens)(GI:2801701)(PMID:9566967), gamma-tubulin ring protein Dgrip84 (Drosophila melanogaster)(GI:4689225)(PMID: 10037793)	5	0.074534	1.01E-12
246429_at	AT5G17450	heavy-metal-associated domain-containing protein / copper chaperone (CCH)-related, similar to copper homeostasis factor (Arabidopsis thaliana)(GI:3168840), and farnesylated proteins GMFP7 (Glycine max)(GI:4097573), ATFP7 (GI:4097555), and ATFP6 (GI:4097553); contains heavy-metal-associated domain PF00403	10	0.031393	6.81E-24
246430_at	AT5G17470	calmodulin-related protein, putative, similar to calmodulin-related protein 2, touch-induced SP:P25070 from (Arabidopsis thaliana)	53	0.024272	8.04E-07
246431_at	AT5G17480	polcalcin, putative / calcium-binding pollen allergen, putative, similar to polcalcin Bra r 2/Bra n 2 (Calcium-binding pollen allergen Bra r 2/Bra n 2) SP:Q39406 from (Brassica napus)	6	0.033342	0.004175937
246432_at	AT5G17490	gibberellin response modulator, putative / gibberellin-responsive modulator, putative, putative member of the VHIID domain transcription factor family RGAL - Arabidopsis thaliana, EMBL:AJ224957	27	0.053915	5.94E-73
246433_at	AT5G17510	expressed protein	100	0.00874	8.78E-11
246434_at	AT5G17520	root cap 1 (RCP1), identical to GI:6137138	65	0.042153	7.62E-37
246435_at	AT5G17460	expressed protein	11	0.065145	2.64E-104
246436_at	AT5G17440	LUC7 N_terminus domain-containing protein, contains Pfam domain PF03194: Protein of unknown function, DUF259	150	0.016026	8.15E-11
246437_at	AT5G17540	transferase family protein, similar to hypersensitivity-related gene product HSR201 - Nicotiana tabacum, EMBL:X95343; contains Pfam transferase family domain PF00248	6	0.025039	0.99997889
246438_at	AT5G17580	phototropic-responsive NPH3 family protein, contains NPH3 family domain, Pfam:PF03000	31	0.026562	3.59E-12
246439_at	AT5G17600	zinc finger (C3HC4-type RING finger) family protein, contains Pfam profile: PF00097 zinc finger, C3HC4 type (RING finger)	122	0.027773	2.99E-32
246440_at	AT5G17650	glycine/proline-rich protein, glycine/proline-rich protein GPRP - Arabidopsis thaliana, EMBL:X84315	11	0.062328	1.43E-64
246441_at	AT5G17560	BolA-like family protein, contains Pfam profile: PF01722 BolA-like protein	5	0.030054	7.89E-24
246442_at	AT5G17610	expressed protein	82	0.037355	1.02E-17
246443_at	AT5G17620	expressed protein	5	0.080461	1.02E-17
246444_at	AT5G17570	tatD-related deoxyribonuclease family protein, contains Pfam profile PF01026: TatD related DNase	123	0.017688	6.33E-07
246445_at	AT5G17630	glucose-6-phosphate/phosphate translocator, putative, similar to glucose-6-phosphate/phosphate-translocator precursor (Solanum tuberosum) gi:2997593:gb:AAC08526	2	0.078487	1.34E-52
246446_at	AT5G17640	expressed protein	152	0.020101	1.23E-19
246447_at	AT5G16780	SART-1 family protein, contains Pfam domain, PF03343: SART-1 family	93	0.013537	2.57E-13
246448_at	AT5G16800	GCN5-related N-acetyltransferase (GNAT) family protein, very low similarity to SP:P39909 Spermine/spermidine acetyltransferase (EC 2.3.1.57) {Bacillus subtilis}; contains Pfam profile PF00583: acetyltransferase, GNAT family	143	0.023592	1.52E-37
246449_at	AT5G16810	expressed protein	179	0.026294	3.66E-16
246450_at	AT5G16820	heat shock factor protein 3 (HSF3) / heat shock transcription factor 3 (HSTF3), identical to heat shock transcription factor 3 (HSF3) SP:O81821 from (Arabidopsis thaliana)	33	0.022631	9.10E-15
246451_at	AT5G16760	Encodes a inositol 1,3,4-trisphosphate 5/6-kinase.	93	0.035305	1.91E-48
246452_at	AT5G16840	RNA recognition motif (RRM)-containing protein, predicted proteins - Arabidopsis thaliana	13	0.044095	1.85E-42
246453_at	AT5G16830	syntaxin 21 (SYP21) / PEP12 homolog, identical to Syntaxin homolog (PEP12 homolog) (SP:Q39233) and syntaxin of plants 21 (GP:899122) {Arabidopsis thaliana}; contains Pfam profiles PF05739:SNARE domain and PF00804: Syntaxin	12	0.089816	4.36E-80
246454_at	AT5G16710	dehydroascorbate reductase, putative, Strong similarity to dehydroascorbate reductase (Spinacia oleracea) gi:10952512 gb:AAG24945	2	0.302153	1.27E-25
246455_at	AT5G16790	expressed protein	11	0.01341	4.28E-12
246456_at	AT5G16850	telomerase reverse transcriptase (TERT), identical to telomerase reverse transcriptase (Arabidopsis thaliana) GI:5880683	155	0.018431	0.00014793
246457_at	AT5G16750	transducin family protein / WD-40 repeat family protein, contains 8 WD-40 repeats (PF00400); similar to transducin homolog sazD - Homo sapiens, EMBL:U02609	14	0.076724	1.81E-13
246458_at	AT5G16860	pentatricopeptide (PPR) repeat-containing protein, contains Pfam profile PF01535: PPR repeat	18	0.017475	5.27E-10
246459_at	AT5G16900	leucine-rich repeat protein kinase, putative, similar to light repressible receptor protein kinase (Arabidopsis thaliana) gi:1321686:emb:CAA66376; contains leucine rich repeat (LRR) domains, Pfam:PF00560; contains protein kinase domain, Pfam:PF00069	15	0.040014	4.75E-16
246460_at	AT5G16910	cellulose synthase family protein, similar to gi:2827143 cellulose synthase catalytic subunit, Arabidopsis thaliana, gi:9622886 cellulose synthase-7 from Zea mays	12	0.065238	1.76E-61
246461_at	AT5G16930	AAA-type ATPase family protein, contains Pfam domain, PF00004: ATPase, AAA family	14	0.056639	3.77E-15
246462_at	AT5G16940	expressed protein, contains Pfam profile PF04828: Protein of unknown function (DUF636)	41	0.062537	5.44E-21
246463_at	AT5G16970	NADP-dependent oxidoreductase, putative (P1), identical to probable NADP-dependent oxidoreductase P1, zeta-crystallin homolog (SP:Q39172)(gi:886428), Arabidopsis thaliana; similar to allyl alcohol dehydrogenase (Nicotiana tabacum) GI:6692816; contains Pfam profile PF00107: oxidoreductase, zinc-binding dehydrogenase family	165	0.062803	2.31E-32
246464_at	AT5G16980	NADP-dependent oxidoreductase, putative, strong similarity to probable NADP-dependent oxidoreductase (zeta-crystallin homolog) P1 (SP:Q39172)(gi:886428) and P2 (SP:Q39173)(gi:886430), Arabidopsis thaliana	149	0.141997	2.11E-19
246465_at	no_match	no_match	12	0.030386	1.36E-39
246466_at	AT5G17010	sugar transporter family protein, similar to D-xylose proton-symporter (Lactobacillus brevis) GI:2895856; contains Pfam profile PF00083: major facilitator superfamily protein	65	0.017704	3.90E-25
246467_at	AT5G17040	UDP-glucoronosyl/UDP-glucosyl transferase family protein, similar to UDP glucose:flavonoid 3-o-glucosyltransferase GI:13620861 from (Vitis vinifera); contains Pfam profile: PF00201 UDP-glucoronosyl and UDP-glucosyl transferase	29	0.038608	1.36E-41
246468_at	AT5G17050	UDP-glucoronosyl/UDP-glucosyl transferase family protein, similar to UDP glucose:flavonoid 3-o-glucosyltransferase, Vitis vinifera, EMBL:AF000372	8	0.649969	6.41E-86
246469_at	AT5G17070	expressed protein	5	0.023756	3.54E-07
246470_at	AT5G17080	cathepsin-related, contains weak similarity to Cathepsin L (EC 3.4.22.15) (Progesterone-dependent protein) (PDP) (Fragment) (Swiss-Prot:P25773) (Felis silvestris catus)	6	0.041249	0.002203676
246471_s_at	AT5G17100;AT5G17110	[AT5G17100, expressed protein ];[AT5G17110, expressed protein ]	53	0.025393	0.000535721
246472_at	AT5G17130	hypothetical protein	6	0.063762	1.55E-08
246473_at	AT5G17140	cysteine proteinase-related, low similarity to cysteine proteinase (Sitophilus zeamais) GI:2804262	6	0.07526	1.92E-09
246474_at	AT5G17150	expressed protein	6	0.011433	0.045424243
246475_at	AT5G16720	expressed protein, contains Pfam profile PF04576: Protein of unknown function, DUF593	5	0.083216	1.07E-38
246476_at	AT5G16730	expressed protein, weak similarity to microtubule binding protein D-CLIP-190 (Drosophila melanogaster) GI:2773363, SMC2-like condensin (Arabidopsis thaliana) GI:14279543	36	0.013745	1.92E-11
246477_at	AT5G16770	myb family transcription factor (MYB9), contains Pfam profile: PF00249 Myb-like DNA-binding domain	20	0.053155	9.30E-64
246478_at	AT5G15980	pentatricopeptide (PPR) repeat-containing protein, contains Pfam profile PF01535: PPR repeat	18	0.054692	8.89E-36
246479_at	AT5G16060	expressed protein	5	0.040011	1.35E-21
246480_at	AT5G16070	chaperonin, putative, similar to SWISS-PROT:P80317 T-complex protein 1, zeta subunit (TCP-1-zeta) (Mus musculus); contains Pfam:PF00118 domain, TCP-1/cpn60 chaperonin family	18	0.07274	7.40E-42
246481_s_at	AT5G15960;AT5G15970	[AT5G15960, stress-responsive protein (KIN1) / stress-induced protein (KIN1), identical to SP:P18612 Stress-induced KIN1 protein {Arabidopsis thaliana} ];[AT5G15970, stress-responsive protein (KIN2) / stress-induced protein (KIN2) / cold-responsive protein (COR6.6) / cold-regulated protein (COR6.6), identical to SP:P31169 Stress-induced KIN2 protein (Cold-induced COR6.6 protein) {Arabidopsis thal…	9	0.135651	9.19E-60
246482_at	AT5G15930	plant adhesion molecule 1 (PAM1), identical to plant adhesion molecule 1 (Arabidopsis thaliana) GI:3511223; contains Pfam profile PF00566: TBC domain	103	0.024789	6.53E-22
246483_at	AT5G16000	leucine-rich repeat family protein / protein kinase family protein, contains Pfam domains PF00560: Leucine Rich Repeat and PF00069: Protein kinase domain	2	0.14924	3.76E-38
246484_at	AT5G16040	regulator of chromosome condensation (RCC1) family protein, similar to UVB-resistance protein UVR8 (Arabidopsis thaliana) GI:5478530; contains Pfam profile PF00415: Regulator of chromosome condensation (RCC1)	106	0.068906	8.71E-33
246485_at	AT5G16080	expressed protein, similar to PrMC3 (Pinus radiata) GI:5487873	168	0.039201	3.10E-39
246486_at	AT5G15910	dehydrogenase-related, low similarity to SP:Q9R1J0 NAD(P)-dependent steroid dehydrogenase (EC 1.1.1.-) {Mus musculus}	8	0.19363	1.45E-24
246487_at	AT5G16030	expressed protein	2	0.115314	2.47E-23
246488_at	AT5G16010	3-oxo-5-alpha-steroid 4-dehydrogenase family protein / steroid 5-alpha-reductase family protein, similar to steroid 5alpha-reductase - Rattus norvegicus, PIR:A34239 (SP:24008); contains Pfam 3-oxo-5-alpha-steroid 4-dehydrogenase domain PF02544	33	0.02832	6.90E-72
246489_at	AT5G16050	14-3-3 protein GF14 upsilon (GRF5), identical to 14-3-3 protein GF14 upsilon GI:2232148 from (Arabidopsis thaliana)	23	0.024933	1.42E-14
246490_at	AT5G15950	adenosylmethionine decarboxylase family protein, contains Pfam profile: PF01536 adenosylmethionine decarboxylase	162	0.051977	3.56E-68
246491_at	AT5G16100	expressed protein	16	0.018238	0.000103705
246492_at	AT5G16140	peptidyl-tRNA hydrolase family protein, contains Pfam profile PF01195: peptidyl-tRNA hydrolase	2	0.097687	2.48E-19
246493_at	AT5G16180	hypothetical protein, contains Pfam domain, PF04581: Protein of unknown function (DUF578)	81	0.035847	4.19E-18
246494_at	AT5G16190	similar to glycosyl transferase family 2 protein [Arabidopsis thaliana] (TAIR:At1g23480.1); similar to glycosyl transferase family 2 protein [Arabidopsis thaliana] (TAIR:At1g24070.1); similar to glycosyl transferase family 2 protein [Arabidopsis thaliana] (TAIR:At1g23480.2); similar to glucosyltransferase-related [Arabidopsis thaliana] (TAIR:At4g16590.1); similar to glycosyl transferase family 2 …	107	0.036923	1.65E-41
246495_at	AT5G16200	50S ribosomal protein-related, contains weak similarity to Cyanelle 50S ribosomal protein L35. (Swiss-Prot:P14810) (Cyanophora paradoxa)	12	0.049821	8.10E-43
246496_at	AT5G16210	HEAT repeat-containing protein, contains Pfam profile PF02985: HEAT repeat	10	0.023648	1.37E-18
246497_at	AT5G16220	octicosapeptide/Phox/Bem1p (PB1) domain-containing protein, hypothetical proteins - Arabidopsis thaliana contains Pfam profile PF00564: PB1 domain	32	0.026399	1.41E-18
246498_at	AT5G16230	acyl-(acyl-carrier-protein) desaturase, putative / stearoyl-ACP desaturase, putative, similar to Acyl-(acyl-carrier protein) desaturase from Spinacia oleracea SP:P28645, Ricinus communis SP:P22337; contains Pfam profile PF03405 Fatty acid desaturase	0	0.019636	4.67E-40
246499_at	AT5G16260	RNA recognition motif (RRM)-containing protein, similar to Tat-SF1 - Homo sapiens, GI:1667611; contains InterPro entry IPR000504: RNA-binding region RNP-1 (RNA recognition motif) (RRM)	24	0.018619	1.19E-08
246500_at	AT5G16270	Rad21/Rec8-like family protein, weak similarity to cohesion family protein SYN2 (Arabidopsis thaliana) GI:12006360; contains Pfam profiles PF04824: Conserved region of Rad21 / Rec8 like protein, PF04825: N terminus of Rad21 / Rec8 like protein; supporting cDNA gi:18157648:gb:AF400129.1:AF400129	163	0.018409	1.08E-06
246501_at	AT5G16280	expressed protein	100	0.0164	2.70E-08
246502_at	AT5G16240	acyl-(acyl-carrier-protein) desaturase, putative / stearoyl-ACP desaturase, putative, similar to Acyl-(acyl-carrier protein) desaturase from Sesamum indicum GI:575942, Cucumis sativus SP:P32061, Ricinus communis SP:P22337; contains Pfam profile PF03405 Fatty acid desaturase	2	0.074427	3.09E-24
246503_at	AT5G16130	40S ribosomal protein S7 (RPS7C), 40S ribosomal protein S7 homolog - Brassica oleracea, EMBL:AF144752	18	0.547719	1.10E-36
246504_at	AT5G16160	expressed protein	24	0.01235	1.70E-07
246505_at	AT5G16250	expressed protein	5	0.214692	1.19E-34
246506_at	AT5G16110	expressed protein, hypothetical protein T26J14.6 - Arabidopsis thaliana, EMBL:AC011915	172	0.01568	9.83E-25
246507_at	AT5G16120	hydrolase, alpha/beta fold family protein, similar to monoglyceride lipase from (Homo sapiens) GI:14594904, (Mus musculus) GI:2632162; contains Pfam profile PF00561: hydrolase, alpha/beta fold family	137	0.061675	1.41E-35
246508_at	AT5G16150	hexose transporter, putative, strong similarity to hexose transporter (Arabidopsis thaliana) GI:8347250; contains Pfam profile PF00083: major facilitator superfamily protein	62	0.022413	8.62E-40
246509_at	AT5G16715	tRNA synthetase class I (I, L, M and V) family protein, similar to SP:P11931 Valyl-tRNA synthetase (EC 6.1.1.9) (Valine--tRNA ligase) (VALRS) {Bacillus stearothermophilus}; contains Pfam profile PF00133: tRNA synthetases class I (I, L, M and V)	2	0.44402	3.91E-31
246510_at	AT5G15410	cyclic nucleotide-regulated ion channel / cyclic nucleotide-gated channel (CNGC2), identical to cyclic nucleotide-gated cation channel GI:3894399 from (Arabidopsis thaliana)	123	0.022241	4.08E-59
246511_at	AT5G15490	UDP-glucose 6-dehydrogenase, putative, very strong similarity to SP:Q96558 UDP-glucose 6-dehydrogenase (EC 1.1.1.22) (UDP-Glc dehydrogenase) (UDP-GlcDH) (UDPGDH) {Glycine max}; contains Pfam profiles PF03721: UDP-glucose/GDP-mannose dehydrogenase family NAD binding domain, PF00984: UDP-glucose/GDP-mannose dehydrogenase family central domain, PF03720: UDP-glucose/GDP-mannose dehydrogenase family U…	35	0.036019	9.91E-38
246512_at	AT5G15630	Encodes a member of the COBRA family, similar to phytochelatin synthetase. Involved in secondary cell wall biosynthesis. Mutants make smaller plants with reduced levels of cellulose and cell wall sugars.	13	0.02566	1.65E-26
246513_at	AT5G15680	expressed protein	58	0.021551	8.52E-20
246514_at	AT5G15700	DNA-directed RNA polymerase (RPOT2), identical to phage-type RNA polymerase rpoT2 (Arabidopsis thaliana) GI:11340683	50	0.023252	3.70E-15
246515_at	AT5G15710	F-box family protein, unusual floral organs protein UFO - Arabidopsis thaliana, PIR:S57710	140	0.013483	0.002869283
246516_at	AT5G15740	expressed protein, contains Pfam PF03138: Plant protein family. The function of this family of plant proteins is unknown;	106	0.0399	1.47E-32
246517_at	AT5G15760	plastid-specific 30S ribosomal protein 3, putative / PSRP-3, putative, similar to SP:P82412 Plastid-specific 30S ribosomal protein 3, chloroplast precursor (PSRP-3) {Spinacia oleracea}; contains Pfam profile PF04839: Plastid and cyanobacterial ribosomal protein (PSRP-3 / Ycf65)	5	0.029863	3.20E-20
246518_at	AT5G15770	GCN5-related N-acetyltransferase (GNAT) family protein, similar to SP:O93806 Glucosamine-phosphate N-acetyltransferase (EC 2.3.1.4) (Phosphoglucosamine transacetylase) (Phosphoglucosamine acetylase) {Candida albicans}; contains Pfam profile PF00583: acetyltransferase, GNAT family	47	0.04905	1.62E-45
246519_at	AT5G15780	pollen Ole e 1 allergen and extensin family protein, contains Pfam profile PF01190: Pollen proteins Ole e I family	1	0.034017	1.13E-05
246520_at	AT5G15790	zinc finger (C3HC4-type RING finger) family protein, contains Pfam profile: PF00097 zinc finger, C3HC4 type (RING finger)	30	0.043266	3.56E-35
246521_at	AT5G15810	N2,N2-dimethylguanosine tRNA methyltransferase family protein, similar to SP:Q9P804 N(2),N(2)-dimethylguanosine tRNA methyltransferase (EC 2.1.1.32) (tRNA(guanine-26,N(2)-N(2)) methyltransferase) {Schizosaccharomyces pombe}; contains Pfam profile PF02005: N2,N2-dimethylguanosine tRNA methyltransferase	14	0.14545	7.67E-27
246522_at	AT5G15830	bZIP transcription factor family protein, similar to common plant regulatory factor 7 GI:9650828 from (Petroselinum crispum); contains Pfam profile: PF00170 bZIP transcription factor	152	0.032523	5.75E-49
246523_at	AT5G15850	zinc finger protein CONSTANS-LIKE 1 (COL1), identical to Zinc finger protein CONSTANS-LIKE 1 SP:O50055 from (Arabidopsis thaliana)	33	0.051474	3.61E-25
246524_at	AT5G15860	expressed protein	109	0.038761	2.13E-42
246525_at	AT5G15840	zinc finger protein CONSTANS (CO), identical to Zinc finger protein CONSTANS SP:Q39057 from (Arabidopsis thaliana)	130	0.013166	1.94E-14
246526_at	AT5G15720	GDSL-motif lipase/hydrolase family protein, similar to family II lipase EXL3 (GI:15054386) and EXL2 (GI:15054384) (Arabidopsis thaliana); contains Pfam profile PF00657: Lipase/Acylhydrolase with GDSL-like motif	6	0.015314	0.00031282
246527_at	AT5G15750	RNA-binding S4 domain-containing protein, 40S RIBOSOMAL PROTEINs - different species	14	0.233784	2.65E-39
246528_at	AT5G15640	mitochondrial substrate carrier family protein, contains Pfam profile: PF00153 mitochondrial carrier protein	0	0.069767	7.26E-38
246529_at	AT5G15730	serine/threonine protein kinase, putative, similar to protein-serine/threonine kinase (Nicotiana tabacum) gi:505146:dbj:BAA06538	0	0.132094	7.89E-48
246530_at	AT5G15725	expressed protein	15	0.081846	9.64E-11
246531_at	AT5G15800	developmental protein SEPALLATA1 / floral homeotic protein (AGL2) (SEP1), identical to developmental protein SEPALLATA1 / floral homeotic protein (AGL2 / SEP1) SP:P29382 from (Arabidopsis thaliana)	85	0.037934	0.000306479
246532_at	AT5G15870	glycosyl hydrolase family 81 protein, similar to beta-glucan-elicitor receptor GI:1752734 from (Glycine max)	0	0.223339	1.01E-39
246533_at	AT5G15880	expressed protein	69	0.022294	9.89E-09
246534_at	AT5G15890	expressed protein	15	0.048295	1.58E-52
246535_at	AT5G15900	expressed protein, several hypothetical proteins - Arabidopsis thaliana	79	0.013244	3.70E-20
246536_at	AT5G15920	structural maintenance of chromosomes (SMC) family protein (MSS2), similar to SMC-related protein MSS2 (Arabidopsis thaliana) GI:9965743; contains Pfam profiles PF02483: SMC family C-terminal domain, PF02463: RecF/RecN/SMC N terminal domain	5	0.021616	2.97E-15
246537_at	AT5G15940	short-chain dehydrogenase/reductase (SDR) family protein, similar to forever young oxidoreductase GI:18138083 from (Lycopersicon esculentum)	29	0.01527	4.14E-15
246538_at	AT5G15520	40S ribosomal protein S19 (RPS19B), 40S RIBOSOMAL PROTEIN S19 - Oryza sativa, SWISSPROT:RS19_ORYSA	18	0.128947	1.63E-23
246539_at	AT5G15460	expressed protein	36	0.027719	2.72E-21
246540_at	AT5G15600	expressed protein	4	0.056087	7.66E-43
246541_at	AT5G15400	U-box domain-containing protein, contains Pfam profile PF04564: U-box domain	93	0.036535	1.16E-14
246542_at	AT5G15020	paired amphipathic helix repeat-containing protein, similar to transcription co-repressor Sin3 (Xenopus laevis) GI:4960210; contains Pfam profile PF02671: Paired amphipathic helix repeat	163	0.023309	1.97E-19
246543_at	AT5G15060	expressed protein	6	0.032543	0.032097858
246544_at	AT5G15100	auxin efflux carrier family protein, contains auxin efflux carrier domain, Pfam:PF03547	95	0.012585	0.007792311
246545_at	AT5G15110	pectate lyase family protein, similar to pectate lyase P59 SP:P15722 from (Lycopersicon esculentum)	92	0.020086	0.000409821
246546_at	AT5G15090	porin, putative / voltage-dependent anion-selective channel protein, putative, similar to SP:P42055 34 kDa outer mitochondrial membrane protein porin (Voltage-dependent anion-selective channel protein) (VDAC) {Solanum tuberosum}; contains Pfam profile PF01459: Eukaryotic porin; identical to cDNA voltage-dependent anion-selective channel protein GI:4006940	18	0.017871	4.35E-21
246547_at	AT5G14970	expressed protein	2	0.116202	4.86E-35
246548_at	AT5G14910	heavy-metal-associated domain-containing protein, Pfam profile PF00403: Heavy-metal-associated domain	2	0.324949	5.41E-27
246549_at	AT5G15050	glycosyltransferase family 14 protein / core-2/I-branching enzyme family protein, contains Pfam profile: PF02485 Core-2/I-Branching enzyme	121	0.045372	1.07E-38
246550_at	AT5G14920	gibberellin-regulated family protein, similar to SP:P46689 Gibberellin-regulated protein 1 precursor {Arabidopsis thaliana}; contains Pfam profile PF02704: Gibberellin regulated protein	121	0.053836	2.69E-26
246551_at	AT5G15070	expressed protein	103	0.011737	6.37E-33
246552_at	AT5G15420	expressed protein	16	0.018856	0.005867082
246553_at	AT5G15440	circadian clock coupling factor-related, similar to circadian clock coupling factor ZGT (Nicotiana tabacum) GI:14210079	2	0.041009	1.31E-22
246554_at	AT5G15450	heat shock protein 100, putative / HSP100, putative / heat shock protein clpB, putative / HSP100/ClpB, putative, similar to HSP100/ClpB GI:9651530 (Phaseolus lunatus)	33	0.060749	3.58E-33
246555_at	AT5G15470	glycosyl transferase family 8 protein, contains Pfam profile: PF01501 glycosyl transferase family 8	35	0.024778	2.17E-29
246556_at	AT5G15480	zinc finger (C2H2 type) family protein, contains Pfam domain, PF00096: Zinc finger, C2H2 type	16	0.027633	6.67E-10
246557_at	AT5G15510	expressed protein	5	0.101732	1.34E-15
246558_at	AT5G15540	expressed protein, low similarity to DNA repair and meiosis protein Rad9 (Coprinus cinereus) GI:1353390, SP:Q09725 Sister chromatid cohesion protein mis4 {Schizosaccharomyces pombe}	42	0.014815	0.005067776
246559_at	AT5G15550	transducin family protein / WD-40 repeat family protein, similar to YTM1 - Homo sapiens, EMBL:AF242546; contains Pfam PF00400: WD domain, G-beta repeat (7 copies,1 weak);	14	0.184278	1.40E-31
246560_at	AT5G15560	hypothetical protein	6	0.116897	6.72E-07
246561_at	AT5G15570	expressed protein, hypothetical protein F14P3.19 - Arabidopsis thaliana, EMBL:AC009755	80	0.020655	3.04E-12
246562_at	AT5G15580	expressed protein, unknown protein F14P3.18 - Arabidopsis thaliana, EMBL:AC009755	72	0.081973	7.85E-38
246563_at	no_match	no_match	56	0.030181	0.000360008
246564_at	AT5G15610	proteasome family protein, contains Pfam domain, PF01399: PCI domain	5	0.136007	6.15E-26
246565_at	AT5G15530	biotin carboxyl carrier protein 2 (BCCP2), identical to biotin carboxyl carrier protein isoform 2 (Arabidopsis thaliana) gi:8886869:gb:AAF80592	5	0.097587	3.67E-27
246566_at	AT5G14940	proton-dependent oligopeptide transport (POT) family protein, contains Pfam profile: PF00854 POT family	36	0.013951	1.85E-28
246567_at	AT5G14950	glycosyl hydrolase family 38 protein, similar to alpha-mannosidase II SP:P27046 from (Mus musculus)	89	0.024241	2.14E-23
246568_at	AT5G14960	transcription factor, putative / E2F-like repressor E2L1 (E2L1), identical to E2F-like repressor E2L1 GI:20502504 from (Arabidopsis thaliana)	118	0.02891	5.96E-26
246569_at	AT5G14980	esterase/lipase/thioesterase family protein, low similarity to monoglyceride lipase from (Homo sapiens) GI:14594904, (Mus musculus) GI:2632162; contains Interpro entry IPR000379	53	0.02027	0.013251001
246570_at	AT5G14990	expressed protein	6	0.044107	2.21E-07
246571_at	AT5G15000	expressed protein	6	0.059084	0.953149776
246572_at	AT5G15010	pentatricopeptide (PPR) repeat-containing protein, contains Pfam profile PF01535: PPR repeat	31	0.011509	4.83E-07
246573_at	AT1G31680	copper amine oxidase family protein, contains similarity to amine oxidase (copper-containing) precursor (Pisum sativum) SWISS-PROT:Q43077	77	0.020043	1.16E-11
246574_at	AT1G31670	copper amine oxidase, putative, similar to amine oxidase (copper-containing) precursor (Pisum sativum) SWISS-PROT:Q43077	43	0.011857	2.52E-07
246575_at	AT1G31660	bystin family, contains Pfam profile: PF05291 Bystin	14	0.412255	5.30E-39
246576_at	AT1G31650	member of KPP-like gene family, homolog of KPP (kinase partner protein) gene in tomato; expressed protein, contains Pfam profile PF03759: Domain of unknown function (DUF315)	2	0.0335	3.84E-25
246577_at	AT1G31640	MADS-box protein-related, contains INTERPRO:IPR02100 MADS-box domain ;similar to MADS box transcription factor GI:3688589 from (Triticum aestivum)	174	0.999968	0.025001242
246578_at	AT1G31630	MADS-box family protein, similar to MADS-box protein NMH 7 GI:2827300 from (Medicago sativa)	6	0.068878	0.022540955
246579_at	AT1G31620	expressed protein	6	0.039721	0.01672971
246580_at	AT1G31770	ABC transporter family protein, contains Pfam profile: PF00005: ABC transporter	159	0.035689	1.69E-43
246581_at	AT1G31760	SWIB complex BAF60b domain-containing protein, contains Pfam profile PF02201: BAF60b domain of the SWIB complex	5	0.060943	1.54E-25
246582_at	AT1G31750	proline-rich family protein, contains proline rich extensin domains, INTERPRO:IPR002965	20	0.347174	7.26E-127
246583_at	AT5G14720	protein kinase family protein, contains eukaryotic protein kinase domain, INTERPRO:IPR000719	30	0.015152	0.296676571
246584_at	AT5G14730	expressed protein	167	0.04255	8.36E-68
246585_at	AT5G14750	myb family transcription factor (MYB66) / werewolf (WER), contains PFAM profile: Myb DNA binding domain PF00249; identical to cDNA putative transcription factor (MYB66) mRNA, partial cds GI:3941491; identical to GP:9755743 myb transcription factor werewolf (WER)/ MYB66 {Arabidopsis thaliana}	15	0.016117	4.87E-43
246586_at	AT5G14770	pentatricopeptide (PPR) repeat-containing protein, contains Pfam profile PF01535: PPR repeat	97	0.009641	3.94E-07
246587_at	AT5G14830	retrotransposon family	6	0.022583	0.353278524
246588_at	no_match	no_match	6	0.014978	0.069350503
246589_at	AT5G14860	UDP-glucoronosyl/UDP-glucosyl transferase family protein, contains Pfam profile: PF00201 UDP-glucoronosyl and UDP-glucosyl transferase	29	0.039255	1.13E-19
246590_at	AT5G14870	cyclic nucleotide-regulated ion channel, putative (CNGC18), similar to cyclic nucleotide and calmodulin-regulated ion channel (cngc6) GI:4581207 from (Arabidopsis thaliana)	6	0.018199	0.090319915
246591_at	AT5G14880	potassium transporter, putative, similar to potassium transporter HAK2p (Mesembryanthemum crystallinum) gi:14091471:gb:AAK53759; KUP/HAK/KT Transporter family member, PMID:11500563; contains Pfam profile PF02705: K+ potassium transporter	22	0.029839	1.60E-40
246592_at	AT5G14890	NHL repeat-containing protein, contains Pfam profile PF01436: NHL repeat	156	0.050874	0.016064222
246593_at	AT5G14790	expressed protein	99	0.026352	1.27E-21
246594_at	AT5G14800	pyrroline-5-carboxylate reductase, identical to pyrroline-5-carboxylate reductase SP:P54904 from (Arabidopsis thaliana)	100	0.021801	3.83E-17
246595_at	AT5G14780	formate dehydrogenase (FDH), identical to GI:7677266	20	0.052915	1.18E-58
246596_at	AT5G14740	carbonic anhydrase 2 / carbonate dehydratase 2 (CA2) (CA18), nearly identical to SP:P42737 Carbonic anhydrase 2 (EC 4.2.1.1) (Carbonate dehydratase 2) {Arabidopsis thaliana}	16	0.093485	4.88E-51
246597_at	AT5G14760	L-aspartate oxidase family protein, similar to L-aspartate oxidase, Escherichia coli (SP:P10902); contains Pfam profiles PF00890 FAD binding domain, PF02910 Fumarate reductase/succinate dehydrogenase flavoprotein C-terminal domain	8	0.019402	2.58E-34
246598_at	AT5G14850	mannosyltransferase, putative, similar to PIGB from Homo sapiens (gi:1552169), Mus musculus (gi:7634741)	40	0.014537	9.23E-08
246599_at	AT5G14900	helicase associated (HA2) domain-containing protein, similar to SP:P53131 Pre-mRNA splicing factor RNA helicase PRP43 (Helicase JA1) {Saccharomyces cerevisiae}; contains Pfam profile PF04408: Helicase associated domain (HA2)	34	0.025968	0.036539764
246600_at	AT5G14930	leaf senescence-associated protein (SAG101), nearly identical to leaf senescence-associated gene SAG101 (putative acyl hydrolase) (Arabidopsis thaliana) GI:8699168; contains Pfam profile PF01764: Lipase	0	0.058693	2.17E-45
246601_at	AT1G31710	copper amine oxidase, putative, similar to copper amine oxidase (Lens culinaris) gi:15451834:gb:AAB34918	114	0.01833	3.19E-35
246602_at	AT1G31710	copper amine oxidase, putative, similar to copper amine oxidase (Lens culinaris) gi:15451834:gb:AAB34918	113	0.014026	6.57E-30
246603_at	AT1G31690	copper amine oxidase, putative, similar to copper amine oxidase (Lens culinaris) gi:15451834:gb:AAB34918	61	0.021191	6.76E-05
246604_at	no_match	no_match	6	0.029214	0.029394719
246605_at	AT5G35340	pseudogene, hypothetical protein	6	0.018211	0.002281909
246606_at	no_match	no_match	53	0.082564	4.18E-05
246607_at	AT5G35370	similar to lectin protein kinase family protein [Arabidopsis thaliana] (TAIR:At4g32300.1); similar to putative S-receptor kinase, homolog precursor [Oryza sativa (japonica cultivar-group)] (GB:BAD38273.1); contains InterPro domain Serine/threonine protein kinase, active site (InterPro:IPR008271); contains InterPro domain Tyrosine protein kinase (InterPro:IPR001245); contains InterPro domain Serin…	0	0.095744	2.97E-39
246608_at	AT5G35380	protein kinase family protein, contains protein kinase domain, Pfam:PF00069	16	0.046446	5.09E-27
246609_at	AT5G35390	leucine-rich repeat transmembrane protein kinase, putative, receptor-like protein kinase PRK1, Lycopersicon esculentum, PIR:T07865	6	0.070663	1.56E-05
246610_at	no_match	no_match	5	0.02103	4.49E-06
246611_at	AT5G35330	methyl-CpG-binding domain-containing protein, similar to methyl-CpG binding protein MBD4 (Mus musculus) GI:3800807; contains Pfam profile PF01429: Methyl-CpG binding domain	84	0.028709	2.25E-22
246612_at	AT5G35320	expressed protein	75	0.167778	1.09E-33
246613_at	AT5G35360	acetyl-CoA carboxylase, biotin carboxylase subunit (CAC2), identical to acetyl-CoA carboxylase, biotin carboxylase subunit (CAC2) (Arabidopsis thaliana) GI:1905876	2	0.105706	1.70E-38
246614_at	AT5G35410	CBL-interacting protein kinase 24 (CIPK24) / serine/threonine protein kinase (SOS2), identical to CBL-interacting protein kinase 24 (Arabidopsis thaliana) GP:14701910:gb:AAK72257, serine/threonine protein kinase SOS2 (Arabidopsis thaliana) GI:7453645	0	0.013875	3.44E-14
246615_at	AT5G35420	pseudogene, hypothetical protein, similar to unknown protein (gb:AAD56332.1)	77	0.025851	0.034261386
246616_at	AT5G36260	aspartyl protease family protein, contains Pfam profile: PF00026 eukaryotic aspartyl protease	7	0.010839	7.84E-74
246617_at	AT5G36270	dehydroascorbate reductase, putative, similar to dehydroascorbate reductase {Spinacia oleracea} gi:10952511 gb:AF195783, PMID:11148269	15	0.019804	0.000384385
246618_at	AT5G36280	expressed protein	144	0.021158	0.000349915
246619_at	AT5G36290	expressed protein, contains Pfam profile PF01169: Uncharacterized protein family UPF0016	100	0.018149	2.62E-36
246620_at	AT5G36220	cytochrome P450 81D1 (CYP81D1) (CYP91A1), Identical to Cytochrome P450 (SP:Q9FG65) (Arabidopsis thaliana);	44	0.071542	4.09E-54
246621_at	AT5G36230	eIF4-gamma/eIF5/eIF2-epsilon domain-containing protein, low similarity to SP:Q13144 Translation initiation factor eIF-2B epsilon subunit (eIF-2B GDP-GTP exchange factor) {Homo sapiens}; contains Pfam profile PF02020: eIF4-gamma/eIF5/eIF2-epsilon	5	0.075368	4.36E-30
246622_at	AT5G36250	protein phosphatase 2C, putative / PP2C, putative	81	0.035424	1.75E-29
246623_at	AT1G48920	nucleolin, putative, similar to nuM1 protein GI:1279562 from (Medicago sativa)	14	0.388304	4.27E-44
246624_at	AT1G48910	flavin-containing monooxygenase family protein / FMO family protein, similar to flavin monoxygenase-like protein floozy (Petunia x hybrida) GI:15010541	6	0.021457	2.38E-09
246625_at	AT1G48880	similar to expressed protein [Arabidopsis thaliana] (TAIR:At3g06080.2); similar to leaf senescence related protein-like [Oryza sativa (japonica cultivar-group)] (GB:BAD81676.1); contains InterPro domain Protein of unknown function DUF231 (InterPro:IPR004253)	67	0.023973	1.23E-11
246626_at	AT1G48870	WD-40 repeat family protein, contains Pfam PF00400: WD domain, G-beta repeat; similar to WD-repeat protein 5 (WD repeat protein BIG-3) (SP: Q9UGP9) (Homo sapiens); similar to rab11 binding protein GI:4512103 from (Bos taurus)	48	0.012455	1.66E-18
246627_s_at	AT2G45300;AT1G48860	[AT2G45300, 3-phosphoshikimate 1-carboxyvinyltransferase / 5-enolpyruvylshikimate-3-phosphate / EPSP synthase, nearly identical to SP:P05466 ];[AT1G48860, 3-phosphoshikimate 1-carboxyvinyltransferase, putative / 5-enolpyruvylshikimate-3-phosphate, putative / EPSP synthase, putative, strong similarity to 5-enolpyruvylshikimate-3-phosphate (EPSP) synthase SP:P05466 from (Arabidopsis thaliana) ]	19	0.072822	3.04E-50
246628_at	AT1G48900	signal recognition particle 54 kDa protein 3 / SRP54 (SRP-54C), identical to SP:P49967 Signal recognition particle 54 kDa protein 3 (SRP54) {Arabidopsis thaliana}	35	0.021862	1.35E-10
246629_at	AT1G50750	expressed protein	6	0.108032	4.89E-05
246630_at	AT1G50730	expressed protein	2	0.089133	4.85E-34
246631_at	AT1G50740	expressed protein, contains Pfam profile PF03647: Uncharacterised protein family (UPF0136)	0	0.108789	1.10E-71
246632_at	AT1G29710	pentatricopeptide (PPR) repeat-containing protein, contains Pfam profile PF01535: PPR repeat	5	0.020576	3.87E-13
246633_at	AT1G29720	protein kinase family protein, contains eukaryotic protein kinase domain, INTERPRO:IPR000719	2	0.037376	4.70E-19
246634_at	AT1G31730	epsilon-adaptin, putative, similar to SP:Q9UPM8 Adapter-related protein complex 4 epsilon 1 subunit (Epsilon subunit of AP-4) (AP-4 adapter complex epsilon subunit) {Homo sapiens}; contains Pfam profile: PF01602 Adaptin N terminal region	100	0.051511	1.95E-14
246635_at	AT1G31720	expressed protein	6	0.01297	0.227352895
246636_at	AT5G34850	calcineurin-like phosphoesterase family protein, contains Pfam profile: PF00149 calcineurin-like phosphoesterase	39	0.029831	1.10E-44
246637_at	AT5G34870	zinc knuckle (CCHC-type) family protein, contains Pfam domain, PF00098: Zinc knuckle	153	0.011717	0.999343808
246638_at	AT5G34880	gypsy-like retrotransposon family, has a 2.2e-11 P-value blast match to GB:AAD19359 polyprotein (gypsy_Ty3-element) (Sorghum bicolor)	53	0.023464	8.12E-12
246639_x_at	AT5G34895	hypothetical protein, similar to At2g04970, At2g15200, At1g32830, At2g14140, At3g30450, At4g03990, At3g47270, At2g02200	34	0.470657	7.33E-18
246640_x_at	AT5G34900	Ulp1 protease family protein, contains Pfam profile PF02902: Ulp1 protease family, C-terminal catalytic domain; similar to At1g32840, At4g04010, At2g06430, At2g15140, At2g04980, At2g14130, At3g44500, At2g15190, At3g47260, At3g29210, At2g02210, At3g32900	34	0.080337	1.20E-10
246641_s_at	AT5G34883;AT5G34910;AT5G34885	[AT5G34883, expressed protein ];[AT5G34910, hypothetical protein ];[AT5G34885, expressed protein ]	34	0.097308	2.08E-17
246642_s_at	AT5G59620;AT5G34920	[AT5G59620, CACTA-like transposase family (Ptta/En/Spm), has a 4.1e-125 P-value blast match to At5g59620.1/14-257 CACTA-like transposase family (Ptta/En/Spm) (CACTA-element) (Arabidopsis thaliana) ];[AT5G34920, CACTA-like transposase family (Ptta/En/Spm), has a 3.2e-40 P-value blast match to At5g59620.1/14-257 CACTA-like transposase family (Ptta/En/Spm) (CACTA-element) (Arabidopsis thaliana) ]	34	0.089549	3.71E-13
246643_s_at	AT2G14770;AT3G42730;AT1G27780;AT3G24390;AT1G25886;AT4G08880;AT1G34740;AT4G05280;AT4G03300;AT1G52020;AT5G34990;AT5G35643;AT2G05560;AT5G36860	[AT2G14770, Ulp1 protease family protein, similar to At3g24380, At5g36840, At5g35010, At3g42740, At4g05290, At2g14770, At3g43390, At2g05560, At4g08880, At1g34730, At1g27790, At1g34740, At1g27780, At5g36850, At3g42730, At1g52020, At3g24390, At4g05280, At1g25886, At4g03300; contains Pfam profile PF02902: Ulp1 protease family, C-terminal catalytic domain ];[AT3G42730, Ulp1 protease family protein, c…	6	0.043723	0.545714995
246644_at	AT5G35100	similar to peptidyl-prolyl cis-trans isomerase cyclophilin-type family protein [Arabidopsis thaliana] (TAIR:At1g74070.1); similar to P0439B06.15 [Oryza sativa (japonica cultivar-group)] (GB:NP_908419.1); similar to unknown protein [Oryza sativa (japonica cultivar-group)] (GB:XP_549879.1); contains InterPro domain Peptidyl-prolyl cis-trans isomerase, cyclophilin type (InterPro:IPR002130)	87	0.0481	3.88E-32
246645_at	AT5G35080	expressed protein	21	0.040157	7.77E-19
246646_at	AT5G35090	expressed protein	6	0.020425	0.001153139
246647_at	AT5G35130	pseudogene, similar to putative helicase, predicted proteins from different species; blastp match of 44% identity and 3.7e-76 P-value to GP:14140296:gb:AAK54302.1:AC034258_20:AC034258 putative helicase {Oryza sativa (japonica cultivar-group)}	6	0.023392	0.000150088
246648_at	AT5G35140	CACTA-like transposase family (Ptta/En/Spm), has a 1.4e-23 P-value blast match to At1g36190.1/92-340 CACTA-like transposase family (Ptta/En/Spm) (CACTA-element) (Arabidopsis thaliana)	6	0.044828	0.000529499
246649_at	AT5G35150	CACTA-like transposase family (Ptta/En/Spm), has a 1.6e-26 P-value blast match to At5g29026.1/8-244 CACTA-like transposase family (Ptta/En/Spm) (CACTA-element) (Arabidopsis thaliana)	6	0.030052	0.000111013
246650_at	AT5G35160	endomembrane protein 70, putative, p76, Homo sapiens, EMBL:HSU81006	159	0.031483	5.46E-30
246651_at	AT5G35170	adenylate kinase family protein, contains Pfam profile: PF00406 adenylate kinase	1	0.171732	8.37E-23
246652_at	AT5G35190	proline-rich extensin-like family protein, contains proline-rich extensin domains, INTERPRO:IPR002965	7	0.359833	2.37E-33
246653_at	AT5G35200	epsin N-terminal homology (ENTH) domain-containing protein, contains Pfam PF01417: ENTH domain. ENTH (Epsin N-terminal homology) domain; similar to clathrin assembly protein short form, Rattus norvegicus, EMBL:AF041373;similar to Chain A, Calm-N N-Terminal Domain Of Clathrin Assembly Lymphoid Myeloid Leukaemia Protein, Pi(4,5)p2 Complex (GP:13399999) {Homo sapiens}	0	0.125889	1.40E-37
246654_s_at	AT5G35220;AT5G35210	[AT5G35220, peptidase M50 family protein / sterol-regulatory element binding protein (SREBP) site 2 protease family protein, contains PFam PF02163: sterol-regulatory element binding protein (SREBP) site 2 protease ];[AT5G35210, peptidase M50 family protein / sterol-regulatory element binding protein (SREBP) site 2 protease family protein, contains PFam PF02163: sterol-regulatory element binding p…	2	0.129667	4.33E-35
246655_at	AT5G35230	expressed protein	53	0.025811	0.001411827
246656_at	AT5G35240	pseudogene, similar to putative transposable element, blastp match of 47% identity and 9.3e-52 P-value to GP:13122426:dbj:BAB32907.1::AP003047 putative transposable element {Oryza sativa (japonica cultivar-group)}	53	0.027138	0.043927621
246657_at	AT5G35250	expressed protein, includes At2g05890, At4g07450, At3g30630, At3g43100, At2g09960, At3g30550, At1g39430, At2g10460, At4g03640, At5g35250	53	0.023207	2.44E-07
246658_at	AT5G35260	replication protein-related, weak similarity to Replication Protein A 70 kDa DNA-binding subunit (RP-A) (RF-A) (Replication factor-A protein 1) (Single-stranded DNA-binding protein) (DMRPA1) (GI:2498844)(SP:Q24492) (Drosophila melanogaster)	6	0.028129	4.61E-06
246659_at	AT5G35270	cytochrome P-450 aromatase-related, similar to minor outer capsid protein VP4 (GI:13446784) (Human rotavirus C); similar to cytochrome P-450 aromatase (GI:21170) (Gallus gallus);	6	0.051992	0.000203211
246660_at	AT5G35180	expressed protein	104	0.025256	2.23E-25
246661_at	AT5G35280	expressed protein, similar to At2g10840, At2g10500, At2g05860, At4g07310, At4g07430, At1g39270	6	0.027927	0.013962634
246662_at	AT5G35290	hypothetical protein	6	0.023991	0.000247205
246663_at	AT5G35300	expressed protein	6	0.026881	0.032690877
246664_at	AT5G34800	pseudogene, hypothetical protein, predicted proteins - Arabidopsis thaliana	118	0.014485	0.345977795
246665_s_at	AT4G04140;AT5G34820	[AT4G04140, Mutator-like transposase family, has a 1.3e-78 P-value blast match to Q9ZQM3 /24-192 Pfam PF03108 MuDR family transposase (MuDr-element domain) ];[AT5G34820, expressed protein, predicted proteins - Arabidopsis thaliana ]	53	0.019461	0.001320101
246666_at	AT5G34830	expressed protein, ; expression supported by MPSS	77	0.013321	0.077886264
246667_at	AT5G34840	Mutator-like transposase family, has a 2.1e-07 P-value blast match to GB:AAA21566 mudrA of transposon="MuDR" (MuDr-element) (Zea mays)	53	0.157748	3.31E-09
246668_at	no_match	no_match	6	0.090659	1.86E-11
246669_at	AT5G30500	galactinol synthase, putative, similar to galactinol synthase, isoform GolS-1 GI:5608497 from (Ajuga reptans)	29	0.012893	5.90E-05
246670_at	AT5G30520	hypothetical protein	6	0.061194	0.006589308
246671_at	AT5G30450	CACTA-like transposase family (Ptta/En/Spm), has a 4.3e-19 P-value blast match to At5g29026.1/8-244 CACTA-like transposase family (Ptta/En/Spm) (CACTA-element) (Arabidopsis thaliana)	6	0.036951	0.116113934
246672_at	AT5G30470	CACTA-like transposase family (En/Spm), has a 4.1e-26 P-value blast match to dbj:BAB64937.1: TdcA1-ORF1-ORF2 (Daucus carota) Spm/En-like (CACTA-like)	6	0.07357	0.077717615
246673_at	AT5G30510	30S ribosomal protein S1, putative, similar to Swiss-Prot:P29344 30S ribosomal protein S1, chloroplast precursor (CS1) (Spinacia oleracea)	2	0.178067	2.13E-24
246674_at	AT5G30490	expressed protein	23	0.012991	6.53E-21
246675_at	AT5G30420	pseudogene, hypothetical protein	77	0.012082	6.91E-09
246676_at	AT5G30440	CACTA-like transposase family (Ptta/En/Spm), has a 4.6e-22 P-value blast match to At5g36655.1/81-333 CACTA-like transposase family (Ptta/En/Spm) (CACTA-element) (Arabidopsis thaliana)	53	0.044531	7.38E-07
246677_at	AT5G30380	pseudogene, hypothetical protein, predicted proteins - Arabidopsis thaliana	6	0.03258	1.05E-06
246678_at	AT5G33200	hypothetical protein, predicted replication A1 proteins - Arabidopsis thaliana	6	0.038811	0.019328502
246679_at	AT5G33240	expressed protein	6	0.056843	0.005211567
246680_at	no_match	no_match	52	0.014685	0.014396867
246681_at	AT5G33280	chloride channel-like (CLC) protein, putative, similar to CLC-c, At5g49890 (Arabidopsis thaliana) and chloride channel protein ClC-1 - Nicotiana tabacum, PIR:T02939	41	0.041892	5.31E-41
246682_at	AT5G33290	exostosin family protein, contains Pfam profile: PF03016 Exostosin family	0	0.045139	2.04E-39
246683_at	AT5G33300	chromosome-associated kinesin-related, contains weak similarity to chromosome-associated kinesin KIF4A (Chromokinesin) (Swiss-Prot:P33174) (Mus musculus)	5	0.058796	1.54E-24
246684_at	AT5G33340	aspartyl protease family protein, contains Pfam domain, PF00026: eukaryotic aspartyl protease	6	0.036751	1.23E-11
246685_at	AT5G33350	pseudogene, similar to P0406H10.5, nucleoid DNA-binding protein cnd41, chloroplast - Nicotiana tabacum, PIR:T01996; blastp match of 37% identity and 1.5e-57 P-value to GP:9711879:dbj:BAB07973.1::AP002524 P0406H10.5 {Oryza sativa (japonica cultivar-group)}	9	0.038784	2.41E-13
246686_at	AT5G33380	hypothetical protein	6	0.020061	3.04E-07
246687_at	AT5G33370	GDSL-motif lipase/hydrolase family protein, similar to family II lipase EXL3 (GI:15054386), EXL1 (GI:15054382), EXL2 (GI:15054384) (Arabidopsis thaliana); contains Pfam profile PF00657: Lipase/Acylhydrolase with GDSL-like motif	95	0.042756	8.95E-49
246688_at	AT5G34450	replication protein-related, weak similarity to Replication Protein A 70 kDa DNA-binding subunit (RP-A) (RF-A) (Replication factor-A protein 1) (Single-stranded DNA-binding protein) (DMRPA1) (GI:2498844)(SP:Q24492) (Drosophila melanogaster)	6	0.06936	0.019912256
246689_at	AT5G34460	replication protein-related, weak similarity to Replication Protein A 70 kDa DNA-binding subunit (RP-A) (RF-A) (Replication factor-A protein 1) (Single-stranded DNA-binding protein) (DMRPA1) (GI:2498844)(SP:Q24492) (Drosophila melanogaster)	4	0.038492	0.511584501
246690_at	no_match	no_match	6	0.030978	0.012844112
246691_at	AT5G34790	CACTA-like transposase family (Ptta/En/Spm), has a 2.9e-11 P-value blast match to At5g36655.1/81-333 CACTA-like transposase family (Ptta/En/Spm) (CACTA-element) (Arabidopsis thaliana)	53	0.014827	0.0071982
246692_at	no_match	no_match	6	0.060799	4.94E-10
246693_at	AT5G29070	expressed protein	6	0.023334	1.13E-06
246694_at	no_match	no_match	6	0.034044	0.002550522
246695_at	AT5G29090	expressed protein	128	0.015358	2.77E-08
246696_at	AT5G29100	gypsy-like retrotransposon family (Athila), has a 1.2e-12 P-value blast match to GB:CAA57397 Athila ORF 1 (Arabidopsis thaliana)	4	0.016715	0.217241646
246697_at	AT5G29210	expressed protein	43	0.021715	4.82E-05
246698_at	AT5G30480	CACTA-like transposase family (Ptta/En/Spm), has a 6.2e-37 P-value blast match to At5g29026.1/8-244 CACTA-like transposase family (Ptta/En/Spm) (CACTA-element) (Arabidopsis thaliana)	53	0.074769	1.01E-10
246699_at	AT5G27990	expressed protein, predicted proteins, Saccharomyces cerevisiae and Schizosaccharomyces pombe	14	0.090326	1.46E-30
246700_at	AT5G28030	cysteine synthase, putative / O-acetylserine (thiol)-lyase, putative / O-acetylserine sulfhydrylase, putative, similar to O-acetylserine(thiol) lyase (Brassica juncea) GI:2245144; contains Pfam profile PF00291: Pyridoxal-phosphate dependent enzyme	2	0.023858	2.53E-16
246701_at	AT5G28020	cysteine synthase, putative / O-acetylserine (thiol)-lyase, putative / O-acetylserine sulfhydrylase, putative, similar to O-acetylserine(thiol) lyase (EC 4.2.99.8) (Brassica juncea) GI:2245144; contains Pfam profile PF00291: Pyridoxal-phosphate dependent enzyme	2	0.043586	4.52E-32
246702_at	AT5G28050	cytidine/deoxycytidylate deaminase family protein, similar to SP:O34598 Guanine deaminase (EC 3.5.4.3) (Guanase) (Guanine aminase) (Guanine aminohydrolase) (GAH) (GDEase) {Bacillus subtilis}; contains Pfam profile PF00383: Cytidine and deoxycytidylate deaminase zinc-binding region	151	0.040372	2.37E-30
246703_at	AT5G28080	protein kinase family protein, contains protein kinase domain, Pfam:PF00069	52	0.034185	2.65E-49
246704_at	AT5G28090	hypothetical protein	6	0.025147	4.83E-11
246705_x_at	AT5G28120;AT5G28110	[AT5G28120, hypothetical protein ];[AT5G28110, hypothetical protein ]	53	0.01507	3.14E-08
246706_at	AT5G28130	expressed protein	6	0.066551	0.11030572
246707_at	AT5G28140	hypothetical protein	77	0.022296	0.978643256
246708_at	AT5G28150	expressed protein	50	0.090833	2.35E-37
246709_s_at	AT5G28160;AT5G28180	[AT5G28160, kelch repeat-containing F-box family protein, low similarity to SKP1 interacting partner 6 (Arabidopsis thaliana) GI:10716957; contains Pfam profiles PF01344: Kelch motif, PF00646: F-box domain ];[AT5G28180, kelch repeat-containing F-box family protein, contains Pfam PF01344: Kelch motif; contains Pfam PF00646: F-box domain ]	6	0.02381	0.497924558
246710_at	AT5G28170	expressed protein, similar to At1g35110, At1g44880, At3g42530, At4g19320, At5g36020, At4g03970, At3g43010, At2g10350	43	0.077574	1.18E-07
246711_at	AT5G28190	hypothetical protein	128	0.024241	8.03E-09
246712_at	no_match	no_match	53	0.033926	3.58E-06
246713_at	AT5G28210	mRNA capping enzyme family protein, similar to mRNA capping enzyme (Xenopus laevis) GI:7239232; contains Pfam profiles PF01331: mRNA capping enzyme catalytic domain, PF03919: mRNA capping enzyme C-terminal domain	57	0.023444	0.000958119
246714_at	AT5G28220	expressed protein, predicted proteins, Arabidopsis thaliana, D.melanogaster, C.elegans and S.pombe	25	0.034655	9.95E-11
246715_at	AT5G28230	pseudogene, similar to glucose-6-phosphate/phosphate-translocator precursor, contains similarity to glucose-6-phosphate/phosphate-translocator precursors; blastp match of 78% identity and 1.6e-75 P-value to GP:2997591:gb:AAC08525.1::AF020814 glucose-6-phosphate/phosphate-translocator precursor {Pisum sativum}	6	0.019485	3.99E-05
246716_s_at	AT5G28960;AT5G28910	[AT5G28960, hypothetical protein ];[AT5G28910, expressed protein ]	54	0.022468	7.69E-14
246717_at	AT5G28920	expressed protein	125	0.012203	0.001061775
246718_at	AT5G28930	expressed protein, various predicted proteins, Arabidopsis thaliana	6	0.030873	7.92E-06
246719_at	AT5G28940	hypothetical protein	6	0.028548	8.89E-08
246720_at	AT5G28950	hypothetical protein	53	0.032222	1.24E-08
246721_at	no_match	no_match	6	0.024211	3.90E-05
246722_at	AT5G29020	expressed protein	170	0.017489	1.57E-13
246723_at	AT5G29030	pseudogene, hypothetical protein	6	0.053218	0.067960398
246724_at	AT5G29000	myb family transcription factor, contains Pfam profile: PF00249 myb-like DNA-binding domain	10	0.097239	8.67E-18
246725_at	AT5G29040	pseudogene, hypothetical protein	162	0.013197	0.000731383
246726_at	AT5G29050	hypothetical protein, predicted protein, Arabidopsis thaliana	34	0.022338	0.021007097
246727_at	AT5G28010	Bet v I allergen family protein, similar to Csf-2 (Cucumis sativus)(GI:5762258)(J Am Soc Hortic Sci 124, 136-139 (1999)); contains Pfam profile PF00407: Pathogenesis-related protein Bet v I family	173	0.026256	3.77E-10
246728_at	AT5G28040	expressed protein, contains Pfam profile: PF04504 protein of unknown function, DUF573	150	0.034828	3.12E-23
246729_at	AT5G28070	hypothetical protein	6	0.022758	2.10E-07
246730_at	AT5G28060	40S ribosomal protein S24 (RPS24B), 40S ribosomal protein S19, Cyanophora paradoxa, EMBL:CPA245654	18	0.087148	7.03E-20
246731_at	AT5G27630	acyl-CoA binding family protein, similar to RING finger rngB protein, cytosolic - Dictyostelium discoideum, PIR:S68824; contains Pfam profiles PF01344: Kelch motif, PF00887: Acyl CoA binding protein (ACBP)	124	0.014541	0.013942081
246732_at	AT5G27650	PWWP domain-containing protein, hypothetical protein F22F7.12 - Arabidopsis thaliana, EMBL:AC009606	90	0.01813	0.00099007
246733_at	AT5G27660	DegP protease, putative, similar to Serine protease HTRA2, mitochondrial precursor (High temperature requirement protein A2) (HtrA2) (Omi stress-regulated endoprotease) (Serine proteinase OMI) (SP:O43464) {Homo sapiens}	49	0.013537	0.000160388
246734_at	AT5G27680	DEAD/DEAH box helicase, putative, similar to WRN (Werner syndrome) protein - Mus musculus, EMBL:AF241636; contains Pfam profiles PF00270: DEAD/DEAH box helicase, PF00271: Helicase conserved C-terminal domain, PF00627: UBA/TS-N domain	5	0.026311	1.67E-23
246735_at	AT5G27670	histone H2A, putative, similar to histone H2A Lycopersicon esculentum SP:P25469, Pisum sativum SP:P25470, Petroselinum crispum SP:P19177; contains Pfam profile PF00125 Core histone H2A/H2B/H3/H4	163	0.013017	1.29E-38
246736_at	AT5G27560	expressed protein, hypothetical protein slr1702 - Synechocystis sp., PIR:S75312	2	0.147063	6.26E-35
246737_at	AT5G27710	expressed protein	42	0.999917	8.55E-36
246738_at	AT5G27740	expressed protein	5	0.195402	9.28E-35
246739_at	AT5G27800	expressed protein, predicted protein, Arabidopsis thaliana; expression supported by MPSS	57	0.02153	2.14E-06
246740_at	AT5G27810	expressed protein, contains similarity to hypothetical proteins of (Arabidopsis thaliana)	6	0.054374	0.055477684
246741_at	AT5G27720	small nuclear ribonucleoprotein, putative / snRNP, putative / Sm protein, putative, similar to SWISS-PROT:Q9QXA5 U6 snRNA-associated Sm-like protein LSm4 (Mus musculus)	94	0.035258	1.44E-26
246742_at	AT5G27840	serine/threonine protein phosphatase PP1 isozyme 8 (TOPP8), identical to SP:O82734 Serine/threonine protein phosphatase PP1 isozyme 8 (EC 3.1.3.16) {Arabidopsis thaliana}	151	0.0274	1.27E-21
246743_at	AT5G27750	F-box family protein, contains F-box domain Pfam:PF00646	143	0.01625	5.68E-07
246744_at	AT5G27760	hypoxia-responsive family protein, contains Pfam profile: PF04588 hypoxia induced protein conserved region	0	0.134612	1.13E-68
246745_at	AT5G27770	60S ribosomal protein L22 (RPL22C), ribosomal protein L22 (cytosolic), Rattus norvegicus, PIR:S52084	18	0.551761	4.85E-26
246746_at	AT5G27820	ribosomal protein L18 family protein, similar to SP:P52863 50S ribosomal protein L18 (Aeromonas proteolytica) {Vibrio proteolyticus}	5	0.132879	7.77E-37
246747_at	AT5G27700	40S ribosomal protein S21 (RPS21C), ribosomal protein S21, Zea mays, PIR:T03945	18	0.103301	1.38E-33
246748_at	AT5G27730	expressed protein	2	0.057247	1.45E-15
246749_at	AT5G27830	expressed protein	98	0.034966	2.40E-22
246750_at	no_match	no_match	11	0.024856	1.48E-07
246751_at	AT5G27870	pectinesterase family protein, similar to pectinesterase (EC 3.1.1.11) from Salix gilgiana GI:6714532, Lycopersicon esculentum SP:Q43143, Phaseolus vulgaris SP:Q43111; contains Pfam profile PF01095 pectinesterase	6	0.097948	1.09E-07
246752_at	no_match	no_match	53	0.015391	1.69E-05
246753_at	no_match	no_match	53	0.035085	0.000294695
246754_at	AT5G27910	CCAAT-box binding transcription factor Hap5a, putative	156	0.035881	6.88E-07
246755_at	AT5G27920	F-box family protein, contains similarity to leucine-rich repeats containing F-box protein FBL3 GI:5919219 from (Homo sapiens)	32	0.019471	4.15E-13
246756_at	AT5G27930	protein phosphatase 2C, putative / PP2C, putative, protein phosphatase-2C, Mesembryanthemum crystallinum, EMBL:AF075581	104	0.052764	2.67E-49
246757_at	AT5G27940	MFP1 attachment factor, putative, similar to MFP1 attachment factor 1 (Glycine max) gi:7546729:gb:AAF63659 similar to MFP1 attachment factor 1 (Glycine max) gi:7546729:gb:AAF63659	6	0.021574	3.38E-06
246758_at	AT5G27850	60S ribosomal protein L18 (RPL18C), 60S ribosomal protein L18, Arabidopsis thaliana, SWISSPROT:RL18_ARATH	18	0.335771	8.34E-25
246759_at	AT5G27950	kinesin motor protein-related, kinesin heavy chain-like protein, potato, PIR:T07397	55	1	2.16E-27
246760_at	AT5G27970	expressed protein	5	0.044172	1.34E-09
246761_at	AT5G27980	seed maturation family protein, similar to SP:P09444 Late embryogenesis abundant protein D-34 (LEA D-34) {Gossypium hirsutum}; contains Pfam profile PF04927: Seed maturation protein	16	0.079579	2.68E-08
246762_at	AT5G27620	cyclin family protein, similar to SP:P51946 Cyclin H (MO15-associated protein) {Homo sapiens}; contains Pfam profile PF00134: Cyclin, N-terminal domain	18	0.04928	4.85E-27
246763_at	AT5G27150	sodium proton exchanger / Na+/H+ antiporter (NHX1), identical to Na+/H+ exchanger (Arabidopsis thaliana) gi:6650177:gb:AAF21755 and sodium proton exchanger Nhx1 (Arabidopsis thaliana) gi:4324597:gb:AAD16946; Member of The Monovalent Cation:Proton Antiporter (CPA1) Family, PMID:11500563	10	0.026892	8.72E-36
246764_s_at	AT2G27780;AT2G13640;AT5G27310	[AT2G27780, expressed protein ];[AT2G13640, Golgi GDP mannose transporter (GONST1), identical to cDNA GDP-Mannose transporter (GONST1) GI:15487236; PMID 11595802 ];[AT5G27310, expressed protein ]	16	0.180102	1.18E-45
246765_at	AT5G27330	expressed protein	18	0.121032	3.47E-39
246766_at	AT5G27340	hypothetical protein	6	0.029766	3.42E-05
246767_at	AT5G27390	expressed protein, CG6949 - Drosophila melanogaster, EMBL:AE003739	14	0.081454	2.53E-18
246768_at	AT5G27400	expressed protein, hypothetical proteins - different species	24	0.060949	3.15E-43
246769_at	AT5G27440	expressed protein	95	0.034138	3.34E-16
246770_at	AT5G27460	pentatricopeptide (PPR) repeat-containing protein, low similarity to DNA-binding protein (Triticum aestivum) GI:6958202; contains Pfam profile PF01535: PPR repeat	71	0.019109	5.26E-17
246771_at	no_match	no_match	6	0.023871	0.133202122
246772_at	AT5G27490	integral membrane Yip1 family protein, contains Pfam domain, PF04893: Yip1 domain	5	0.032425	6.65E-17
246773_at	AT5G27510	protein kinase family protein, contains protein kinase domain, Pfam:PF00069; contains serine/threonine protein kinase domain, INTERPRO:IPR002290	53	0.027815	0.013906057
246774_at	AT5G27530	glycoside hydrolase family 28 protein / polygalacturonase (pectinase) family protein, similar to polygalacturonase (Lycopersicon esculentum) GI:4325090; contains PF00295: Glycosyl hydrolases family 28 (polygalacturonases)	3	0.016234	0.000229275
246775_at	AT5G27540	GTP-binding protein-related, low similarity to Mig-2-like GTPase Mtl (Drosophila melanogaster) GI:7271872; contains Pfam profile PF00036: EF hand	25	0.040623	7.27E-11
246776_at	AT5G27550	kinesin motor protein-related, kinesin-like heavy chain - Arabidopsis thaliana, EMBL:AF080249	5	0.024589	7.66E-13
246777_at	AT5G27420	zinc finger (C3HC4-type RING finger) family protein, similar to RING-H2 zinc finger protein ATL6 (Arabidopsis thaliana) gi:4928403:gb:AAD33584.1:AF132016_1(4928403); contains Pfam domain, PF00097: Zinc finger, C3HC4 type (RING finger)	0	0.321035	1.86E-68
246778_at	AT5G27450	mevalonate kinase (MK), identical to mevalonate kinase (Arabidopsis thaliana) SWISS-PROT:P46086	5	0.042812	8.55E-26
246779_at	AT5G27520	mitochondrial substrate carrier family protein	12	0.077536	8.90E-65
246780_at	AT5G27470	seryl-tRNA synthetase / serine--tRNA ligase, identical to SP:Q39230 Seryl-tRNA synthetase (EC 6.1.1.11) (Serine--tRNA ligase) (SerRS) {Arabidopsis thaliana}	18	0.049238	5.65E-21
246781_at	AT5G27350	sugar-porter family protein 1 (SFP1), identical to sugar-porter family protein 1 (Arabidopsis thaliana) GI:14585699	137	0.026375	1.63E-40
246782_at	AT5G27320	expressed protein, similar to PrMC3 (Pinus radiata) GI:5487873	140	0.016469	2.79E-08
246783_at	AT5G27360	sugar-porter family protein 2 (SFP2), identical to sugar-porter family protein 2 (Arabidopsis thaliana) GI:14585701	30	0.028783	1.80E-20
246784_at	AT5G27430	signal peptidase subunit family protein, contains Pfam profile: PF04573 signal peptidase subunit	21	0.130761	7.70E-24
246785_at	AT5G27380	glutathione synthetase (GSH2), non-consensus AT donor splice site at exon 6, AC acceptor splice site at exon 7; identical to Swiss-Prot:P46416 glutathione synthetase, chloroplast precursor (Glutathione synthase) (GSH synthetase) (GSH-S) (Arabidopsis thaliana)	153	0.05253	1.64E-55
246786_at	AT5G27410	aminotransferase class IV family protein, contains Pfam profile: PF01063 aminotransferase class IV	123	0.023571	3.21E-14
246787_s_at	AT5G27570;AT5G27945	[AT5G27570, WD-40 repeat family protein, contains 5 WD-40 repeats (PF00400); similar to fizzy1 (GI:3298595) {Xenopus laevis}; similar to "Will die slowly" protein, Drosophia; putative cdc20 protein - Arabidopsis thaliana, EMBL:AF029262 ];[AT5G27945, transducin family protein / WD-40 repeat family protein, fizzy-related (FZR); contains 6 WD-40 repeats (PF00400); WD-repeat protein, carrot,(gi:22536…	6	0.042404	0.001705659
246788_at	AT5G27580	MADS-box family protein, contains Pfam profile PF00319: SRF-type transcription factor (DNA-binding and dimerisation domain); MADS-box protein AGL89	6	0.01879	0.022161834
246789_at	AT5G27600	AMP-binding protein, putative, similar to AMP-binding protein (MF39P) gi:1617274 from Brassica napus, long-chain-fatty-acid--CoA ligase - Brassica napus, EMBL:Z72152; contains Pfam AMP-binding enzyme domain PF00501	0	0.057404	1.05E-46
246790_at	AT5G27610	similar to myb family transcription factor [Arabidopsis thaliana] (TAIR:At3g05380.1); similar to P0671B11.29 [Oryza sativa (japonica cultivar-group)] (GB:NP_914584.1); contains InterPro domain Myb DNA-binding domain (InterPro:IPR001005)	167	0.018635	7.45E-18
246791_at	AT5G27280	zinc finger (DNL type) family protein, contains Pfam profile PF05180: DNL zinc finger	118	0.999828	9.93E-22
246792_at	AT5G27290	expressed protein, predicted proteins, Arabidopsis thaliana	2	0.180042	5.72E-45
246793_at	AT5G27210	expressed protein, weak similarity to seven transmembrane domain orphan receptor (Mus musculus) GI:4321619	71	0.011867	3.24E-10
246794_s_at	AT5G27010;AT5G06350	[AT5G27010, expressed protein ];[AT5G06350, expressed protein ]	5	0.014741	0.000215622
246795_at	AT5G27020	expressed protein	6	0.026865	0.000140025
246796_at	AT5G26770	expressed protein	9	0.06328	1.19E-63
246797_at	AT5G26790	expressed protein	26	0.014703	1.31E-26
246798_at	AT5G26930	zinc finger (GATA type) family protein, various predicted proteins, Arabidopsis thaliana	53	0.0189	5.49E-07
246799_at	AT5G26940	exonuclease family protein, contains exonuclease domain, Pfam:PF00929	115	0.069015	2.40E-18
246800_at	AT5G26780	glycine hydroxymethyltransferase, putative / serine hydroxymethyltransferase, putative / serine/threonine aldolase, putative, strong similarity to SP:P50433 Serine hydroxymethyltransferase, mitochondrial precursor (EC 2.1.2.1) (Serine methylase) (Glycine hydroxymethyltransferase) (SHMT) {Solanum tuberosum}; contains Pfam profile PF00464: serine hydroxymethyltransferase	5	0.061244	1.35E-32
246801_at	AT5G26830	threonyl-tRNA synthetase / threonine--tRNA ligase (THRRS), identical to SP:O04630 Threonyl-tRNA synthetase, mitochondrial precursor (EC 6.1.1.3) (Threonine--tRNA ligase) (ThrRS) {Arabidopsis thaliana}	14	0.031795	1.45E-24
246802_at	AT5G27000	kinesin motor protein-related, non-consensus AT donor splice site at exon 12; non-consensus AC acceptor splice site at exon 13	5	0.023527	1.81E-21
246803_at	AT5G26980	syntaxin 41 (SYP41) / TLG2a, identical to SP:O65359 Syntaxin 41 (AtSYP41) (AtTLG2a) {Arabidopsis thaliana}	38	0.999963	3.01E-32
246804_at	no_match	no_match	6	0.043994	4.91E-05
246805_at	AT5G27050	MADS-box family protein, contains similarity to hypothetical proteins of (Arabidopsis thaliana)	6	0.020138	2.37E-06
246806_at	AT5G27080	WD-40 repeat family protein, contains 5 WD-40 repeats (PF00400); similar to fizzy1 (GI:3298595) {Xenopus laevis};	6	0.033152	1.16E-06
246807_at	AT5G27100	glutamate receptor family protein (GLR2.1) (GLR3), plant glutamate receptor family, PMID:11379626	5	0.051114	4.56E-32
246808_at	AT5G27110	pentatricopeptide (PPR) repeat-containing protein, contains INTERPRO:IPR002885 PPR repeats	5	0.021866	5.37E-06
246809_s_at	AT5G27140;AT5G27120	[AT5G27140, SAR DNA-binding protein, putative, strong similarity to SAR DNA-binding protein-1 (Pisum sativum) GI:3132696; contains Pfam profile PF01798: Putative snoRNA binding domain ];[AT5G27120, SAR DNA-binding protein, putative, strong similarity to SAR DNA-binding protein-1 (Pisum sativum) GI:3132696; contains Pfam profile PF01798: Putative snoRNA binding domain; has similarity to MAR bindin…	14	0.098439	3.09E-31
246810_at	AT5G27160	hypothetical protein, contains Pfam profile PF03384: Drosophila protein of unknown function, DUF287	6	0.041452	0.001881516
246811_at	AT5G27170	expressed protein	144	0.017178	0.000156625
246812_at	AT4G07523;AT1G43205;AT5G27180	[AT4G07523, expressed protein ];[AT1G43205, expressed protein ];[AT5G27180, hypothetical protein, predicted proteins, Arabidopsis thaliana ]	6	0.098502	1.57E-08
246813_at	AT5G27190	Mutator-like transposase family, has a 1.3e-76 P-value blast match to O22278 /203-375 Pfam PF03108 MuDR family transposase (MuDr-element domain)	6	0.052508	0.497032528
246814_at	AT5G27200	acyl carrier protein, chloroplast, putative / ACP, putative, similar to Acyl carrier protein, chloroplast precursor (ACP) from {Arabidopsis thaliana} SP:P11829, {Brassica napus} SP:P17650; contains InterPro accession IPR003881: Isochorismatase	15	0.021541	0.00265947
246815_at	AT5G27220	protein transport protein-related, low similarity to SP:P25386 Intracellular protein transport protein USO1 {Saccharomyces cerevisiae}	95	0.011826	0.000689361
246816_at	AT5G27230	expressed protein, ; expression supported by MPSS	174	0.043732	0.001224694
246817_at	AT5G27240	DNAJ heat shock N-terminal domain-containing protein	5	0.044975	7.83E-26
246818_at	AT5G27270	pentatricopeptide (PPR) repeat-containing protein, contains Pfam profile PF01535: PPR repeat	2	0.073779	1.69E-16
246819_at	AT5G26900	WD-40 repeat family protein, contains 5 WD-40 repeats (PF00400); similar to fizzy1 (GI:3298595) {Xenopus laevis}; WD-repeat protein, carrot, PIR:T14352	6	0.037275	0.497500758
246820_at	AT5G26910	similar to expressed protein [Arabidopsis thaliana] (TAIR:At3g05750.1); similar to expressed protein [Arabidopsis thaliana] (TAIR:At3g58650.1); similar to srpA [Streptococcus cristatus] (GB:AAF34780.1)	2	0.032747	3.74E-23
246821_at	AT5G26920	similar to calmodulin-binding protein [Arabidopsis thaliana] (TAIR:At4g25800.1); similar to putative calmodulin-binding protein [Oryza sativa (japonica cultivar-group)] (GB:BAD27989.1)	0	0.153798	2.28E-58
246822_at	AT5G26960	kelch repeat-containing F-box family protein, predicted proteins, Arabidopsis thaliana and Oryza sativa; contains Pfam profiles PF01344: Kelch motif, PF00646: F-box domain	68	0.034019	2.82E-25
246823_at	AT5G26970	expressed protein	6	0.040927	1.29E-07
246824_at	AT5G26990	drought-responsive family protein, non-consensus AT donor splice site at exon 3, AC acceptor splice site at exon 4; similar to drought-induced mRNA, Di19 (Arabidopsis thaliana) gi:469110:emb:CAA55321	143	0.018626	5.04E-17
246825_at	AT5G26260	meprin and TRAF homology domain-containing protein / MATH domain-containing protein, similar to ubiquitin-specific protease 12 (Arabidopsis thaliana) GI:11993471; contains Pfam profile PF00917: MATH domain	7	0.01953	9.56E-33
246826_at	AT5G26310	UDP-glucoronosyl/UDP-glucosyl transferase family protein, contains Pfam profile: PF00201 UDP-glucoronosyl and UDP-glucosyl transferase	15	0.04455	2.97E-49
246827_at	AT5G26330	plastocyanin-like domain-containing protein / mavicyanin, putative, similar to mavicyanin SP:P80728 from (Cucurbita pepo)	159	0.023378	7.33E-22
246828_at	AT5G26350	expressed protein	6	0.026071	5.69E-10
246829_at	AT5G26570	similar to starch excess protein (SEX1) [Arabidopsis thaliana] (TAIR:At1g10760.1); similar to starch associated protein R1 [Solanum tuberosum] (GB:AAK11735.1); contains InterPro domain Glycoside hydrolase, starch-binding domain (InterPro:IPR002044)	112	0.05123	6.74E-05
246830_at	AT5G26360	chaperonin, putative, similar to SWISS-PROT:P50143- T-complex protein 1, gamma subunit (TCP-1-gamma) (Xenopus laevis); contains Pfam:PF00118 domain, TCP-1/cpn60 chaperonin family	18	0.054865	1.13E-37
246831_at	AT5G26340	hexose transporter, putative, strong similarity to hexose transporter, Lycopersicon esculentum, GI:5734440; contains Pfam profile PF00083: major facilitator superfamily protein	12	0.083298	1.31E-49
246832_at	AT5G26600	expressed protein, weak similarity to SP:P18549 Isopenicillin N epimerase (EC 5.-.- ) {Streptomyces clavuligerus}	157	0.039714	4.19E-54
246833_at	AT5G26620	expressed protein	151	0.0221	3.00E-27
246834_at	AT5G26630	MADS-box protein (AGL35), homeotic protein boi1AP3, Brassica oleracea, EMBL:U67453; contains Pfam profile PF00319: SRF-type transcription factor (DNA-binding and dimerisation domain)	6	0.026293	0.02647838
246835_at	AT5G26640	expressed protein	4	0.036115	0.490895307
246836_s_at	AT5G27960;AT5G26650	[AT5G27960, MADS-box protein (AGL90) ];[AT5G26650, similar to MADS-box protein (AGL90) [Arabidopsis thaliana] (TAIR:At5g27960.1); similar to putative MADS-box protein AGL35 [Oryza sativa (japonica cultivar-group)] (GB:BAD86857.1); contains InterPro domain Transcription factor, MADS-box (InterPro:IPR002100) ]	6	0.037282	0.49032995
246837_at	no_match	no_match	5	0.142965	8.47E-32
246838_at	AT5G26680	endonuclease, putative, similar to Swiss-Prot:P39748 FLAP endonuclease-1 (Maturation factor 1) (MF1) (Homo sapiens)	54	0.015344	0.006287192
246839_at	AT5G26720	expressed protein	85	0.013888	1.48E-09
246840_at	AT5G26610	D111/G-patch domain-containing protein, contains Pfam PF01585: G-patch domain	137	0.023014	5.89E-09
246841_at	AT5G26700	germin-like protein, putative, similar to germin-like protein GLP8 (SP:P93000); contains Pfam profile: PF01072 germin family	162	0.014378	0.000618866
246842_at	AT5G26731	expressed protein	170	0.01918	7.14E-33
246843_at	AT5G26740	expressed protein, contains Pfam profile PF03619: Domain of unknown function	69	0.023084	1.29E-22
246844_at	AT5G26660	myb family transcription factor (MYB4) (MYB86), contains Pfam profile: PF00249 myb-like DNA-binding domain; identical to cDNA putative transcription factor (MYB86) mRNA, partial cds GI:3941517	5	0.027766	1.18E-35
246845_at	AT5G26710	glutamate-tRNA ligase, putative / glutamyl-tRNA synthetase, putatuve / GluRS, putative, identical to gi:3435196	14	0.060977	2.95E-30
246846_at	AT5G26760	expressed protein	151	0.016846	4.38E-13
246847_at	AT5G26820	ferroportin-related, low similarity to ferroportin1 (Danio rerio) GI:7109245	1	0.106018	3.88E-43
246848_at	AT5G26840	expressed protein	173	0.018651	0.037857744
246849_at	AT5G26850	expressed protein	2	0.055476	1.47E-19
246850_at	AT5G26860	similar to Lon protease, putative [Arabidopsis thaliana] (TAIR:At3g05790.1); similar to Lon protease, putative [Arabidopsis thaliana] (TAIR:At3g05780.1); similar to LON2 [Zea mays] (GB:AAC50021.1); similar to Lon protease, putative [Phytophthora infestans] (GB:CAI72282.1); similar to putative Lon2 protease [Oryza sativa (indica cultivar-group)] (GB:AAO34661.1); similar to putative ATP-dependent p…	18	0.05294	8.06E-22
246851_at	AT5G26870	MADS-box family protein, contains similarity to hypothetical proteins of (Arabidopsis thaliana)	11	0.034796	3.68E-17
246852_at	AT5G26880	tRNA/rRNA methyltransferase (SpoU) family protein, low similarity to tRNA (Gm18) methyltransferase (Thermus thermophilus) GI:11079208; contains Pfam profile PF00588: SpoU rRNA Methylase (RNA methyltransferase, TrmH) family	51	0.029825	6.60E-24
246853_at	AT5G26890	hypothetical protein	6	0.019564	0.000420428
246854_at	AT5G26200	mitochondrial substrate carrier family protein, contains Pfam profile: PF00153 mitochondrial carrier protein	22	0.017371	6.11E-27
246855_at	AT5G26280	meprin and TRAF homology domain-containing protein / MATH domain-containing protein, low similarity to ubiquitin-specific protease 12 (Arabidopsis thaliana) GI:11993471; contains Pfam profile PF00917: MATH domain	101	0.022501	2.85E-29
246856_at	AT5G26210	PHD finger family protein, contains Pfam domain, PF00628: PHD-finger	24	0.042437	5.45E-27
246857_at	AT5G25920	expressed protein	16	0.086274	1.56E-63
246858_at	AT5G25930	leucine-rich repeat family protein / protein kinase family protein, contains similarity to Swiss-Prot:P47735 receptor-like protein kinase 5 precursor (Arabidopsis thaliana); contains Pfam domains PF00560: Leucine Rich Repeat and PF00069: Protein kinase domain	0	0.342601	6.44E-65
246859_at	AT5G25950	expressed protein, various predicted proteins, Arabidopsis thaliana contains Pfam profile PF03080: Arabidopsis proteins of unknown function	174	0.027728	0.031010248
246860_at	AT5G25840	expressed protein	72	0.054317	9.33E-42
246861_at	AT5G25890	auxin-responsive protein / indoleacetic acid-induced protein 28 (IAA28), identical to SP:Q9XFM0:AXIS_ARATH Auxin-responsive protein IAA28 (Indoleacetic acid-induced protein 28) {Arabidopsis thaliana}	8	0.035512	6.87E-28
246862_at	AT5G25760	ubiquitin-conjugating enzyme, putative, similar to SP:O60015 Ubiquitin-conjugating enzyme E2-21 kDa (EC 6.3.2.19) (Ubiquitin-protein ligase) (Ubiquitin carrier protein) {Pichia angusta}; contains Pfam profile PF00179: Ubiquitin-conjugating enzyme	60	0.023009	6.91E-22
246863_at	AT5G25940	early nodulin-related, contains weak similarity to Swiss-Prot:Q02921 early nodulin 93 (N-93) (Glycine max)	0	0.046999	1.76E-46
246864_at	AT5G25900	ent-kaurene oxidase, putative (GA3) / cytochrome P450, identical to GA3 (Arabidopsis thaliana) GI:3342249; similar to ent-kaurene oxidase (Cucurbita maxima) GI:11934675; contains Pfam profile PF00067: Cytochrome P450	10	0.022776	3.97E-20
246865_s_at	AT5G27640;AT5G25780	[AT5G27640, eukaryotic translation initiation factor 3 subunit 9 / eIF-3 eta / eIF3b (TIF3B1), nearly identical to SP:Q9C5Z1 Eukaryotic translation initiation factor 3 subunit 9 (eIF-3 eta) (eIF3 p110) (eIF3b) {Arabidopsis thaliana} ];[AT5G25780, eukaryotic translation initiation factor 3 subunit 9, putative / eIF-3 eta, putative / eIF3b, putative, nearly identical to SP:Q9C5Z1 Eukaryotic transla…	25	0.029901	2.06E-14
246866_at	AT5G25960	expressed protein, various predicted proteins, Arabidopsis thaliana contains Pfam profile PF03080: Arabidopsis proteins of unknown function	43	0.024613	1.26E-06
246867_at	AT5G25990	expressed protein, contains Pfam profile PF03267: Arabidopsis protein of unknown function, DUF266; expression supported by MPSS	6	0.028921	1.65E-07
246868_at	AT5G26010	similar to protein phosphatase 2C, putative / PP2C, putative [Arabidopsis thaliana] (TAIR:At4g32950.1); similar to putative protein phosphatase 2C [Oryza sativa (japonica cultivar-group)] (GB:XP_465582.1); contains InterPro domain Protein phosphatase 2C-like (InterPro:IPR001932)	7	0.019301	2.06E-25
246869_at	AT5G26020	hypothetical protein	6	0.033575	0.007679449
246870_at	AT5G26030	ferrochelatase I, identical to Swiss-Prot:P42043 ferrochelatase I, chloroplast/mitochondrial precursor (EC 4.99.1.1) (Protoheme ferro-lyase) (Heme synthetase) (Arabidopsis thaliana)	12	0.089846	9.91E-42
246871_at	AT5G26070	Encodes a protein with 23.5% proline residues and proline-rich extensin domains, INTERPRO:IPR002965; similar to root nodule extensin (Pisum sativum) gi:15021750/gb:AAK77902; Common family members: At5g19800, At5g57070, At1g72790 (Arabidopsis thaliana)	6	0.042445	0.006780256
246872_at	AT5G26080	proline-rich family protein, contains proline-rich extensin domains, INTERPRO:IPR002965	4	0.103139	0.086292209
246873_at	AT5G26100	hypothetical protein	9	0.011992	0.241191759
246874_at	AT5G26120	glycosyl hydrolase family protein 51, similar to arabinoxylan arabinofuranohydrolase isoenzyme AXAH-II from GI:13398414 (Hordeum vulgare)	43	0.025475	6.08E-05
246875_at	AT5G26130	pathogenesis-related protein, putative, similar to PR-1a protein (Nicotiana tabacum) GI:19944; contains Pfam profile PF00188: SCP-like extracellular protein	6	0.023762	0.045785081
246876_at	AT5G26140	lysine decarboxylase family protein, contains Pfam profile PF03641: decarboxylase family protein	53	0.030984	4.31E-07
246877_at	AT5G26150	protein kinase family protein, contains protein kinase domain, Pfam:PF00069	6	0.016696	0.818470599
246878_at	AT5G26060	S1 self-incompatibility protein-related, contains weak similarity to S1 self-incompatibility protein (GI:452430) (Papaver rhoeas)	6	0.020013	3.25E-05
246879_at	AT5G26110	expressed protein	23	0.023176	6.79E-15
246880_s_at	AT5G26000;AT5G25980	[AT5G26000, glycosyl hydrolase family 1 protein, contains Pfam PF00232 : Glycosyl hydrolase family 1 domain; TIGRFAM TIGR01233: 6-phospho-beta-galactosidase; identical to Myrosinase precursor (Sinigrinase) (SP:P37702) (Arabidopsis thaliana) ];[AT5G25980, similar to glycosyl hydrolase family 1 protein [Arabidopsis thaliana] (TAIR:At5g26000.2); similar to glycosyl hydrolase family 1 protein [Arabid…	54	0.009696	1.73E-12
246881_at	AT5G26040	histone deacetylase family protein (HDA2), identical to HDA2 (Arabidopsis thaliana) GI:21105771; similar to SP:Q96DB2 Histone deacetylase 11 (HD11) {Homo sapiens}; contains Pfam profile PF00850: Histone deacetylase family	118	0.034289	3.32E-07
246882_at	AT5G26180	NOL1/NOP2/sun family protein, similar to NOL1R (Homo sapiens) GI:16226071; contains Pfam profile PF01189: NOL1/NOP2/sun family	14	0.073766	5.10E-18
246883_at	AT5G26190	DC1 domain-containing protein, contains Pfam profile PF03107: DC1 domain	3	0.035006	6.76E-16
246884_at	AT5G26220	ChaC-like family protein, contains Pfam profile: PF04752 ChaC-like protein	171	0.021445	5.37E-36
246885_at	AT5G26230	expressed protein, predicted protein, Arabidopsis thaliana	106	0.045986	1.89E-16
246886_at	AT5G26240	chloride channel protein (CLC-d), identical to CLC-d chloride channel protein (Arabidopsis thaliana) GI:1742959	17	0.018164	2.29E-08
246887_at	AT5G26250	sugar transporter, putative, similar to hexose transporter (Lycopersicon esculentum) GI:5734440, sugar carrier protein {Ricinus communis} SP:Q41144, monosaccharide transporter (Nicotiana tabacum) GI:19885; contains Pfam profile PF00083: major facilitator superfamily protein	53	0.013382	0.001566927
246888_at	AT5G26270	expressed protein, ; expression supported by MPSS	31	0.00886	0.011605721
246889_at	AT5G25470	expressed protein	11	0.030087	4.53E-14
246890_at	AT5G25410	expressed protein, contains Pfam profile PF03080: Arabidopsis proteins of unknown function	6	0.022861	0.352331858
246891_at	AT5G25490	zinc finger (Ran-binding) family protein, contains Pfam domain, PF00641: Zn-finger in Ran binding protein and others	5	0.029834	2.51E-08
246892_at	AT5G25500	expressed protein, ; expression supported by MPSS	5	0.0177	5.27E-22
246893_at	AT5G25520	transcription elongation factor-related, contains weak similarity to transcription elongation factors	16	0.026372	1.12E-15
246894_at	AT5G25530	DNAJ heat shock protein, putative, simlar to SP:P25685 DnaJ homolog subfamily B member 1 (Heat shock 40 kDa protein 1) {Homo sapiens}; contains Pfam profile PF00226: DnaJ domain	6	0.019046	4.22E-11
246895_at	AT5G25540	Expressed protein contains PAM2 PABC interacting domain.	93	0.064013	2.79E-50
246896_at	AT5G25550	leucine-rich repeat family protein / extensin family protein, similar to leucine-rich repeat/extensin 1 (GI:13809918) (Arabidopsis thaliana); contains Pfam PF00560: Leucine Rich Repeat domains	6	0.033204	1.12E-07
246897_at	AT5G25560	zinc finger (C3HC4-type RING finger) family protein, contains Pfam domain PF00097: Zinc finger, C3HC4 type (RING finger)	17	0.068735	3.87E-45
246898_at	AT5G25580	expressed protein	5	0.059552	6.06E-23
246899_at	AT5G25590	expressed protein, contains Pfam profile PF04783: Protein of unknown function (DUF630)	80	0.040538	7.18E-22
[truncated: 20,811 more rows]
