# Supplementary material for: Integration of Arabidopsis thaliana stress-related transcript profiles, promoter structures, and cell-specific expression
Source: Genome Biol. 2007 Apr 4;8(4):R49. doi: 10.1186/gb-2007-8-4-r49 (PMC1896000; doi:10.1186/gb-2007-8-4-r49)
Supplement: Additional data file 5 — All genes in the common stresses response cluster N12. [file gb-2007-8-4-r49-S5.xls]

## Sheet: Sheet1
Probe_set	Locus	Description	Centroid	Membership	p-value for differential expression
	locus	description	Centroid	Membership	All-conditions	Cold	Osmotic	Salt	Wounding	Biotic Stress
245711_at	AT5G04340	zinc finger (C2H2 type) family protein, contains Pfam domain, PF00096: Zinc finger, C2H2 type	12	0.930014	4.19107e-73	2.58856e-56	2.90894e-50	1.56357e-23	3.1947e-20	2.21292e-29
261648_at	AT1G27730	zinc finger (C2H2 type) family protein (ZAT10) / salt-tolerance zinc finger protein (STZ), identical to salt-tolerance zinc finger protein GB:CAA64820 GI:1565227 from (Arabidopsis thaliana); contains Pfam domain, PF00096: Zinc finger, C2H2 type; identical to cDNA zinc finger protein STZ/ZAT10 (STZ/ZAT10) GI:9965730	12	0.458157	1.15854e-59	2.90483e-48	5.68455e-35	1.52164e-25	1.99477e-16	1.05452e-14
256017_at	AT1G19180	expressed protein	12	0.39609	3.10646e-78	2.2674e-55	7.79694e-39	2.52209e-40	3.40584e-41	4.45165e-30
252009_at	AT3G52800	zinc finger (AN1-like) family protein, contains Pfam domain, PF01428: AN1-like Zinc finger	12	0.365832	2.07036e-78	8.46583e-69	2.9773e-44	3.56025e-32	1.86782e-17	1.23998e-29
264000_at	AT2G22500	mitochondrial substrate carrier family protein, contains Pfam profile: PF00153 mitochondrial carrier protein	12	0.308636	2.01937e-86	7.09944e-68	1.64252e-40	1.78048e-41	6.56112e-33	1.47852e-21
249237_at	AT5G42050	expressed protein, similar to gda-1 (Pisum sativum) GI:2765418	12	0.294232	3.208e-93	5.96544e-48	3.40598e-77	2.32592e-57	2.57049e-13	3.26085e-41
247655_at	AT5G59820	zinc finger (C2H2 type) family protein (ZAT12), identical to zinc finger protein ZAT12 (Arabidopsis thaliana) gi:1418325:emb:CAA67232	12	0.286685	6.2336e-62	7.81342e-41	3.71529e-16	3.92762e-30	8.778e-12	5.93205e-35
257053_at	AT3G15210	encodes a member of the ERF (ethylene response factor) subfamily B-1 of ERF/AP2 transcription factor family (ATERF-4). The protein contains one AP2 domain. There are 15 members in this subfamily including ATERF-3, ATERF-4, ATERF-7, and leafy petiole.	12	0.273508	1.28607e-69	2.40842e-46	6.98587e-41	8.92559e-46	3.78057e-17	8.31485e-21
245247_at	AT4G17230	scarecrow-like transcription factor 13 (SCL13)	12	0.251161	3.23806e-68	2.10809e-28	3.72071e-43	8.06233e-38	1.04964e-15	5.8029e-16
247708_at	AT5G59550	zinc finger (C3HC4-type RING finger) family protein, contains Pfam domain, PF00097: Zinc finger, C3HC4 type (RING finger)	12	0.242773	1.84833e-56	3.13047e-17	1.21429e-19	2.25105e-35	1.67677e-09	9.30321e-29
258792_at	AT3G04640	glycine-rich protein, predicted proteins, Arabidopsis thaliana	12	0.227549	5.65762e-55	6.87382e-53	5.67167e-16	8.30503e-16	3.51685e-07	1.2171e-15
255257_at	AT4G05050	polyubiquitin (UBQ11), identical to GI:304117	12	0.220229	1.00937e-68	3.75719e-54	9.23156e-37	2.61163e-18	7.17209e-14	3.58822e-29
247393_at	AT5G63130	octicosapeptide/Phox/Bem1p (PB1) domain-containing protein, contains Pfam profile PF00564: PB1 domain	12	0.218806	1.32501e-99	1.66097e-56	6.15642e-66	9.90333e-63	3.23644e-13	1.20456e-42
264758_at	AT1G61340	F-box family protein, contains Pfam PF00646: F-box domain; similar to late embryogenesis abundant protein GI:1350540 from (Picea glauca)	12	0.202833	3.31315e-76	1.32808e-49	3.89667e-36	8.4323e-37	1.32455e-16	3.5712e-20
257022_at	AT3G19580	zinc finger (C2H2 type) protein 2 (AZF2), identical to Cys2/His2-type zinc finger protein 2 (Arabidopsis thaliana) gi:6009885:dbj:BAA85107	12	0.194905	1.00337e-65	5.74409e-15	4.74542e-39	2.83776e-32	4.89779e-07	5.4242e-23
246018_at	AT5G10695	expressed protein	12	0.188822	2.05192e-48	3.993e-40	5.29777e-22	3.03773e-11	3.51045e-15	1.86673e-13
261892_at	AT1G80840	WRKY family transcription factor, similar to WRKY transcription factor GB:BAA87058 GI:6472585 from (Nicotiana tabacum)	12	0.186156	4.50551e-67	4.68165e-31	4.37036e-17	2.8152e-32	4.3245e-16	5.83536e-25
263379_at	AT2G40140	zinc finger (CCCH-type) family protein, contains Pfam domain, PF00642: Zinc finger C-x8-C-x5-C-x3-H type (and similar) and Pfam domain, PF00023: Ankyrin repeat	12	0.18226	3.3836e-69	4.65805e-53	1.44733e-27	1.22582e-31	2.4359e-08	1.72416e-29
250279_at	AT5G13200	GRAM domain-containing protein / ABA-responsive protein-related, similar to ABA-responsive protein (Hordeum vulgare) GI:4103635; contains Pfam profile PF02893: GRAM domain	12	0.182257	2.07779e-92	4.7679e-46	3.65816e-61	3.06126e-42	6.1434e-32	1.40358e-25
263931_at	AT2G36220	expressed protein	12	0.180024	1.98108e-74	1.79791e-62	7.09283e-31	6.57159e-27	2.68421e-14	3.54429e-30
258207_at	AT3G14050	RelA/SpoT protein, putative (RSH2), nearly identical to RelA/SpoT homolog RSH2 (Arabidopsis thaliana) GI:7141306; contains Pfam profiles PF01966: HD domain, PF04607: Region found in RelA / SpoT proteins	12	0.177302	1.64203e-53	1.07892e-38	9.33377e-26	3.95752e-06	0.000306279	1.15062e-34
259479_at	AT1G19020	expressed protein	12	0.174529	2.47629e-58	5.76365e-31	1.03003e-27	4.87233e-13	6.68152e-17	1.6369e-39
259445_at	AT1G02400	gibberellin 2-oxidase, putative / GA2-oxidase, putative, similar to GA2ox2 (GI:4678368); similar to dioxygenase GI:1666096 from (Marah macrocarpus); contains PF03171 2OG-Fe(II) oxygenase superfamily domain	12	0.169389	2.51903e-65	4.14466e-33	3.41599e-24	4.77846e-13	1.44021e-32	8.77734e-35
245731_at	AT1G73500	mitogen-activated protein kinase kinase (MAPKK), putative (MKK9), mitogen-activated protein kinase kinase (MAPKK) family, PMID:12119167	12	0.165439	3.97369e-72	3.21282e-23	7.02486e-47	2.32951e-44	4.80728e-17	1.62498e-21
254432_at	AT4G20830	FAD-binding domain-containing protein, similar to SP:P30986 reticuline oxidase precursor (Berberine-bridge-forming enzyme) (BBE) (Tetrahydroprotoberberine synthase) (Eschscholzia californica); contains PF01565 FAD binding domain	12	0.164991	2.57462e-71	3.20703e-47	1.73614e-25	5.99249e-18	1.91966e-10	9.19166e-46
261470_at	AT1G28370	encodes a member of the ERF (ethylene response factor) subfamily B-1 of ERF/AP2 transcription factor family. The protein contains one AP2 domain. There are 15 members in this subfamily including ATERF-3, ATERF-4, ATERF-7, and leafy petiole.	12	0.162002	8.42431e-55	1.13145e-27	6.00084e-21	2.03852e-28	1.06136e-10	4.04588e-14
247351_at	AT5G63790	no apical meristem (NAM) family protein, contains Pfam PF02365: No apical meristem (NAM) domain; contains similarity to NAC-domain protein	12	0.159799	5.50991e-66	1.20827e-16	3.1739e-20	4.20454e-42	4.57892e-12	8.61988e-33
251336_at	AT3G61190	BON1-associated protein 1 (BAP1), identical to BON1-associated protein 1 (Arabidopsis thaliana) GI:15487384; contains Pfam profile PF00168: C2 domain; supporting cDNA gi:15487383:gb:AY045765.1:	12	0.152337	8.12832e-83	1.00666e-67	2.27088e-14	3.94581e-28	6.97463e-30	1.12e-45
247177_at	AT5G65300	expressed protein	12	0.147025	5.37854e-87	8.62988e-65	7.33074e-21	2.60564e-22	9.87455e-41	8.7837e-48
265276_at	AT2G28400	expressed protein, contains Pfam profile PF04520: Protein of unknown function, DUF584	12	0.143172	2.88031e-76	2.47429e-28	8.86199e-47	1.39122e-39	5.73959e-08	8.52636e-39
249928_at	AT5G22250	CCR4-NOT transcription complex protein, putative, similar to SWISS-PROT:Q60809 CCR4-NOT transcription complex, subunit 7 (CCR4-associated factor 1, (CAF1) (Mus musculus)	12	0.136686	1.81501e-68	8.17928e-34	7.58014e-15	1.21989e-23	8.69982e-18	5.53516e-34
252278_at	AT3G49530	no apical meristem (NAM) family protein, contains Pfam PF02365: No apical meristem (NAM) domain; similar to NAC2 - Arabidopsis thaliana, EMBL:AF201456	12	0.127213	3.99438e-66	3.4323e-41	4.03108e-18	4.30543e-38	5.02194e-09	6.80963e-26
247125_at	AT5G66070	zinc finger (C3HC4-type RING finger) family protein, contains Pfam profile: PF00097 zinc finger, C3HC4 type (RING finger)	12	0.12633	4.41124e-77	6.55254e-47	2.01806e-22	4.98344e-40	3.10947e-07	1.23675e-38
265375_at	AT2G06530	SNF7 family protein, contains Pfam domain, PF03357: SNF7 family	12	0.125775	5.70514e-57	2.67729e-27	2.16249e-12	1.50004e-22	6.43089e-16	6.67299e-15
246099_at	AT5G20230	plastocyanin-like domain-containing protein	12	0.124432	2.07228e-63	4.47711e-43	3.34392e-25	2.65155e-35	5.88549e-17	5.6653e-17
252474_at	AT3G46620	zinc finger (C3HC4-type RING finger) family protein, contains Pfam domain, PF00097: Zinc finger, C3HC4 type (RING finger)	12	0.123648	7.11833e-55	6.04164e-40	4.61668e-11	1.91751e-14	1.57238e-11	6.69025e-27
258507_at	AT3G06500	beta-fructofuranosidase, putative / invertase, putative / saccharase, putative / beta-fructosidase, putative, similar to neutral invertase (Daucus carota) GI:4200165; contains Pfam profile PF04853: Plant neutral invertase	12	0.122779	6.71327e-80	1.33465e-29	1.28981e-34	5.23663e-28	6.80219e-20	7.86125e-44
267028_at	AT2G38470	WRKY family transcription factor, contains Pfam profile: PF03106 WRKY DNA -binding domain;	12	0.122218	2.10692e-63	1.84666e-27	2.66088e-27	6.69143e-34	0.000134558	2.37549e-31
263870_at	AT2G22010	zinc finger (C3HC4-type RING finger) family protein, contains Pfam profile: PF00097 zinc finger, C3HC4 type (RING finger)	12	0.120859	1.46439e-49	8.63497e-22	8.26984e-23	3.31599e-36	1.17469e-05	4.54228e-20
253643_at	AT4G29780	expressed protein	12	0.120123	3.22518e-54	1.96059e-33	1.74125e-11	4.02309e-32	2.78935e-12	3.28748e-19
250676_at	AT5G06320	harpin-induced family protein / HIN1 family protein / harpin-responsive family protein / NDR1/HIN1-like protein 3, similar to harpin-induced protein hin1 (GI:1619321)(Nicotiana tabacum)	12	0.119862	7.53873e-69	4.7044e-51	2.31752e-16	5.91263e-42	6.5836e-07	3.72521e-28
264655_at	AT1G09070	C2 domain-containing protein / src2-like protein, putative, similar to cold-regulated gene SRC2 (Glycine max) GI:2055230; contains Pfam profile PF00168: C2 domain; identical to cDNA src2-like protein GI:3426059	12	0.119115	7.06444e-67	1.70317e-65	1.26813e-15	6.30767e-20	1.40336e-13	3.54203e-19
254120_at	AT4G24570	mitochondrial substrate carrier family protein, contains Pfam profile: PF00153 mitochondrial carrier protein	12	0.111919	1.08188e-48	4.96545e-39	2.32201e-09	2.47213e-26	0.000109672	2.27175e-15
250335_at	AT5G11650	hydrolase, alpha/beta fold family protein, contains Pfam profile PF00561: hydrolase, alpha/beta fold family; low similarity to monoglyceride lipase from (Homo sapiens) GI:14594904, (Mus musculus) GI:2632162	12	0.111254	7.09522e-57	9.18824e-35	6.03894e-13	2.9122e-24	0.000131504	5.63775e-22
254321_at	AT4G22590	trehalose-6-phosphate phosphatase, putative, similar to trehalose-6-phosphate phosphatase (AtTPPA) GI:2944178; contains Pfam profile PF02358: Trehalose-phosphatase	12	0.111174	2.89696e-84	9.16522e-46	3.89379e-22	3.52644e-47	2.18802e-27	1.19269e-28
247280_at	AT5G64260	phosphate-responsive protein, putative, similar to phi-1 (phosphate-induced gene) (Nicotiana tabacum) GI:3759184; contains Pfam profile PF04674: Phosphate-induced protein 1 conserved region	12	0.111041	2.0254e-34	3.83688e-22	1.30425e-19	1.14088e-05	1.27648e-09	5.25942e-23
252179_at	AT3G50760	similar to glycosyl transferase family 8 protein [Arabidopsis thaliana] (TAIR:At1g19300.1); similar to putative Avr9/Cf-9 rapidly elicited protein 231 [Oryza sativa (japonica cultivar-group)] (GB:BAD45664.1); contains InterPro domain Glycosyl transferase, family 8 (InterPro:IPR002495)	12	0.110881	9.35221e-57	1.71662e-21	7.96191e-20	1.69415e-25	0.0200032	2.02692e-27
247509_at	AT5G62020	heat shock factor protein, putative (HSF6) / heat shock transcription factor, putative (HTSF6), identical to heat shock transcription factor 6 (HSF6) SP: Q9SCW4 from (Arabidopsis thaliana) ;contains Pfam profile: PF00447 HSF-type DNA-binding domain	12	0.110848	3.19354e-81	2.442e-28	3.01075e-44	3.71592e-52	1.57784e-05	2.0043e-42
254926_at	AT4G11280	1-aminocyclopropane-1-carboxylate synthase 6 / ACC synthase 6 (ACS6), identical to GI:3746125	12	0.109595	4.59697e-75	6.09539e-45	8.10766e-15	2.09235e-52	4.99874e-05	8.33659e-34
251804_at	AT3G55430	glycosyl hydrolase family 17 protein / beta-1,3-glucanase, putative, similar to beta-1,3 glucanase GI:7414433 from (Pisum sativum); contains Pfam profile PF00332: Glycosyl hydrolases family 17	12	0.108567	2.24108e-54	1.12848e-25	2.96807e-12	2.41878e-18	3.91018e-14	4.77988e-41
252131_at	AT3G50930	AAA-type ATPase family protein, contains Pfam profile: ATPase family PF00004	12	0.105058	1.76487e-75	3.19176e-23	5.11559e-29	5.36197e-53	5.9506e-14	3.88347e-31
253323_at	AT4G33920	protein phosphatase 2C family protein / PP2C family protein, similar to Ser/Thr protein phosphatase 2C (PP2C6) (GI:15020818) (Arabidopsis thaliana); similar to protein phosphatase 2C (GI:3608412) (Mesembryanthemum crystallinum); contains Pfam PF00481 : Protein phosphatase 2C domain	12	0.10342	1.76338e-63	1.5269e-54	3.32907e-07	9.15242e-15	1.19785e-05	4.71372e-35
253038_at	AT4G37790	homeobox-leucine zipper protein 22 (HAT22) / HD-ZIP protein 22, identical to homeobox-leucine zipper protein HAT22 (HD-ZIP protein 22) (SP:P46604) (Arabidopsis thaliana)	12	0.103025	8.8799e-56	4.23617e-41	1.08942e-38	5.40908e-41	6.73334e-16	6.30089e-16
256356_s_at	AT5G43620;AT1G66500	[AT5G43620, S-locus protein-related, contains some similarity to S-locus protein 4 GI:6069478 from (Brassica rapa) ];[AT1G66500, zinc finger (C2H2-type) family protein, contains Prosite PS00028: Zinc finger, C2H2 type, domain; similar to S-locus protein 4 (GI:6069478) (Brassica rapa); similar to Pre-mRNA cleavage complex II protein Pcf11 (Fragment) (Swiss-Prot:O94913) (Homo sapiens) ]	12	0.102701	1.11805e-73	6.37807e-50	1.06745e-16	1.32947e-53	3.81708e-20	1.20843e-40
251745_at	AT3G55980	zinc finger (CCCH-type) family protein, contains Pfam domain, PF00642: Zinc finger C-x8-C-x5-C-x3-H type (and similar) and Pfam domain, PF00023: Ankyrin repeat	12	0.100638	1.08186e-50	3.73369e-35	2.24509e-14	1.12105e-24	0.000378365	9.40687e-17
260915_at	AT1G02660	lipase class 3 family protein, contains Pfam profile PF01764: Lipase	12	0.100258	2.7648e-69	1.40913e-50	6.03649e-36	1.50925e-24	4.85554e-07	2.40347e-10
256442_at	AT3G10930	expressed protein	12	0.100193	5.12309e-37	5.56934e-16	7.78351e-14	9.77593e-15	3.39503e-08	1.93709e-11
257484_at	AT1G01650	similar to protease-associated (PA) domain-containing protein [Arabidopsis thaliana] (TAIR:At1g63690.1); similar to protease-associated (PA) domain-containing protein [Arabidopsis thaliana] (TAIR:At1g63690.2); similar to putative growth-on protein GRO10 [Oryza sativa (japonica cultivar-group)] (GB:XP_468462.1); similar to growth-on protein GRO10 [Euphorbia esula] (GB:AAL14629.1); similar to putat…	12	0.100037	1.14078e-57	1.58365e-31	9.84142e-28	5.05274e-30	1.01354e-16	4.982e-21
247795_at	AT5G58620	zinc finger (CCCH-type) family protein, contains Pfam domain, PF00642: Zinc finger C-x8-C-x5-C-x3-H type (and similar) and Pfam domain, PF00023: Ankyrin repeat	12	0.099651	1.00153e-58	2.08288e-37	1.52113e-18	1.25359e-20	4.76422e-10	2.70838e-40
253203_at	AT4G34710	arginine decarboxylase 2 (SPE2), identical to SP:O23141 Arginine decarboxylase 2 (EC 4.1.1.19) (ARGDC 2) (ADC 2) (ADC-N) {Arabidopsis thaliana}	12	0.099102	2.13032e-70	1.34909e-13	1.58072e-56	1.91049e-36	3.55895e-17	1.86232e-55
246289_at	AT3G56880	VQ motif-containing protein, contains PF05678: VQ motif	12	0.09758	2.33214e-63	6.994e-33	3.50892e-23	5.36849e-46	0.0259955	5.59644e-18
246987_at	AT5G67300	myb family transcription factor, contains PFAM profile: myb DNA binding domain PF00249	12	0.096819	5.19817e-70	5.26982e-29	1.11323e-35	3.86044e-52	6.34158e-29	8.18222e-21
247438_at	AT5G62460	zinc finger (C3HC4-type RING finger) family protein, contains Pfam domain, PF00097: Zinc finger, C3HC4 type (RING finger)	12	0.096696	4.11848e-61	1.57019e-48	1.30376e-30	2.85275e-30	0.0112389	1.7779e-27
251259_at	AT3G62260	protein phosphatase 2C, putative / PP2C, putative, phosphoprotein phosphatase (EC 3.1.3.16) 1A-alpha - Homo sapiens, PIR:S22423	12	0.096157	5.39359e-80	7.6063e-40	4.98519e-45	3.73462e-69	1.56124e-10	3.45012e-25
253647_at	AT4G29950	microtubule-associated protein, identical to microtubule-associated protein GI:5032258 from (Arabidopsis thaliana); similar to TBC1 domain family member 5 (Swiss-Prot:Q92609) (Homo sapiens); contains Pfam profile PF00566: TBC domain	12	0.095852	1.07944e-34	3.99791e-16	2.94132e-24	0.00673703	3.77503e-08	4.13177e-21
253140_at	AT4G35480	zinc finger (C3HC4-type RING finger) family protein, contains Pfam domain PF00097: Zinc finger, C3HC4 type (RING finger)	12	0.094926	8.12706e-78	5.65805e-52	2.97348e-47	7.27043e-30	6.8567e-29	1.46326e-19
259879_at	AT1G76650	calcium-binding EF hand family protein, similar to regulator of gene silencing calmodulin-related protein GI:12963415 from (Nicotiana tabacum); contains INTERPRO:IPR002048 calcium-binding EF-hand domain	12	0.09479	8.53213e-46	2.56267e-34	1.58506e-13	0.17197	1.3971e-16	5.4565e-18
266834_s_at	AT2G05050;AT3G27140;AT4G08260;AT2G30020	[AT2G05050, pseudogene, protein phosphatase 2C, blastp match of 65% identity and 8.1e-74 P-value to GP:30013681:gb:AAP03883.1::AY220484 Avr9/Cf-9 rapidly elicited protein 284 {Nicotiana tabacum} ];[AT3G27140, protein phosphatase 2C, putative / PP2C, putative, similar to protein phosphatase 2C GB:T09640 from (Medicago sativa) ];[AT4G08260, protein phosphatase 2C, putative / PP2C, putative, partial…	12	0.094349	5.94349e-63	5.52274e-28	1.31346e-21	2.49007e-26	7.28212e-20	7.11854e-27
255872_at	AT2G30360	CBL-interacting protein kinase 11 (CIPK11), identical to CBL-interacting protein kinase 11 (Arabidopsis thaliana) gi:13249121:gb:AAK16686; contains Pfam profiles PF00069: Protein kinase domain and PF03822: NAF domain; identical to cDNA CBL-interacting protein kinase 11 (CIPK11)partial cds GI:13249120	12	0.093386	4.82415e-64	9.12646e-07	5.83485e-41	9.23578e-27	3.63365e-16	1.01438e-51
259440_at	AT1G01550	expressed protein	12	0.090301	4.8641e-43	4.87879e-20	2.02955e-14	4.3939e-23	0.386244	2.18131e-22
248146_at	AT5G54940	eukaryotic translation initiation factor SUI1, putative, similar to SP:P32911 Protein translation factor SUI1 {Saccharomyces cerevisiae}; contains Pfam profile PF01253: Translation initiation factor SUI1	12	0.090271	2.02646e-57	2.83958e-29	3.44312e-34	5.76644e-31	3.93946e-15	1.02167e-27
246870_at	AT5G26030	ferrochelatase I, identical to Swiss-Prot:P42043 ferrochelatase I, chloroplast/mitochondrial precursor (EC 4.99.1.1) (Protoheme ferro-lyase) (Heme synthetase) (Arabidopsis thaliana)	12	0.089846	9.90725e-42	5.8617e-18	1.07723e-09	1.63104e-09	1.22515e-13	3.0835e-24
255259_at	AT4G05020	NADH dehydrogenase-related, similar to alternative NADH-dehydrogenase (Yarrowia lipolytica) GI:3718005, 64 kDa mitochondrial NADH dehydrogenase (Neurospora crassa) GI:4753821; contains Pfam profile PF00070: Pyridine nucleotide-disulphide oxidoreductase	12	0.089839	1.7837e-69	1.10888e-18	7.79869e-36	1.4332e-40	1.52198e-05	1.2505e-50
246453_at	AT5G16830	syntaxin 21 (SYP21) / PEP12 homolog, identical to Syntaxin homolog (PEP12 homolog) (SP:Q39233) and syntaxin of plants 21 (GP:899122) {Arabidopsis thaliana}; contains Pfam profiles PF05739:SNARE domain and PF00804: Syntaxin	12	0.089816	4.36156e-80	2.88588e-22	3.0484e-42	1.85538e-31	2.12307e-16	1.00258e-60
249910_at	AT5G22630	prephenate dehydratase family protein, contains Pfam profile PF00800: prephenate dehydratase	12	0.088993	9.90836e-53	7.9042e-16	6.74401e-24	6.03284e-16	2.87537e-17	1.98268e-35
261651_at	AT1G27760	interferon-related developmental regulator family protein / IFRD protein family, contains Pfam PF05004: Interferon-related developmental regulator (IFRD); similar to IFR1 protein GI:16580630 (Gallus gallus); similar to Interferon-related developmental regulator 1 (TPA induced sequence 7) (TIS7 protein) (SP:P19182) {Mus musculus}	12	0.088466	5.64519e-63	5.00769e-46	6.79619e-26	3.83629e-12	6.62747e-05	3.59362e-37
252368_at	AT3G48520	cytochrome P450 family protein, similar to Cytochrome P450 94A1 (P450-dependent fatty acid omega-hydroxylase) (SP:O81117) {Vicia sativa}; contains Pfam profile: PF00067 cytochrome P450	12	0.088325	2.42409e-88	1.90168e-57	2.33575e-36	6.61714e-30	3.00101e-56	6.91066e-46
247047_at	AT5G66650	expressed protein, contains Pfam domain, PF04678: Protein of unknown function, DUF607	12	0.088197	1.46871e-83	1.5829e-56	3.75079e-37	6.01917e-10	1.52464e-18	3.91965e-35
248327_at	AT5G52750	heavy-metal-associated domain-containing protein, Pfam profile PF00403: Heavy-metal-associated domain	12	0.087798	1.37433e-56	7.17588e-20	3.0484e-25	7.99113e-29	5.20574e-07	7.78658e-19
249746_at	AT5G24590	turnip crinkle virus-interacting protein / TCV-interacting protein (TIP), contains Pfam PF02365: No apical meristem (NAM) domain; similar to NAC2 (GI:6456751) {Arabidopsis thaliana}; identical to cDNA TIP mRNA, GI:9408600	12	0.087334	1.14434e-72	5.41894e-49	3.52219e-14	2.3381e-28	1.63182e-29	4.81004e-20
258188_at	AT3G17800	expressed protein	12	0.086984	1.90867e-62	1.92372e-56	6.28616e-37	5.93643e-10	6.47508e-10	1.98176e-23
248799_at	AT5G47230	encodes a member of the ERF (ethylene response factor) subfamily B-3 of ERF/AP2 transcription factor family (ATERF-5). The protein contains one AP2 domain. There are 18 members in this subfamily including ATERF-1, ATERF-2, AND ATERF-5.	12	0.086731	1.63814e-73	3.62258e-62	4.59212e-30	1.84991e-18	1.46657e-06	1.38367e-27
247279_at	AT5G64310	arabinogalactan-protein (AGP1), identical to gi:3883120 gb:AAC77823	12	0.084655	1.7087e-57	3.51103e-18	3.876e-09	2.58875e-33	8.34689e-10	6.22775e-40
253455_at	AT4G32020	expressed protein, NuLL	12	0.084591	3.264e-75	1.51603e-71	1.54704e-11	1.79894e-32	0.0239986	7.32641e-10
254592_at	AT4G18880	heat shock transcription factor 21 (HSF21), identical to heat shock transcription factor 21 (Arabidopsis thaliana) GI:3399765; contains Pfam profile: PF00447 HSF-type DNA-binding domain	12	0.084085	3.44046e-56	5.35955e-23	6.5321e-20	5.22525e-24	0.175902	4.24281e-26
252414_at	AT3G47420	glycerol-3-phosphate transporter, putative / glycerol 3-phosphate permease, putative, similar to cAMP inducible 2 protein (Mus musculus) GI:4580997, glycerol-3-phosphate transporter (glycerol 3-phosphate permease) (Homo sapiens) GI:7543982; contains Pfam profile PF00083: major facilitator superfamily protein	12	0.083821	6.80281e-43	4.26627e-38	1.29457e-22	2.42042e-10	0.139371	8.73557e-24
252214_at	AT3G50260	encodes a member of the DREB subfamily A-5 of ERF/AP2 transcription factor family. The protein contains one AP2 domain. There are 16 members in this subfamily including RAP2.1, RAP2.9 and RAP2.10.	12	0.083494	2.12164e-54	1.6536e-45	0.000324567	0.107646	1.23118e-08	1.84999e-20
246831_at	AT5G26340	hexose transporter, putative, strong similarity to hexose transporter, Lycopersicon esculentum, GI:5734440; contains Pfam profile PF00083: major facilitator superfamily protein	12	0.083298	1.3069e-49	2.1988e-35	1.72809e-27	8.09564e-23	0.00564217	1.5384e-16
254422_at	AT4G21560	vacuolar protein sorting-associated protein 28 family protein / VPS28 family protein, contains similarity to Swiss-Prot:Q02767 vacuolar protein sorting-associated protein VPS28 (Saccharomyces cerevisiae)	12	0.081642	8.41465e-51	6.30141e-47	2.59826e-32	1.11996e-05	1.35822e-17	2.90145e-13
253830_at	AT4G27652	expressed protein	12	0.081357	1.59078e-69	1.18647e-66	2.82894e-11	7.82923e-32	3.45123e-23	1.36063e-17
249806_at	AT5G23850	expressed protein	12	0.079339	1.3199e-48	1.5276e-10	2.96381e-23	3.60097e-24	8.21961e-07	3.71617e-27
250350_at	AT5G12010	expressed protein	12	0.077974	3.58525e-58	1.16117e-23	5.23247e-21	4.04542e-28	1.13303e-13	2.28173e-32
259109_at	AT3G05580	serine/threonine protein phosphatase, putative, similar to serine/threonine protein phosphatase PP1 isozyme 8 SP:O82734 from (Arabidopsis thaliana)	12	0.077949	1.12083e-56	5.51845e-42	3.72338e-09	5.20851e-12	0.0427496	2.32727e-29
246779_at	AT5G27520	mitochondrial substrate carrier family protein	12	0.077536	8.89722e-65	8.99286e-23	1.60055e-22	7.05151e-17	1.91236e-28	3.61888e-50
245329_at	AT4G14365	zinc finger (C3HC4-type RING finger) family protein / ankyrin repeat family protein, contains Pfam profile: PF00097 zinc finger, C3HC4 type (RING finger) and Pfam profile: PF00023 ankyrin repeat	12	0.076162	1.12577e-51	2.30594e-16	4.49118e-23	5.54495e-21	9.80775e-16	8.64321e-18
253824_at	AT4G27940	mitochondrial substrate carrier family protein, contains Pfam profile: PF00153 mitochondrial carrier protein	12	0.075698	4.31093e-66	4.41662e-43	8.11454e-11	1.04744e-36	0.000275174	1.19821e-25
263222_at	AT1G30640	protein kinase, putative, contains protein kinase domain, Pfam:PF00069	12	0.07553	4.30339e-42	2.00765e-20	1.87046e-27	1.31646e-06	1.97759e-14	8.82391e-20
259043_at	AT3G03440	armadillo/beta-catenin repeat family protein, contains Pfam profile: PF00514 armadillo/beta-catenin-like repeat	12	0.074295	7.65333e-53	2.75241e-39	5.65796e-38	1.16524e-13	0.764806	5.29187e-27
256763_at	AT3G16860	phytochelatin synthetase-related, contains Pfam PF04833: Phytochelatin synthetase-like conserved region	12	0.07336	5.77186e-86	3.03327e-50	0.00036574	3.66476e-20	3.66493e-44	4.74734e-51
266371_at	AT2G41410	calmodulin, putative, identical to SP:P30188 Calmodulin-like protein {Arabidopsis thaliana}	12	0.072498	2.15361e-50	4.86208e-24	2.61056e-29	9.71037e-11	7.09289e-11	1.85335e-36
267448_at	AT2G33700	protein phosphatase 2C, putative / PP2C, putative, contains PF00481: Protein phosphatase 2C domain; similar to protein phosphatase-2C (PP2C) (GI:3643085) (Mesembryanthemum crystallinum)	12	0.071791	8.96775e-31	4.28501e-07	1.20642e-19	1.02892e-24	0.146756	2.13834e-22
251774_at	AT3G55840	expressed protein	12	0.07029	1.58628e-77	1.85591e-25	7.9745e-30	5.91885e-37	4.13915e-21	2.10841e-40
259992_at	AT1G67970	heat shock factor protein, putative (HSF5) / heat shock transcription factor, putative (HSTF5), identical to heat shock transcription factor 5 (HSF5) SP:Q9S7U5 from (Arabidopsis thaliana); contains Pfam profile: PF00447 HSF-type DNA-binding domain	12	0.069577	6.90395e-52	2.14759e-41	9.90056e-18	1.00256e-13	0.0547125	1.11633e-13
259137_at	AT3G10300	calcium-binding EF hand family protein, low similarity to SP:P12815 Programmed cell death protein 6 (Probable calcium-binding protein ALG-2) {Mus musculus}; contains INTERPRO:IPR002048 calcium-binding EF-hand domain	12	0.06951	5.31488e-55	3.58066e-44	3.80717e-11	5.18139e-11	2.74347e-23	4.27376e-07
259826_at	AT1G29340	armadillo/beta-catenin repeat family protein / U-box domain-containing protein, contains Pfam domain, PF00514: Armadillo/beta-catenin-like repeats and Pfam, PF04564: U-box domain	12	0.069476	1.56906e-60	3.31735e-23	1.18588e-15	1.027e-36	0.000553176	2.57532e-24
267246_at	AT2G30250	WRKY family transcription factor	12	0.069374	9.10802e-58	3.03163e-26	2.61282e-11	1.46552e-44	0.000153519	1.01352e-14
245986_at	AT5G13160	protein kinase family protein, contains protein kinase domain, Pfam:PF00069	12	0.06912	8.12308e-31	2.46193e-19	3.8805e-16	1.8213e-07	0.0391288	2.66499e-14
266799_at	AT2G22860	phytosulfokines 2 (PSK2), identical to phytosulfokines 2 (PSK2) from (Arabidopsis thaliana)	12	0.069041	5.92861e-76	1.08164e-46	5.7703e-11	2.15491e-45	1.19624e-35	2.42874e-28
247426_at	AT5G62570	calmodulin-binding protein, similar to calmodulin-binding protein TCB60 GI:1698548 from (Nicotiana tabacum)	12	0.068879	1.5558e-56	2.18875e-25	7.04247e-12	5.62937e-14	2.97358e-07	1.13031e-28
253664_at	AT4G30210	NADPH-cytochrome p450 reductase, putative / NADPH-ferrihemoprotein reductase, putative, similar to NADPH-cytochrome P450 oxydoreductase from (Populus balsamifera subsp. trichocarpa x Populus deltoides) GI:13183564, GI:13183566	12	0.068705	6.22748e-75	4.97294e-13	1.77883e-13	3.47148e-36	3.12036e-08	6.34205e-51
265359_at	AT2G16720	myb family transcription factor, contains Pfam profile: PF00249 myb-like DNA-binding domain	12	0.068213	9.11241e-58	1.03604e-24	5.30074e-37	7.88539e-11	4.86627e-07	4.01505e-49
247137_at	AT5G66210	calcium-dependent protein kinase family protein / CDPK family protein, contains Pfam domains, PF00069: Protein kinase domain and PF00036: EF hand	12	0.067785	6.42014e-78	3.79447e-47	2.14117e-11	1.44467e-27	5.52348e-18	4.48608e-25
265184_at	AT1G23710	expressed protein	12	0.067453	2.48012e-66	7.82699e-24	3.58833e-16	5.76548e-55	2.79917e-05	1.01009e-37
260227_at	AT1G74450	expressed protein	12	0.067394	1.30577e-72	4.91226e-61	9.15022e-08	1.51466e-36	3.45176e-19	8.87317e-08
251636_at	AT3G57530	calcium-dependent protein kinase, putative / CDPK, putative, similar to calmodulin-domain protein kinase CDPK isoform 7 (Arabidopsis thaliana) gi:1399277:gb:AAB03247	12	0.06706	4.17936e-60	4.65545e-18	2.89052e-12	2.22983e-37	2.26014e-05	7.3068e-25
259105_at	AT3G05500	rubber elongation factor (REF) family protein, contains Pfam profile: PF05755 rubber elongation factor protein (REF)	12	0.066564	4.24281e-46	5.5851e-34	0.000142445	0.00211444	5.07547e-18	1.12905e-18
246460_at	AT5G16910	cellulose synthase family protein, similar to gi:2827143 cellulose synthase catalytic subunit, Arabidopsis thaliana, gi:9622886 cellulose synthase-7 from Zea mays	12	0.065238	1.76407e-61	1.5808e-43	8.27996e-26	5.60325e-07	4.2397e-20	3.19626e-35
265648_at	AT2G27500	glycosyl hydrolase family 17 protein, similar to glucan endo-1,3-beta-glucosidase precursor SP:P52409 from (Triticum aestivum)	12	0.064756	3.59887e-72	1.9944e-57	0.0908822	0.000665269	5.35451e-17	1.40693e-44
260744_at	AT1G15010	expressed protein	12	0.063951	1.86998e-65	1.33741e-34	4.08104e-09	1.7647e-15	7.07098e-44	1.5881e-15
245250_at	AT4G17490	encodes a member of the ERF (ethylene response factor) subfamily B-3 of ERF/AP2 transcription factor family (ATERF-6). The protein contains one AP2 domain. There are 18 members in this subfamily including ATERF-1, ATERF-2, AND ATERF-5.	12	0.063712	4.56328e-62	2.44878e-39	7.54164e-16	7.61e-33	5.63969e-06	1.72179e-13
260345_at	AT1G69270	leucine-rich repeat family protein / protein kinase family protein, contains Pfam domains PF00560: Leucine Rich Repeat and PF00069: Protein kinase domain	12	0.061161	4.5222e-61	9.60659e-24	1.97239e-39	1.10112e-30	0.188746	5.80274e-32
251603_at	AT3G57760	protein kinase family protein, contains similarity to protein kinases	12	0.060973	4.17657e-64	1.28094e-48	3.49014e-05	1.29097e-29	4.35571e-10	3.27097e-23
254924_at	AT4G11330	mitogen-activated protein kinase, putative / MAPK, putative (MPK5), similar to mitogen-activated protein kinase homolog 5 (AtMPK5)(Arabidopsis thaliana) SWISS-PROT:Q39025; PMID:12119167; possible internal deletion at position 161, missing one A residue; reference GI:457401	12	0.060749	3.00521e-63	1.33132e-12	1.77733e-23	1.04845e-43	0.000436564	2.19702e-31
245840_at	AT1G58420	expressed protein	12	0.060679	3.29461e-65	2.81534e-42	1.08739e-10	1.03416e-34	8.24736e-12	7.41656e-27
259129_at	AT3G02150	TCP family transcription factor, putative, similar to transcription factor PCF6 (Oryza sativa (japonica cultivar-group)) GI:20975255; contains Pfam profile PF03634: TCP family transcription factor	12	0.058847	6.99958e-28	5.04267e-10	1.01347e-15	0.000214991	0.293812	1.44183e-14
255733_at	AT1G25400	expressed protein, similar to unknown protein GI:6714347 from (Arabidopsis thaliana)	12	0.058578	7.83098e-68	1.81521e-63	5.60208e-16	2.36744e-36	9.56482e-07	9.17567e-25
261938_at	AT1G22510	zinc finger (C3HC4-type RING finger) family protein, contains Pfam profile: PF00097 zinc finger, C3HC4 type (RING finger)	12	0.05853	4.22324e-53	6.06587e-14	4.32861e-15	3.57996e-23	1.50976e-05	1.11625e-14
254255_at	AT4G23220	protein kinase family protein, contains Pfam PF00069: Protein kinase domain	12	0.058176	1.67662e-59	1.15137e-18	2.11623e-33	1.56219e-23	2.03661e-11	5.30974e-18
253284_at	AT4G34150	C2 domain-containing protein, similar to calcium-dependent protein kinase (Dunaliella tertiolecta) GI:6644464; contains Pfam profile PF00168: C2 domain	12	0.056923	1.69559e-59	7.75367e-39	0.000484071	1.65954e-37	0.00439853	8.13167e-21
261225_at	AT1G20100	expressed protein	12	0.056842	1.28163e-71	5.12346e-70	1.20201e-28	2.20566e-07	6.75571e-05	1.36731e-26
254707_at	AT4G18010	inositol polyphosphate 5-phosphatase II (IP5PII), nearly identical to inositol polyphosphate 5-phosphatase II (Arabidopsis thaliana) GI:10444263 isoform contains an AT-acceptor splice site at intron 6	12	0.056767	1.73572e-58	4.93726e-46	2.33455e-12	3.82014e-23	6.92881e-15	6.55683e-18
258805_at	AT3G04010	glycosyl hydrolase family 17 protein, similar to beta-1,3-glucanase GB:S12402 (Nicotiana sp), GB:CAA03908 (Citrus sinensis), GB:S44364 (Lycopersicon esculentum)	12	0.056166	1.57134e-52	2.50216e-49	2.75352e-06	0.156848	5.27025e-17	3.97652e-24
256149_at	AT1G55110	zinc finger (C2H2 type) family protein, contains Pfam domain, PF00096: Zinc finger, C2H2 type	12	0.056084	4.38334e-33	3.61613e-24	9.10042e-19	0.00019448	0.165714	6.97429e-10
245684_at	AT5G22000	zinc finger (C3HC4-type RING finger) family protein, contains Pfam profile: PF00097 zinc finger, C3HC4 type (RING finger)	12	0.055226	4.03705e-29	0.00786904	5.732e-26	1.01285e-19	0.0346407	9.60136e-18
253614_at	AT4G30350	heat shock protein-related, contains similarity to heat shock protein 101 (Triticum aestivum) gi:6013196:gb:AAF01280	12	0.055073	7.53893e-61	4.13008e-53	0.0673816	5.61737e-05	2.793e-07	4.95766e-36
249968_at	AT5G19070	expressed protein	12	0.05489	4.8492e-43	2.58354e-33	2.63359e-10	1.9725e-15	4.53195e-05	6.68368e-13
262540_at	AT1G34260	phosphatidylinositol-4-phosphate 5-kinase family protein, low similarity to SP:Q9Z1T6 FYVE finger-containing phosphoinositide kinase (EC 2.7.1.68) (1- phosphatidylinositol-4-phosphate kinase) (PIP5K) (PtdIns(4)P-5-kinase) {Mus musculus}; contains Pfam profile PF01504: Phosphatidylinositol-4-phosphate 5-Kinase	12	0.054866	8.80978e-48	3.8542e-32	4.46229e-13	1.79093e-10	0.000442524	2.29758e-24
266832_at	AT2G30040	protein kinase family protein, contains protein kinase domain, Pfam:PF00069	12	0.054407	3.4346e-77	4.21161e-40	1.09356e-18	5.83886e-43	2.92107e-21	2.25107e-34
254861_at	AT4G12040	zinc finger (AN1-like) family protein, contains Pfam domains, PF01428: AN1-like Zinc finger and PF01754: A20-like zinc finger	12	0.054401	2.46155e-61	2.88461e-48	1.03638e-24	4.54963e-07	5.36069e-19	7.88447e-38
245667_at	AT1G28200	GRAM domain-containing protein / ABA-responsive protein-related, similar to ABA-responsive protein (Hordeum vulgare) GI:4103635; contains Pfam profile PF02893: GRAM domain	12	0.053129	5.30531e-42	5.73564e-29	9.60814e-27	1.39877e-06	5.28355e-05	1.98075e-17
250062_at	AT5G17760	AAA-type ATPase family protein, contains Pfam profile: ATPase family PF00004	12	0.052915	5.19205e-39	7.54469e-22	4.71387e-18	3.51257e-17	0.00102452	6.95506e-19
260656_at	AT1G19380	expressed protein	12	0.052889	1.03757e-50	3.75491e-27	6.1219e-13	1.47849e-11	2.68885e-19	3.94155e-12
247033_at	AT5G67250	SKP1 interacting partner 2 (SKIP2), identical to SKP1 interacting partner 2 GI:10716949 from (Arabidopsis thaliana)	12	0.052666	3.47254e-39	1.43387e-06	0.000106473	1.76703e-17	1.32885e-05	4.52214e-27
258436_at	AT3G16720	zinc finger (C3HC4-type RING finger) family protein, contains Pfam domain, PF00097: Zinc finger, C3HC4 type (RING finger)	12	0.05201	7.30334e-63	2.53077e-28	2.55272e-22	1.31299e-35	0.0123605	3.95294e-16
265450_at	AT2G46620	AAA-type ATPase family protein, contains Pfam profile: ATPase family PF00004	12	0.05194	9.05336e-60	2.52469e-36	5.95587e-41	1.07689e-14	0.32954	1.67361e-43
256238_at	AT3G12400	tumour susceptibility gene 101 (TSG101) family protein, contains Pfam profile PF05743: Tumour susceptibility gene 101 protein (TSG101); similar to Tumor susceptibility gene 101 protein (Swiss-Prot:Q99816) (Homo sapiens)	12	0.051677	3.18148e-39	1.10251e-12	1.0547e-23	1.14696e-12	8.72907e-07	6.04148e-25
258519_at	AT3G06760	drought-responsive family protein, similar to drought-induced mRNA, Di19 (Arabidopsis thaliana) gi:469110:emb:CAA55321	12	0.051342	6.84585e-48	2.67474e-13	1.81462e-14	2.56163e-30	3.93315e-05	1.89145e-10
253292_at	AT4G33985	expressed protein	12	0.051196	1.29378e-54	5.56679e-32	0.180247	2.90107e-31	2.97381e-08	1.1359e-22
249719_at	AT5G35735	auxin-responsive family protein, similar to auxin-induced protein AIR12 GI:11357190 (Arabidopsis thaliana)	12	0.051144	9.74005e-71	1.15729e-37	2.97641e-24	1.56999e-41	2.47985e-29	1.31832e-23
253915_at	AT4G27280	calcium-binding EF hand family protein, similar to EF-hand Ca2+-binding protein CCD1 (Triticum aestivum) GI:9255753; contains INTERPRO:IPR002048 calcium-binding EF-hand domain	12	0.051136	1.38938e-47	4.62198e-27	3.29665e-11	9.85872e-23	8.43862e-05	3.7648e-18
247793_at	AT5G58650	expressed protein	12	0.05053	4.27611e-51	1.56255e-32	2.63587e-23	1.51243e-08	0.00324852	4.56435e-37
258665_at	AT3G08710	thioredoxin family protein, similar to thioredoxin H-type GB:P29448 SP:P29448 (Arabidopsis thaliana), Thioredoxin H-type 2 (TRX-H2) SP:Q07090 {Nicotiana tabacum}; contains Pfam profile: PF00085 Thioredoxin	12	0.050367	6.23329e-73	4.03787e-45	1.54294e-14	1.23845e-30	7.8309e-08	6.41499e-49
248964_at	AT5G45340	cytochrome P450 family protein, similar to SP:Q42569:C901_ARATH Cytochrome P450 90A1 (SP:Q42569) (Arabidopsis thaliana); contains Pfam profile: PF00067: Cytochrome P450	12	0.050208	5.79219e-80	3.85564e-70	2.65635e-39	1.57684e-34	2.72492e-09	2.98052e-10
246495_at	AT5G16200	50S ribosomal protein-related, contains weak similarity to Cyanelle 50S ribosomal protein L35. (Swiss-Prot:P14810) (Cyanophora paradoxa)	12	0.049821	8.09913e-43	8.85937e-25	1.50526e-07	8.75067e-06	0.00213103	2.47116e-17
266259_at	AT2G27830	expressed protein	12	0.048779	1.02052e-51	4.86481e-26	1.31992e-35	8.34556e-08	1.45763e-10	7.09635e-31
247204_at	AT5G64990	Ras-related GTP-binding protein, putative, similar to GTP-binding protein GI:550072 from (Homo sapiens)	12	0.048757	1.57359e-33	4.80337e-16	3.07517e-17	2.6395e-14	0.000898487	4.16364e-17
248833_at	AT5G47120	Bax inhibitor-1 putative / BI-1 putative, SP:Q9LD45: Bax inhibitor-1 (BI-1) (AtBI-1). (Mouse-ear cress) {Arabidopsis thaliana}	12	0.048683	1.35101e-55	4.89274e-33	1.74674e-31	1.82844e-06	1.28881e-10	4.91221e-38
259076_at	AT3G02140	expressed protein	12	0.048509	1.75179e-70	2.63793e-27	1.13482e-34	9.50357e-13	1.6153e-12	1.77389e-44
247431_at	AT5G62520	Encodes a protein with similarity to RCD1 but without the WWE domain. The protein does have a PARP signature upstream of the C-terminal protein interaction domain. The PARP signature may bind NAD+ and attach the ADP-ribose-moiety from NAD+ to the target molecule. Its presence suggests a role for the protein in ADP ribosylation.	12	0.048374	1.77463e-54	5.99586e-40	8.41078e-10	0.011045	1.17591e-34	5.11153e-21
253919_at	AT4G27350	expressed protein	12	0.047467	2.17794e-39	2.11838e-30	1.42476e-06	1.6783e-05	3.05937e-12	1.79713e-25
261193_at	AT1G32920	expressed protein	12	0.047425	3.43989e-42	5.69259e-23	0.000597959	1.0961e-19	0.000798295	8.17339e-23
246253_at	AT4G37260	myb family transcription factor (MYB73), contains Pfam profile: PF00249 myb-like DNA-binding domain	12	0.046837	1.14161e-41	5.35767e-26	9.00915e-07	8.30628e-21	0.0102848	2.17818e-12
263871_at	AT2G22010	zinc finger (C3HC4-type RING finger) family protein, contains Pfam profile: PF00097 zinc finger, C3HC4 type (RING finger)	12	0.046432	2.05499e-34	2.04821e-05	6.98931e-09	1.93083e-19	0.00161652	3.52438e-07
265626_at	AT2G27260	expressed protein	12	0.045872	2.65515e-84	1.23134e-85	7.29066e-10	0.0209754	3.22485e-12	5.34099e-12
245751_s_at	AT1G25682;AT1G25988	[AT1G25682, cell cycle control protein-related, contains similarity to Swiss-Prot:Q9P7C5 cell cycle control protein cwf16 (Schizosaccharomyces pombe) ];[AT1G25988, expressed protein ]	12	0.045629	1.29411e-52	1.79844e-51	1.20776e-10	0.195671	7.86535e-06	1.15876e-13
248222_at	AT5G53570	RabGAP/TBC domain-containing protein, similar to GTPase activating protein (Yarrowia lipolytica) GI:2370595; contains Pfam profile PF00566: TBC domain	12	0.045178	7.82887e-37	1.45266e-39	1.47605e-09	5.019e-06	0.0138538	2.35863e-08
248448_at	AT5G51190	encodes a member of the ERF (ethylene response factor) subfamily B-3 of ERF/AP2 transcription factor family. The protein contains one AP2 domain. There are 18 members in this subfamily including ATERF-1, ATERF-2, AND ATERF-5.	12	0.044611	2.83897e-54	6.01213e-26	3.7382e-16	6.31673e-21	0.00867716	8.07185e-14
257226_at	AT3G27880	expressed protein	12	0.044539	4.68143e-48	6.59269e-48	5.25958e-08	2.45273e-06	0.316606	3.09112e-27
255452_at	AT4G02880	expressed protein	12	0.043917	1.30279e-51	1.57741e-56	1.94888e-14	5.09991e-10	1.59875e-05	9.32247e-16
248665_at	AT5G48655	zinc finger (C3HC4-type RING finger) family protein, contains Pfam profile: PF00097 zinc finger, C3HC4 type (RING finger)	12	0.04379	1.39244e-70	0.147203	6.417e-26	1.85822e-39	7.36913e-05	7.25458e-34
267411_at	AT2G34930	disease resistance family protein, contains leucine rich-repeat domains Pfam:PF00560, INTERPRO:IPR001611; similar to Cf-2.1 (Lycopersicon pimpinellifolium) gi:1184075:gb:AAC15779	12	0.043403	1.06534e-67	3.50754e-46	0.00392905	2.93484e-21	1.69673e-27	0.000346173
259887_at	AT1G76360	protein kinase, putative, similar to protein kinase APK1B, SWISS-PROT:P46573; contains protein kinase domain, Pfam:PF00069	12	0.043119	6.85988e-56	2.49914e-41	7.92657e-08	2.42243e-23	0.000391764	0.000561693
248592_at	AT5G49280	hydroxyproline-rich glycoprotein family protein, contains proline-rich extensin domains, INTERPRO:IPR002965	12	0.042929	2.86782e-52	5.89744e-17	1.39531e-33	6.97328e-14	2.62667e-11	8.78849e-32
262119_s_at	AT1G02930;AT1G02920	[AT1G02930, glutathione S-transferase, putative, similar to glutathione S-transferase GI:860955 from (Hyoscyamus muticus) ];[AT1G02920, glutathione S-transferase, putative, similar to glutathione S-transferase GI:860955 from (Hyoscyamus muticus); supported by cDNA GI:443697. ]	12	0.042485	1.79525e-34	3.4669e-10	2.95786e-35	4.53201e-08	6.96927e-14	2.79042e-23
265999_at	AT2G24100	expressed protein, similar to expressed protein [Arabidopsis thaliana] (TAIR:At4g30780.1); similar to hypothetical protein [Pinus pinaster] (GB:CAC84497.1)	12	0.042277	2.93198e-31	2.4848e-20	0.000974711	0.00791649	8.58469e-08	8.36858e-27
261405_at	AT1G18740	expressed protein	12	0.041956	4.24155e-80	1.4144e-67	1.20042e-06	7.97984e-38	8.05262e-24	5.09138e-13
251757_at	AT3G55640	mitochondrial substrate carrier family protein, contains Pfam profile: PF00153 mitochondrial carrier protein	12	0.040783	1.50988e-48	0.000397233	1.00319e-15	3.20905e-37	5.42502e-06	2.22611e-28
259249_at	AT3G07790	DGCR14-related, similar to DGCR14 protein (DiGeorge syndrome critical region 14) (ES2 protein) (Swiss-Prot:Q96DF8) (Homo sapiens)	12	0.040373	4.40399e-20	8.9778e-12	5.09103e-05	2.6366e-09	0.175754	2.43768e-07
258998_at	AT3G01820	adenylate kinase family protein, contains Pfam profile: PF00406 adenylate kinase	12	0.040225	3.87014e-39	1.0294e-08	0.205448	2.71234e-19	0.00104745	6.83499e-17
261754_at	AT1G76130	alpha-amylase, putative / 1,4-alpha-D-glucan glucanohydrolase, putative, strong similarity to alpha-amylase GI:7532799 from (Malus x domestica);contains Pfam profile PF00128: Alpha amylase, catalytic domain. Predicted to be secreted based on SignalP analysis.	12	0.040188	2.08684e-40	6.45959e-09	5.7096e-11	1.50987e-21	0.333735	2.86018e-16
266316_at	AT2G27080	harpin-induced protein-related / HIN1-related / harpin-responsive protein-related, contains 1 transmembrane domain; similar to hin1 homolog (GI:13122296) (Arabidopsis thaliana); similar to hin1 (GI:22830759) (Nicotiana tabacum)	12	0.040059	1.28727e-54	4.43991e-32	0.0737381	1.34748e-23	9.69663e-24	2.43135e-23
254921_at	AT4G11300	expressed protein	12	0.039625	1.33692e-33	6.95696e-25	1.73157e-12	1.29617e-17	0.451357	1.48138e-05
253535_at	AT4G31550	WRKY family transcription factor, contains Pfam profile: PF03106 WRKY DNA -binding domain	12	0.039245	1.58288e-64	9.45079e-21	4.30421e-23	4.63987e-26	0.0224638	4.31839e-41
255742_at	AT1G25560	AP2 domain-containing transcription factor, putative, similar to DNA-binding protein RAV2 GI:3868859 from (Arabidopsis thaliana)	12	0.039118	1.84305e-54	9.6858e-33	2.39391e-40	2.91e-26	4.03352e-15	1.54342e-09
265460_at	AT2G46600	calcium-binding protein, putative, similar to EF-hand Ca2+-binding protein CCD1 (Triticum aestivum) GI:9255753	12	0.038761	5.68813e-48	1.1457e-24	6.28596e-24	1.42661e-16	4.68902e-09	1.09161e-09
245777_at	AT1G73540	MutT/nudix family protein, low similarity to SP:Q09790 Diadenosine 5',5'''-P1,P6-hexaphosphate hydrolase (EC 3.6.1.-) (Ap6A hydrolase) {Schizosaccharomyces pombe}; contains Pfam profile PF00293: NUDIX domain	12	0.038726	1.71213e-45	2.49665e-38	0.00069813	2.76298e-19	3.47345e-07	2.48323e-19
257407_at	AT1G27100	expressed protein, contains Pfam profile: PF04601 protein of unknown function (DUF569	12	0.038659	9.19035e-51	3.88371e-42	2.87631e-13	3.31955e-23	0.00181504	2.40887e-15
247228_at	AT5G65140	trehalose-6-phosphate phosphatase, putative, similar to trehalose-6-phosphate phosphatase (AtTPPB) (Arabidopsis thaliana) GI:2944180; contains Pfam profile PF02358: Trehalose-phosphatase	12	0.038188	6.61351e-42	5.13146e-14	6.50679e-18	1.54211e-22	0.00127407	1.4247e-24
249284_at	AT5G41810	expressed protein	12	0.037969	2.1244e-42	2.40969e-17	1.24512e-11	7.73348e-26	0.087353	0.00068364
253485_at	AT4G31800	WRKY family transcription factor	12	0.037623	6.76704e-76	1.83216e-46	1.90302e-11	1.28988e-36	1.39822e-30	7.91851e-21
262367_at	AT1G73030	SNF7 family protein, contains Pfam domain, PF03357: SNF7 family	12	0.037115	5.18169e-44	9.16086e-29	5.94384e-17	0.135063	5.81625e-09	1.75255e-12
251145_at	AT3G63500	expressed protein	12	0.037016	3.12216e-35	0.186823	8.75384e-21	6.33005e-08	0.0022451	2.95182e-08
266732_at	AT2G03240	EXS family protein / ERD1/XPR1/SYG1 family protein, similar to PHO1 protein (Arabidopsis thaliana) GI:20069032; contains Pfam profiles PF03105: SPX domain, PF03124: EXS family	12	0.036479	2.03804e-49	0.0022326	5.68866e-19	3.5049e-22	8.25383e-17	1.10086e-11
251400_at	AT3G60420	expressed protein	12	0.036401	1.01666e-41	9.91024e-17	2.25689e-18	2.50773e-18	1.23473e-10	7.8188e-05
255502_at	AT4G02410	lectin protein kinase family protein, contains Pfam domains, PF00069: Protein kinase domain, PF00139: Legume lectins beta domain and PF00138: Legume lectins alpha domain	12	0.035636	1.64102e-63	2.15579e-07	9.45903e-29	8.8911e-23	0.00184146	3.45045e-27
253113_at	AT4G35985	senescence/dehydration-associated protein-related, similar to senescence-associated protein 12 (Hemerocallis hybrid cultivar) gi:3551958:gb:AAC34857; similar to early-responsive to dehydration stress ERD7 protein (Arabidopsis thaliana) gi:15320412:dbj:BAB63916	12	0.035487	1.50347e-45	6.06909e-34	0.0131252	3.24739e-08	8.36073e-30	5.12019e-10
253219_at	AT4G34990	myb family transcription factor (MYB32), similar to myb DNA-binding protein GI:19052 from (Hordeum vulgare)	12	0.03538	2.29917e-42	7.2767e-16	7.3431e-10	2.05203e-08	3.74212e-09	1.44232e-27
