# Supplementary material for: Integration of Arabidopsis thaliana stress-related transcript profiles, promoter structures, and cell-specific expression
Source: Genome Biol. 2007 Apr 4;8(4):R49. doi: 10.1186/gb-2007-8-4-r49 (PMC1896000; doi:10.1186/gb-2007-8-4-r49)
Supplement: Additional data file 6 — Original data for gene expression in roots. [file gb-2007-8-4-r49-S6.txt]

Probe	J3411_LRC	GL2_Epi	J0571_Ground	scr5_Endo	wol_Stele	StageI	StageII	StageIII
244903_at	8.209474061	10.3159472	8.291420859	8.257294492	9.474657483	8.359828439	8.854678452	8.191183655
244912_at	10.80052033	9.877444113	10.15011501	8.019280296	9.741718008	8.272734897	8.395766153	8.650826774
244920_s_at	10.27306562	10.31091604	9.716162514	8.706710747	10.31405938	10.26081169	9.815945748	10.21548655
244921_s_at	9.268788267	8.842611772	8.660323771	7.271292819	8.888505216	7.8836286	7.432121502	7.698643379
244928_s_at	7.440285516	7.970156451	7.227175956	6.689329524	8.196706584	7.668824051	7.484433909	7.785451314
244929_at	10.20652076	10.73151863	9.909649877	8.935077765	10.37195677	9.729154209	9.877037939	9.67145928
244931_at	6.642373296	8.055671528	5.773298838	6.129695767	7.754852476	5.705558505	5.633344387	5.523961153
244935_at	9.850687218	9.948092383	10.0796663	9.14240571	10.5045263	9.237118757	9.355866402	8.607536842
244938_at	8.486920158	9.358273318	8.38044949	7.968420643	9.448787734	8.477303854	8.062745286	7.771920148
244940_at	9.559302582	9.49004235	9.791305779	8.521519873	10.22491478	9.022708733	9.289835295	9.045863078
244944_s_at	10.90277114	11.89117547	10.27543219	10.14782034	11.52174688	10.87573691	10.21349637	10.78224582
244946_at	8.09274665	8.473219328	7.637557996	7.599129336	9.573830415	6.153429964	5.557716409	5.02086739
244951_s_at	7.676345933	8.343632795	7.503409917	6.586759292	8.271325542	7.038992026	6.932950576	6.699170343
244953_s_at	7.290155981	8.272639114	6.403086395	7.701755898	8.799913669	3.953154861	3.533048823	3.524963423
244959_s_at	9.712556811	9.656540071	9.142029447	7.844670447	9.705000131	8.155934079	8.500496226	9.171573045
244960_at	9.924853818	10.23835508	10.36866335	8.839515932	10.06795182	9.105112946	9.056291563	8.799575141
244961_at	10.68424016	10.91330175	10.79759418	9.447625961	11.37080959	10.44966364	9.798123109	9.795502508
244962_at	9.760212412	9.810765731	9.848006365	8.555829967	10.62897471	7.490166206	7.185116788	6.768789924
244965_at	8.872488827	9.146764794	8.73232089	7.173537314	9.018258038	6.77207051	7.746833491	5.771407362
244967_at	9.276261745	9.706602538	9.96882935	7.729467472	9.582030562	6.843415307	6.317975512	5.847621085
244968_at	9.34791654	9.478209238	9.593176433	8.32724785	10.01070549	8.830513136	9.019523822	8.699068408
244969_at	5.978087708	7.405601972	6.694592814	6.19453006	6.625704303	6.548074478	6.824151159	6.057126466
244971_at	11.93565011	11.45466498	11.93336988	10.23140556	12.24121888	11.32713824	10.81481928	10.29238518
244973_at	8.84685426	8.681575521	8.820340076	8.394395144	9.257579019	6.74059418	5.775565734	5.58189017
244976_at	10.58984586	10.31160095	11.04677383	9.839866372	10.63413988	8.903121682	8.680371738	8.946606828
244977_at	5.981334151	5.934661234	6.047016425	4.878427556	7.109741845	2.395431553	2.382305388	2.716625248
244978_at	8.980862065	9.70198556	9.207715875	9.990310877	9.912265735	11.78146564	11.60202054	11.47125435
244979_at	8.108032659	8.13122432	8.224910176	7.861051006	8.585769822	10.29765388	9.718687982	8.947345255
244980_at	8.729050841	8.893895193	8.742167729	7.452648043	9.22929892	9.386529517	9.05936223	8.582449347
244981_at	9.634047085	9.851907849	9.649004633	8.270623206	10.61727963	8.848550296	8.497120396	7.764417979
244982_at	9.800210926	10.27939435	10.09884626	8.500824052	10.96580868	9.920363876	9.308101626	9.227011328
244983_at	10.8264433	11.38319581	11.15509961	9.426655751	11.57152773	11.74892271	11.55270837	10.87947831
244984_at	10.41516759	10.9970879	10.88404113	10.15740221	10.99084948	10.88405889	10.74656509	10.12461047
244985_at	9.990960589	10.26160527	10.24305504	9.076812172	10.70383627	10.02217065	9.67425577	9.028185481
244986_at	10.84323261	11.61854923	10.82301189	10.04623499	11.53539911	11.85744531	11.4049704	11.13207487
244987_s_at	11.47928232	11.83054449	11.67178815	10.59016149	11.99196135	12.02073754	11.57268848	11.04105705
244988_s_at	10.71517144	10.99244896	10.73602652	9.473370012	11.22683226	9.457548364	9.09958802	8.793933831
244990_s_at	8.748742462	8.901813103	8.965326463	7.939859406	9.581172078	5.782942064	5.590059915	5.436045137
244991_s_at	8.052756814	8.088300883	7.202673314	6.308788473	8.576208885	4.912948851	4.79868988	4.349832415
244992_s_at	10.92146789	11.07593396	11.27531973	10.66142341	11.75207769	11.75102328	11.84884517	11.73121019
244993_s_at	10.82182901	11.49953777	11.2178519	10.18273474	11.75963932	11.14927498	10.57147186	10.39893713
244995_at	6.641470374	6.918738244	6.171410097	5.483441897	7.117984187	5.616562784	5.180199585	4.702238575
244996_at	8.847260126	9.079216015	8.834640224	7.670394246	9.340804601	9.263100427	8.76164024	8.426647472
244997_at	7.265083328	8.337582082	7.507705474	6.74126871	8.269595527	7.570170861	7.500765689	6.48699259
244998_at	9.118334012	9.875105719	9.325924862	7.140798678	10.03771847	8.069487675	8.151638286	7.176038159
245001_at	10.94630627	11.09863544	11.22694888	10.78393098	10.9914745	10.11931571	10.09359818	9.972704241
245002_at	8.072977294	7.882698192	8.16669295	6.775046942	8.480096222	5.018001243	4.801302554	4.576116336
245003_at	7.432639754	7.490616692	7.373181093	5.577138998	7.842534464	7.094547233	6.561589519	6.527224371
245004_at	8.507565693	9.388954108	8.668415558	8.173437283	9.145443907	9.203540315	8.808770558	8.593326314
245005_at	8.342244908	7.543026404	7.815151066	6.3719603	8.833201626	4.775491051	3.79581265	3.467806416
245006_at	9.747903805	10.09364623	10.28246905	9.485018878	10.75642254	10.90629444	10.4882714	10.85509554
245009_at	10.65242652	10.97189135	10.85880424	10.23528806	11.4118059	11.37068139	10.78914147	10.60486055
245011_at	6.122251898	6.460031658	5.808926109	4.675872527	7.26142246	3.547524937	2.95204432	3.223132388
245012_at	8.188919105	8.710724661	7.96065768	7.942257057	8.485642263	10.25779785	9.943197581	9.751948562
245013_at	12.16421138	12.55216438	12.56975212	11.86923866	12.68781447	12.97640656	12.84140763	12.71075827
245014_at	11.81107036	11.79645228	12.3524082	11.20524717	12.12833306	11.40230477	11.29383054	11.16191143
245015_at	8.26770803	9.763911872	8.545874463	7.884066597	9.498791523	8.366586375	8.158354095	7.90887856
245016_at	9.792720337	10.2038529	10.13194494	9.709856315	10.95934222	7.73059081	8.673159692	8.200594477
245017_at	9.751274028	10.82303272	10.36003863	10.21658968	11.11813144	9.258571371	9.879565052	9.392901306
245018_at	9.242648678	9.415384479	9.340222526	8.682595011	9.956199756	7.395657723	7.552720607	7.092888432
245019_at	9.199790533	9.68798234	9.672795681	9.361233643	10.20246282	7.576020197	8.49184696	7.998034506
245020_at	8.90911542	9.016621904	9.287105834	9.273727303	9.187193347	9.754633446	9.771056437	10.05649999
245021_at	8.441104156	8.680036695	7.875197975	7.705541642	8.395026286	7.729277661	7.435690485	7.590515891
245022_at	7.777048886	7.893601824	7.837918859	7.189969491	8.395246553	6.998968306	6.815205982	7.437407041
245023_at	9.567742859	9.982714896	9.76845566	8.376581512	10.14026421	8.906001855	8.710775895	8.464739171
245024_at	10.75986352	11.00057523	11.03256939	9.371118204	11.4700067	9.280133969	9.648325552	9.601280545
245025_at	8.894581082	9.529966531	9.452622617	7.758913661	9.514765458	6.912071153	7.12005894	6.71416623
245026_at	10.55474812	10.28304279	10.45965856	9.799963257	11.12920576	9.700260329	8.911685515	8.525655984
245027_at	4.976657159	5.070082011	5.630914743	5.41263426	4.532007201	5.412660857	5.053906553	4.414997095
245028_at	4.465346028	4.339927601	5.290721153	7.096544963	5.100376346	4.190950817	4.315096481	7.857392592
245031_at	4.232305618	5.387518481	4.428377523	4.359903998	4.436656181	5.28153348	7.558891593	6.053876981
245036_at	2.605411778	2.641596421	2.560861845	2.664955097	2.515767239	2.601352223	2.625816238	4.146643346
245037_at	2.477791242	2.488834474	2.436092949	2.501694203	2.382731329	2.475930741	2.775265515	5.05499245
245039_at	6.932651725	5.843766299	7.607742735	8.275186506	8.279408741	6.839179925	8.262156103	10.25161738
245043_at	7.140532847	6.544728004	7.415307963	6.777035799	6.484532832	7.176036432	6.72016408	6.422908971
245045_at	8.854965265	9.528060834	9.353703508	9.092225421	9.312526443	10.04373112	9.865155209	8.755244617
245046_at	9.575888557	9.587602331	8.315675125	8.820984576	8.248316491	10.23564528	9.464267462	9.504980534
245047_at	8.815437137	8.954231404	8.834455527	7.1611506	9.590619468	6.72290447	6.110883694	7.236336867
245048_at	11.11895103	11.10007375	11.31671851	10.19339354	11.67384784	10.59509568	10.53798727	10.09192351
245049_at	7.000994066	7.473118877	6.724410144	5.50311279	7.371084852	6.219975957	5.58789721	4.978210169
245050_at	8.865895464	9.113428518	9.192175118	6.636217018	9.44267592	5.945565061	6.103288906	5.367803276
245051_at	9.965451758	8.36159111	9.435685954	8.961035788	7.590629191	6.848228066	5.617247491	6.351626914
245052_at	2.472374454	2.457386968	6.952060726	3.069417401	2.415787275	4.925940196	2.507761194	2.481666185
245054_at	5.36860176	6.105807282	6.200563179	6.251566657	5.933903944	7.643058213	7.245473797	6.702269476
245055_at	3.076179413	3.231167354	4.339533284	3.156116968	3.422091744	5.854292591	3.201730298	3.24161445
245056_at	2.685239215	3.121073987	2.649712636	2.642605933	2.514577096	2.649639099	2.866784745	5.030187974
245059_at	6.974703068	7.015275846	7.073915759	6.80252521	6.464064365	6.504403324	7.358981976	6.687731582
245060_at	12.36865469	10.83629884	10.7165763	9.986816915	10.58065513	9.229628906	8.918655801	8.994978417
245062_at	7.263047244	7.180011234	7.827223667	7.789648724	7.852443184	8.180045105	8.135299992	7.917939001
245063_at	7.386357639	8.142723511	8.148258361	6.914733123	8.291776354	9.753542689	8.126520393	6.270981234
245064_at	7.585383663	7.767194685	7.611986009	7.845611013	7.011176144	7.689741484	7.987434573	7.863852107
245065_at	8.864558719	8.680112184	9.104587337	9.063039182	8.047227033	8.612759961	10.37100293	9.141075219
245066_at	6.996089022	7.016506073	7.41508565	7.057827454	7.309688115	8.284172568	7.395217365	7.783624552
245067_at	10.17402281	10.12919225	10.09630357	10.71861078	10.05736091	9.818108096	10.89368654	10.92090309
245078_at	7.163094089	6.658093536	7.649189659	7.164005497	8.23198011	6.749118637	7.053210711	9.413378507
245079_at	1.849394987	1.861071125	1.832401478	1.865631881	1.813881882	1.879808139	3.906869302	2.148193481
245080_at	8.028878696	5.601575513	7.060898847	6.864651886	5.302379793	6.978391644	6.24848938	6.033098181
245083_at	8.333893096	9.052788498	8.745019273	7.717221495	8.727855429	5.885133978	8.104127108	7.030250835
245084_at	6.652958215	6.332658924	6.333866994	6.093460305	5.488469058	6.216085757	6.821341247	6.714560513
245085_at	11.06464797	11.73664615	11.81432868	10.58919568	11.54657771	12.05754994	11.73276474	10.53225443
245087_at	2.420809695	2.360553649	2.34324207	2.367013934	4.633647818	2.981296864	5.795646984	6.480974595
245089_at	7.619308539	8.945799856	9.955618182	9.593310349	9.700269475	7.777074623	8.47783629	9.663099644
245090_at	2.272408483	2.220691176	2.204669478	2.235319254	5.593601734	2.302090504	2.553933325	7.53270589
245092_at	7.155295634	6.81419998	7.005535193	5.897276557	6.63511516	6.397727967	6.900280439	6.173287405
245094_at	9.950567179	8.857678999	8.862012079	8.737747467	7.656049946	10.48810675	10.19629605	8.259006383
245097_at	7.073928031	6.022985997	5.596798046	6.388781721	5.936239096	7.52212611	6.459901822	6.704658483
245098_at	9.310427512	9.180005207	9.118853524	8.653349675	8.3705379	8.728632801	9.672252087	9.036516277
245099_at	7.786320192	8.14934279	7.350251798	7.982650136	7.503319155	7.002637686	7.046791885	7.294852812
245100_at	6.636983891	5.621657909	6.507107168	5.928968842	6.214178063	6.721455141	5.829238765	5.047999227
245101_at	7.700931918	5.912458629	11.41832605	11.27677489	11.62895368	7.493772267	8.511093642	12.61771194
245104_at	6.817059258	7.28149895	7.127408566	6.469095427	7.239961086	7.345724534	7.285015862	5.928816386
245106_at	9.092368482	10.83778625	9.707102168	8.027997652	10.34639246	11.22913803	9.729780302	7.666630922
245109_at	4.188178605	3.969779551	3.949795892	3.57957394	3.900309095	5.785480623	4.234458707	3.332383848
245110_at	3.500641981	3.361362318	3.424647606	3.225732183	3.059966923	4.836929883	3.727440045	3.070579377
245112_at	4.742608332	6.999281917	6.638278745	6.854673942	3.807459101	7.278935806	7.237950474	7.998430596
245113_at	9.340530212	8.565851423	10.12790403	10.35995936	8.541072397	5.608362686	9.63165651	9.98620944
245114_at	11.39547197	10.56885778	11.0794148	10.68836073	10.63603875	10.36411163	10.22303048	10.01893752
245115_at	10.22763458	10.57292294	10.44815529	9.263264651	9.507367773	10.18286181	10.29235492	9.019792372
245116_at	8.651825737	8.06412599	8.982381254	7.415630051	8.042627198	9.829084613	8.525210843	6.576727201
245117_at	8.079531566	7.267191192	8.762508513	6.232797083	6.400698859	8.074888641	7.587219586	6.545938026
245118_at	3.425044036	4.108966718	4.33083386	5.124015661	4.002948104	6.383997573	5.742718056	5.076434296
245120_at	5.816530806	5.59264385	6.045383237	4.509895771	5.31551436	6.640502499	5.420006376	4.52461634
245121_at	12.95731449	13.15019323	13.30820896	11.94805409	13.02838301	12.82034536	12.40904884	10.65046547
245122_at	8.876813214	8.823482845	9.711598957	7.99579716	8.530431233	9.52115347	8.230465535	6.934857347
245124_at	9.470827215	9.720444809	9.903677342	8.857071309	9.499705083	9.430380272	8.95375995	7.867481568
245126_at	7.193626388	6.828527556	8.700932958	8.484231109	5.250888496	4.798863137	8.203187582	7.229610798
245127_at	8.009216703	8.133497431	7.442411339	8.51253861	7.179959399	7.152897601	8.749808917	8.201253016
245130_at	4.57320305	3.417329026	7.489188468	4.485691102	7.553256349	8.009476574	5.539183036	4.653090725
245131_s_at	6.993593711	7.496173025	6.88118059	8.04507147	7.774328837	7.266627042	7.486131708	8.984007804
245132_at	6.221733239	6.551038455	6.085513475	6.828186314	6.254652205	7.411136605	7.786657892	7.029824942
245133_at	6.887781196	7.038430327	6.534534312	6.841288949	5.718293626	5.12500111	5.893086604	4.543110851
245134_s_at	6.506326953	6.202990013	6.53883619	5.011061652	5.661295573	5.230598333	5.265368524	4.718811974
245137_at	4.40141008	3.857939572	4.156272226	3.68009857	3.861532123	6.564805996	4.697093682	3.740269929
245139_at	9.244736786	9.238382682	9.576699504	8.360589438	9.298067237	9.097289125	8.38570397	8.555082228
245141_at	11.83309861	10.40447018	8.714159681	10.00612084	9.126031691	8.50041799	9.417007141	9.681608939
245144_at	9.505476169	9.833408713	9.787174993	8.346053128	9.12985656	10.66918408	9.928296727	8.996354676
245145_at	9.085376879	9.361577068	9.235329122	7.972491759	8.675938368	9.353997294	8.135755049	7.129004683
245146_at	8.601093595	8.774326019	8.534965911	8.437390198	7.937273576	8.211976644	9.231698839	7.884372907
245147_at	3.940798606	4.496288753	4.337841111	3.975632737	4.071188688	6.968252627	5.324419427	3.401439282
245150_at	6.562168396	7.411994521	7.227260125	5.699029568	6.534263212	7.666740402	7.060301098	5.149781011
245152_at	8.011735575	7.874947073	7.505624256	8.265380998	7.306511649	6.832667599	7.830246601	7.741549557
245155_at	10.51903386	10.63943832	10.64646564	9.923187812	10.34380164	11.15726762	10.88930223	10.21410891
245156_at	7.769818592	7.073834349	6.551174927	7.168293196	6.148653089	7.564750534	6.970147528	6.547131186
245164_at	10.70596869	11.29095269	11.39109621	10.40437491	10.8627937	12.23591232	11.79117986	10.12129014
245167_s_at	10.10469388	9.240642258	9.670282239	9.910771551	10.02331204	7.16827095	8.233218042	8.495839206
245168_at	11.9011784	11.5737884	11.46323732	11.6089503	11.1093045	9.982176508	10.60841043	9.996334541
245169_at	5.619034886	10.91486265	6.490707317	9.903539691	10.57645174	10.67362438	11.05409513	10.97693171
245172_at	4.912562317	2.96441958	2.936375133	3.978114511	7.939212278	3.004747714	6.094923654	10.74669436
245173_at	8.371961388	7.52041693	7.829857252	7.119124937	7.571381133	4.274154281	4.956764533	7.633881258
245174_at	2.184537453	2.492538772	3.392264959	2.637881328	5.902548762	3.143540613	4.611109168	6.472164246
245175_at	12.72377073	12.76649591	12.49528643	12.3448226	12.54073006	12.18553542	12.77914754	12.36893119
245176_at	8.193637949	7.180650281	7.710222903	7.196059083	7.900215084	7.760311898	9.489714042	9.185165325
245178_at	5.336206594	5.32335919	4.946031046	6.42127997	5.430106088	6.353454748	5.650593268	7.208756654
245180_at	8.765106257	9.381474404	9.289759456	7.677207755	8.875809227	10.32346692	9.013371319	7.157729687
245182_at	3.518580619	3.768800355	3.515609165	3.630530651	3.478975906	3.517917508	3.492873007	3.751282787
245185_at	4.971282192	5.942314584	4.634244324	4.142792874	4.651140324	4.418413275	6.145009433	3.836671932
245187_s_at	9.007610782	9.343057483	9.318217713	8.80342925	8.925216708	8.889596941	9.381591211	8.227953144
245188_at	5.707965262	5.788762115	6.477630937	5.584150853	5.754009854	8.665310715	6.669680902	5.962078949
245190_at	2.889593844	3.147972345	3.185586815	2.805378256	2.822296062	5.30179371	4.363189	2.637029968
245193_at	8.947527229	8.260952146	8.532122425	7.262807815	8.048973775	6.09124589	5.219798905	7.088505681
245194_at	3.153086717	3.089645506	4.136985224	3.219600932	3.53292365	5.857849475	3.209692715	4.159883561
245196_at	8.853902041	8.6877496	6.321916493	6.587046357	5.966605909	5.586402797	8.683753827	6.905829581
245198_at	5.308990718	5.451921462	6.179504841	4.836663919	4.719698478	6.485487615	5.260365433	4.767646901
245199_at	11.45579313	11.09830635	11.04902907	11.34674533	10.96840108	10.99309208	11.8356267	11.2829037
245200_at	6.756951719	3.905503951	3.580186344	4.061065186	4.603666268	8.381551977	3.93635868	4.091199491
245201_at	3.659948662	4.395468806	3.158427737	3.352081461	3.728003594	6.838697235	6.059011711	4.898315576
245202_at	3.051003198	2.901251236	4.001570665	3.522286728	4.876957203	5.642302585	5.974432934	5.890172459
245206_at	7.325324036	7.326085298	7.147661532	6.925027329	6.986794178	8.346435859	7.872060906	7.305884489
245207_at	9.010542978	8.792087281	8.831517006	8.878408415	8.698471895	8.678097568	8.436812976	8.251830214
245208_at	2.667912396	2.696718134	5.400664789	5.245740082	5.000401542	2.576193755	4.373102651	4.780790458
245211_at	9.279031054	8.407072343	9.249956443	9.008854648	8.78678509	7.960124475	8.560418347	8.611811373
245216_at	7.40943952	7.930758726	7.910747342	6.533321367	7.828080889	6.490689416	5.725632787	4.782317414
245228_at	6.441585907	2.879560749	4.982642305	4.659359922	3.543988975	5.279424827	2.980365857	3.745008113
245229_at	4.611180736	2.621827556	6.189523499	6.09072929	5.707426872	2.375415231	3.069134305	5.218628697
245231_at	2.685512006	3.31792715	3.025316139	2.920740928	2.820365924	5.167964237	4.060573752	2.905724128
245234_at	2.015855108	2.022535207	2.058845213	2.07222821	2.004038976	2.01451303	2.021919477	7.017660024
245235_at	8.752158482	9.013273146	9.398092242	8.838464377	9.331487945	9.127959521	9.014333231	7.830221406
245236_at	3.963243809	4.243347086	4.141621026	4.117416415	3.975400063	4.27398947	4.468441874	3.953978129
245237_at	6.765671571	5.849036142	5.708140725	6.334611161	5.211054015	6.114878216	5.948734136	5.484842866
245238_at	10.01811128	9.841706038	9.860439634	11.02318689	10.47314809	9.345028214	10.48576315	11.46685701
245247_at	10.37127146	8.969664941	10.46871354	10.24146033	9.64308004	6.585148579	6.467819822	7.627145511
245248_at	6.290023758	6.101383534	6.503545204	6.138412483	6.115452485	6.461129574	6.458369796	6.284438719
245249_at	8.86687455	8.850729123	8.994590308	9.779346813	9.085830309	8.964679269	9.98800744	9.964539409
245251_at	10.99473275	9.529241023	11.05629513	12.22354325	10.67366003	7.829080043	7.917524189	9.075378236
245255_at	9.313258147	9.106449987	9.380376124	8.649273094	9.046930272	8.837271622	8.704176614	8.259054802
245256_at	2.671530609	3.762072765	3.309977225	3.469548253	3.582491624	5.695255166	5.180465307	4.521149468
245258_at	2.308006194	2.342856141	2.579760423	4.175111859	3.493165954	2.331487827	2.331894774	7.588090238
245259_at	5.121566221	5.248117464	4.83285802	4.886744562	4.678102935	7.594426856	5.38958154	4.383405305
245260_at	7.204308971	7.98665479	7.766200805	8.004608168	7.510190353	7.107597087	8.468124792	7.658579294
245261_at	6.557556817	7.215275667	6.116851854	5.770025674	6.818940728	7.441523166	6.941556733	6.160041074
245262_at	3.408250678	2.532639447	4.375292639	3.143861995	6.564861547	2.826562886	2.809258422	8.714567761
245263_at	4.100057476	3.444494707	4.095548988	4.551833289	3.924314329	6.211723775	5.308126999	5.88586016
245266_at	4.448558426	7.706732544	5.75562362	7.299693255	6.048680653	7.245202386	8.357678879	9.143707774
245268_at	4.318248265	3.468714776	5.262136717	3.321207933	3.87610923	4.538999998	3.480192838	3.361356158
245269_at	8.290269048	8.521527101	8.312239974	8.299926713	8.086588916	9.118864898	9.35634005	9.822658791
245270_at	11.827972	12.06145619	12.47660445	11.99645698	12.39387578	11.37600898	11.87468028	11.2632322
245271_at	5.859986323	7.469262347	6.08832122	6.848984625	6.656287442	7.63117933	8.17651726	7.672314685
245273_at	7.390129166	7.798655695	7.160491957	7.563379528	7.105873855	7.642146715	8.535100291	7.40655871
245274_at	8.400355023	8.688898798	8.913982822	9.278657171	8.744274376	8.582823485	10.23040084	9.372022729
245277_at	10.93773836	10.13108864	10.11126716	9.423235352	8.443534547	10.31356125	9.260377182	9.896975763
245278_at	8.568795164	8.042465221	8.860000901	7.760584951	7.121120888	7.395058115	8.092880497	7.196982089
245279_at	8.041570069	8.59234994	8.230999104	8.249391022	8.212072401	8.79715125	9.811955956	9.134331982
245280_at	5.99641984	6.86367935	6.117269754	6.765356003	7.051883853	8.473790849	8.960746943	8.349978272
245281_at	8.361871066	8.256070183	8.655759572	8.67950129	7.483744816	8.936953911	9.17860726	8.837428085
245282_at	8.429226505	8.115604802	8.139241817	7.847022553	7.879557907	6.669651799	7.049162703	6.981739154
245284_at	5.30695052	4.271120874	6.613029572	6.655792099	5.033809956	6.29588926	5.077986313	5.517218831
245285_s_at	8.749146237	9.445717085	9.760486545	9.269326664	8.353983662	8.664479287	9.364745084	8.278331883
245286_at	11.83033787	12.30501584	11.94929076	12.69092668	12.23348082	11.22042354	11.91611953	12.84306846
245287_at	5.197843354	5.608330746	5.435755145	6.343542698	5.247544382	5.756314424	5.272007606	4.885009624
245288_at	7.234355225	7.064146876	6.969299465	7.183324299	6.671457745	8.281853095	7.698278088	7.331816999
245289_at	11.37301697	10.41723958	11.05677388	11.6208636	11.04426834	10.25622627	11.393575	11.91488002
245291_at	7.895572323	9.022234083	8.622047631	8.381565038	7.403027518	9.294882847	9.521375523	7.062966029
245292_at	6.707528746	7.727501015	8.342628328	10.16280723	9.024305011	5.146028085	6.361902927	9.265931869
245293_at	9.524276901	9.787664635	9.220380863	9.133929583	8.849854939	9.61830562	10.70575712	10.46666212
245294_at	7.012454402	7.779591798	6.882221691	7.040058339	6.952790597	6.987184642	7.304209015	6.454053367
245295_at	5.872024827	6.565649033	5.780094883	5.938467921	5.77107671	6.351455059	5.221389843	5.949342968
245297_at	6.625741622	6.762186009	7.171891247	6.682254859	6.305729655	7.628221718	7.384031634	6.713305512
245298_at	6.549726109	6.26875129	6.753935829	5.541164782	5.971662273	7.264383758	7.015122152	6.371086259
245299_at	10.32837565	10.20653461	10.50273803	10.96361351	10.67222329	8.961951585	10.47193819	10.94204229
245301_at	9.409764068	9.813689233	9.146229099	9.334080702	8.841335737	9.656753996	10.2346302	8.026077711
245303_at	7.724958626	8.28559174	7.556373637	7.56839585	7.119080214	8.179709995	8.082964997	6.762970542
245305_at	3.623986402	3.885783268	9.939628319	11.75245747	9.88187491	5.128815391	4.331316633	10.47759074
245306_at	10.09956661	8.32062417	8.987822962	8.256930406	7.142007332	9.270144091	8.783232539	7.916578969
245307_at	6.328484509	5.604642401	6.150687799	5.425337928	5.269268089	6.416067463	7.257628396	5.041320994
245308_at	7.994232619	7.673823308	7.778103946	8.573910645	7.998700004	7.889770901	8.05530288	8.366607178
245309_at	4.959472089	5.853632651	4.292998914	4.233499394	4.981395541	4.819808699	3.402803178	3.242333239
245311_at	12.85592571	13.27610113	13.17764956	11.9754348	13.07844334	12.24116532	11.87703236	10.25005912
245312_at	6.132031082	6.636004843	6.204904133	6.433049628	6.206276044	6.585093026	7.041002346	6.571986751
245313_at	6.752287627	7.587838677	7.675030439	9.733302894	8.843906781	8.172155045	8.35415772	9.221202166
245315_at	10.56764483	11.35691186	11.03227919	11.09117379	11.17253893	11.15744811	11.34362429	10.58414563
245316_at	6.62081169	7.91522775	7.742341944	6.060016031	7.333238599	9.262923035	8.157995663	6.610846577
245317_at	10.78542193	8.611337134	7.005936905	10.20020969	9.449244802	5.004029841	5.395559545	9.314020837
245318_at	2.506478105	2.494459299	3.196789927	3.385274085	5.064228099	2.399681535	2.502417989	4.420379252
245319_at	3.518135071	3.076107816	3.358977558	3.799851041	3.348773817	4.068404512	3.155977399	4.113637085
245320_at	7.126675216	8.06162484	7.486126053	8.204797702	7.834592774	7.024930227	8.078657032	7.921969795
245321_at	7.726684091	6.861107643	7.24230624	7.911127563	7.066716955	3.835917854	6.415385029	7.808425139
245323_at	12.7732273	12.68173127	11.81190924	11.80716781	11.34843707	11.5114505	12.54317718	10.71463415
245324_at	9.135113396	7.880143167	9.543594851	9.344530888	8.162776471	5.287717502	7.703622121	7.405476747
245325_at	2.690899215	2.72612486	8.315748781	6.74428137	11.25304902	4.435460911	7.658425099	11.88782522
245327_at	4.430892194	6.30557559	4.030751096	4.608109363	5.209885296	5.403058772	6.420095658	5.718034821
245328_at	2.295191303	2.299171116	3.947025997	2.967842001	3.844766844	2.308138409	2.315485711	2.696988069
245330_at	6.517241712	6.629528634	6.819585371	5.464126807	6.344510504	7.816592341	6.569571601	5.254354004
245331_at	8.414893796	8.697035198	8.672037291	9.638678677	9.359056092	9.233794393	8.849341466	9.817929392
245332_at	8.595172837	9.170052266	8.821256563	10.00507317	9.078348081	8.207825968	8.983701827	9.475519513
245333_at	10.20917124	10.6536293	9.503533223	10.06520659	9.627224339	10.18154522	10.43976435	9.781620826
245334_at	8.960808355	8.779069539	9.140431751	9.20924964	9.819367605	6.520259503	8.513842752	9.949038445
245337_at	5.014753041	4.668590202	5.729201587	6.595804229	5.917649463	5.22622396	5.690504379	7.166217938
245338_at	7.648268495	8.259065685	6.673622384	6.728377442	5.693891115	7.812600237	7.290427495	6.710805709
245339_at	7.159071506	6.671850867	6.874608862	6.639522528	6.220272742	6.422589893	7.137460026	5.472087144
245340_at	9.746553855	10.88945961	9.904316469	10.12723918	10.6844317	9.93425384	10.57974568	10.01945619
245342_at	13.36242647	13.54549978	13.59221691	12.82688566	13.48931214	14.02369513	13.82180614	12.64994201
245343_at	6.714143396	7.876891688	7.592287726	5.740854819	8.498759325	9.595176774	7.736113119	4.450085768
245344_at	5.917540865	6.214567846	5.825408216	7.147128912	5.874671219	6.836075388	7.523920302	7.407555096
245347_at	3.067379967	3.486179762	3.271139522	3.303717566	2.882433167	3.595481937	3.697079766	3.520127512
245348_at	8.459930763	9.19796391	8.768740035	7.69432971	8.686080209	10.23994686	9.463669506	9.717314247
245350_at	7.679528493	9.035866019	8.1849782	7.605296486	9.018350722	10.11171623	9.465371668	8.993000332
245351_at	8.153074684	8.322441918	8.872529343	8.670408502	8.440239711	8.986386477	8.957006972	8.329936538
245355_at	13.29560791	13.40955587	13.72191029	12.65305982	13.53766002	13.65006557	13.37636127	12.32829132
245356_at	13.8591292	13.88979311	13.98698711	13.54746487	13.86740864	13.45110122	13.75240706	13.65645057
245357_at	4.663881504	4.823384822	4.945385865	3.407428364	3.642143681	4.561979087	3.707062049	3.474278723
245358_at	9.219535975	9.208964213	9.599782119	7.950433134	9.342823279	8.976175511	8.205292959	7.20089942
245359_at	7.567791099	8.034267402	7.372507197	8.400430413	7.444121999	7.854476024	8.281264266	8.782234138
245360_at	7.736856782	8.492915764	7.004926434	7.428297513	7.081445771	8.503862649	9.232140317	8.815312453
245361_at	9.544908672	9.285295163	8.71235405	8.849059637	9.246465863	10.16927299	10.16971539	10.7726579
245362_at	8.829475887	9.73825506	8.627010186	8.563239778	9.502344782	8.835951171	9.05554012	8.077941555
245363_at	8.267772241	5.287187566	9.107009201	8.79487075	8.037314915	3.46763882	3.387412234	5.457175639
245364_at	5.883966121	5.633559533	6.390283398	6.411374694	6.385269114	6.085980917	6.367275625	4.606324772
245365_at	10.1557628	10.18551644	9.55179071	8.657296814	9.245086245	9.573458594	9.086823126	6.719604389
245366_at	6.825998577	7.095101686	7.075449759	6.925419174	6.043735702	7.246524736	8.071197857	6.811668572
245367_at	5.545143572	6.605810977	6.399558099	7.046591314	6.602385503	7.751680459	6.767849565	4.994680628
245370_at	6.092720744	5.102938481	5.422505363	5.354946871	5.297575491	5.300813754	5.40194268	4.607887557
245372_at	12.54194094	12.78620267	12.98017244	11.54546949	12.60292867	11.99628749	11.53310974	9.941503665
245373_s_at	9.899574486	10.02852763	10.26720813	10.40265507	9.902596488	8.855515766	9.193285787	9.539696615
245374_at	8.594979874	8.711428972	8.653228621	8.971663601	8.541624051	10.09615164	9.32675587	9.408477721
245376_at	2.245002175	2.255923565	2.2195434	2.275275304	2.193108779	2.264897527	2.25927926	2.229634186
245382_at	7.126066066	6.582157885	7.972480304	8.217256559	9.172875144	4.45109245	5.134139225	7.379332428
245384_at	3.700711505	3.772798195	3.705028097	3.644092571	4.520462269	3.519980443	4.188523125	4.56630247
245386_at	2.628317229	7.118717687	8.566395003	8.62319845	10.81424232	6.521814455	7.068548299	9.998810549
245387_at	9.716160097	10.62669549	10.29444313	9.559913941	10.39524543	12.22045133	11.38249251	10.24052057
245390_at	6.907737831	8.174816723	6.608256014	7.964455488	7.453300499	7.939722548	8.177952488	6.793765388
245391_at	9.918728571	9.756548523	9.471755319	10.63294266	10.08104481	10.55213512	9.913988262	11.83850788
245393_at	2.374713229	3.87548246	2.207346022	2.255344088	2.234573546	4.385965495	2.250869078	2.751566083
245394_at	11.44133687	12.2962159	11.80191466	11.97728034	12.05272185	11.61747904	11.97105118	11.94300521
245395_at	7.20783933	7.912053463	7.534319717	8.288289432	7.051001441	8.556969416	9.116511713	8.552173856
245398_at	7.797744452	7.21225738	8.258234337	7.525234113	9.153156437	7.592220821	7.857577745	8.208034442
245399_at	6.361401925	9.470320167	10.71950408	10.50312208	10.89248149	8.278911976	6.578756404	12.94985276
245400_at	9.031769938	9.255556367	9.557770734	9.08379187	9.101693586	9.777275038	9.217974167	8.553513495
245401_at	4.722872965	4.455831237	5.401516913	5.35912748	6.393037599	3.524801679	4.354603594	5.150426984
245404_at	6.467833931	7.139424773	6.77303556	5.320445638	6.550788804	9.45905464	7.600799623	5.715785617
245407_at	9.249334264	9.372735105	9.861624079	10.47740794	10.3047179	7.916925091	9.432284568	10.58865113
245408_at	3.820024991	3.708983764	3.28086631	3.226750078	3.504164855	4.794482617	4.285379143	3.53023732
245410_at	3.693333941	3.690494995	5.744526029	7.114456617	7.463242079	3.71121136	3.883894101	9.021857359
245412_at	3.205774374	3.752525441	8.978273866	10.33774252	9.272165916	3.170965423	6.64368617	9.880178172
245413_at	5.79027047	6.351423241	7.089972606	7.324061513	6.644487431	7.541067459	6.748641261	7.675742294
245415_at	9.140607173	8.540398485	8.9592646	8.421704184	8.769511442	9.4565018	8.696206943	8.560473805
245416_at	8.125347132	6.409873034	5.47954682	4.99313151	6.200482036	5.961318803	6.856976861	8.509689319
245418_at	5.098703198	5.386562241	4.676834781	4.976137878	5.06503785	6.843183022	6.085534111	5.694877872
245421_at	3.973924229	5.123679127	4.663350658	4.074308489	4.205568252	5.328185409	6.271948935	4.403768724
245423_at	3.4807985	3.444673505	5.01996282	5.539670165	3.620366502	3.402175165	3.411598973	5.269123228
245425_at	9.027604111	9.150846511	9.488895943	9.210535343	9.389363317	8.812710055	8.988986846	8.305762306
245426_at	4.565825565	5.413311691	5.060217502	4.88959208	4.80566198	7.920900269	6.773739249	5.372089385
245427_at	2.85939595	3.154638135	3.472058135	4.109404633	3.797978758	3.887814205	4.941061167	6.246766707
245430_at	8.955738407	8.777899771	8.51580322	7.823708643	8.027346238	9.198176016	8.785914688	7.41014677
245431_at	6.408360916	6.515852959	6.636367543	5.977511825	6.64726906	7.624857928	7.746540219	8.602417208
245432_at	8.671451369	8.40470967	7.469698177	8.627669181	8.426023339	7.156801772	9.453258864	10.26979209
245433_at	8.265434303	7.957909225	7.584953419	8.08750013	7.786903673	7.8041586	7.957718805	8.806006449
245435_at	2.521298622	2.353696455	2.481739666	3.312352357	2.345683931	2.564394788	3.169853159	3.606347896
245437_at	6.283317802	6.282963141	6.95450896	5.371788605	5.963438243	7.654820413	6.203019974	5.517366888
245438_at	6.554507	7.035997027	6.542701066	5.826729492	6.253832807	6.914118525	7.235857794	6.338315028
245439_at	4.894897815	7.485962283	5.19695165	5.108402486	4.776114235	5.056693483	7.541192538	5.583993212
245441_at	3.287316725	3.406792634	3.456911651	2.726901989	3.159434646	6.128767362	3.080653525	2.664023375
245442_at	4.883283561	7.715373104	5.526164178	5.688269585	6.735490812	8.50502539	9.299990205	7.694785156
245446_at	7.928561478	7.231370931	7.776923728	7.539698882	6.999040953	8.020827627	8.133063917	6.478950298
245456_at	6.015637925	2.003902886	5.175995447	2.047370965	1.96110352	1.999713322	2.068522213	2.023413103
245461_at	3.211249924	3.435257666	3.178022605	3.15946392	3.227130983	6.249359723	3.678385427	3.028763722
245464_at	2.805343259	2.502535148	2.808237087	3.231475287	2.74391528	2.802065484	2.848427813	2.796919754
245466_at	2.074283018	2.086323153	2.05299147	2.089484791	2.041979785	2.082424346	2.099241901	4.395518157
245474_at	4.629575533	4.77850547	4.942616055	5.506825224	4.855984544	4.940961499	6.777113875	4.848199297
245477_at	6.177842515	6.013124496	5.953426147	6.399165843	6.295795493	5.131174183	6.207616964	6.670530763
245478_at	6.028242647	5.787497833	5.449866766	6.607610961	5.899834342	6.393428422	6.970394919	6.477773434
245479_at	8.636126299	7.544467232	7.075672669	6.494381266	6.69390745	7.210182341	7.302704129	6.044625363
245480_at	4.581563374	4.131625343	4.576872382	4.646504329	3.727666163	4.499182317	4.332604284	4.329117542
245481_at	8.26853327	8.865277905	8.279546265	8.907125638	8.300766625	9.564674844	10.05370005	9.343727492
245483_at	8.773540319	10.29117446	7.595361173	8.233358034	8.294087907	5.98870953	8.179925854	9.299406441
245484_at	7.783404407	8.546009243	7.703515965	8.160879106	7.286776945	6.651897367	8.048371429	7.079457435
245487_at	6.924584833	6.517035078	6.234013063	4.28369016	5.373335806	7.024647668	7.443165599	5.210297926
245488_at	2.632059125	2.586355362	7.453083817	8.044625906	5.724623906	2.590810579	5.853941979	6.833570109
245492_at	6.489752961	7.51248222	8.236402998	8.092744379	7.905672159	8.745054911	8.872371876	8.794355919
245493_at	4.229430639	4.334843242	3.899230914	4.331947039	4.128528503	3.849889379	3.817861929	4.329390075
245494_at	5.778204212	6.05651122	6.75710558	5.427840573	5.709505451	8.351886387	7.013831454	5.734401971
245495_at	2.961152823	2.944608708	2.992271996	3.016658502	4.304577605	2.888675428	4.028660244	6.812076564
245496_at	6.14043168	6.634368841	6.378888161	6.539123973	6.163705533	7.449300997	6.795852211	6.28983627
245502_at	8.749892076	9.612667642	8.903340097	7.897899407	8.936468876	10.20852883	9.228949585	7.596633754
245510_at	2.591584988	2.600928099	2.535536316	2.607381706	2.525957758	2.566397187	2.600676118	3.693371881
245512_at	10.36031678	10.76807422	11.15384341	9.657646157	10.87491485	12.46350727	11.17849343	9.833794637
245513_at	7.055078568	6.666774187	7.438735747	5.571373817	6.296053609	5.101641632	4.846283199	4.376531438
245516_at	3.409073586	3.895056779	3.555041608	3.397785604	3.343923245	5.685221906	4.607707621	3.588966629
245517_at	2.889815031	3.19571089	2.699183575	4.046629589	3.228724637	4.211732031	3.517859082	4.386128493
245518_at	5.069813429	6.017918279	6.167440731	4.061339182	5.14971256	7.349007349	5.754640764	3.863317358
245521_at	6.184659669	6.814315319	6.264093932	6.763425014	7.270625276	8.749546146	8.065773287	7.722690154
245522_at	6.502986456	6.941072947	6.143852372	6.623180569	6.780042988	7.649422739	7.817819092	6.703157768
245523_at	11.92279764	12.24512347	12.08030628	10.60064446	12.0367332	12.74222355	12.04970562	10.43351248
245524_at	4.416964794	3.976251818	3.435775978	4.790509652	4.466028303	3.988757836	4.232662495	5.910355211
245525_at	8.955621731	9.269908027	9.636265873	9.85103496	9.709082556	10.24333067	10.24709048	9.579062679
245526_at	3.792263518	3.294625046	3.723492469	3.025509527	3.502873982	3.637994776	2.840591925	2.264115824
245529_at	5.053564542	5.860914351	5.663479927	3.972045093	5.01190424	7.415442912	6.023633731	4.574650956
245532_at	3.219585985	4.422525355	4.396023953	6.368118628	4.079575951	5.695115491	5.724489656	5.667846631
245533_at	6.682852206	5.384202253	6.751931572	9.253098761	7.256172781	6.569326214	6.597990049	6.925255988
245535_at	7.604490355	7.20461157	7.98285659	7.030376007	6.889383857	6.858057308	7.401298434	7.586087729
245540_at	8.068838262	8.195796833	2.948971855	3.9660619	4.740859995	7.906885582	8.526990989	8.590890116
245541_at	2.802413999	2.975203019	3.02823146	2.68248492	2.6817618	2.681413732	2.812121132	2.679248514
245546_at	5.294508953	8.373679929	5.086116355	4.982942541	7.035169871	4.001482921	5.626907783	10.10608083
245550_at	3.971618055	3.791161199	6.14873843	7.837755103	6.371422404	3.689545903	3.890703359	7.371386723
245552_at	3.506981091	2.793701642	2.665756105	2.735471229	2.621657304	2.681630153	2.697815758	2.682999866
245553_at	5.244526644	6.626850965	3.072712643	2.940906934	3.063983088	3.35456066	3.112639603	3.100266157
245554_at	3.392416382	3.604974877	3.309643395	3.453971157	3.387401113	3.384583579	3.467986282	3.922914239
245555_at	3.511052408	9.426198306	3.281650258	5.828960285	8.866984228	7.580175837	7.705641486	11.53923393
245557_at	8.986447431	8.494021066	8.689246979	8.614179219	8.887822366	6.246148483	6.515975591	4.659905089
245558_at	2.030887346	2.049982818	2.044557615	2.108369522	2.008109978	2.042638878	2.084032688	2.074078112
245561_at	4.449718251	6.437224873	3.18566595	3.243425743	4.224409706	3.105194229	4.163192244	6.278768845
245562_at	7.645534431	7.909549504	7.778506865	7.143795039	7.275495772	8.695659961	8.170832796	7.103047644
245563_at	3.073258906	3.172717028	4.13059405	4.301819029	5.331156472	3.325933396	3.434363924	5.665635128
245564_at	2.43940395	2.453869296	2.467655389	2.493851633	2.438802656	3.278611391	3.363549827	2.982542113
245568_at	2.075859518	2.138827611	2.152261398	2.098540636	5.827697734	2.049854116	2.798001741	7.784392396
245569_at	5.241838462	5.431069043	5.789407129	4.60534248	5.076216777	7.149919271	5.401764298	4.238676827
245571_at	5.201105415	6.848563332	6.561240334	6.7980502	4.757300176	6.353435212	6.477308937	3.492773668
245572_at	7.633798295	6.362033237	7.682822274	6.51212542	6.631554021	7.438822975	7.111671661	6.218153929
245574_at	5.390130048	5.273945902	6.006971454	6.851063543	5.318758515	2.835957855	6.915739904	8.106984655
245575_at	4.958690537	4.84311689	5.642064259	5.449392768	5.755462472	5.448500169	5.90052268	7.801063052
245578_at	3.925564006	3.733231965	3.55328195	3.116144663	3.215416847	3.040282769	2.995417071	2.963823593
245580_at	2.689102355	2.850128218	2.615705687	2.711947226	2.603505434	5.057052378	3.252631178	2.721756651
245582_at	2.6016288	2.532726308	2.533988498	2.536373929	2.464873905	5.184536081	3.714571263	2.507261227
245583_at	6.10385901	6.416809365	6.118549782	6.124397986	5.744761653	6.656626208	7.393520939	6.720189064
245584_at	5.556298651	4.433698409	4.28302807	4.669227654	8.509101433	5.047074634	6.253647006	8.297370793
245588_at	5.363210078	5.824415679	5.393178663	5.861917392	5.149117543	6.091894881	5.775559447	5.172849567
245593_at	6.008268394	4.768702163	3.777622639	3.279514712	4.025145568	2.789378569	3.576044687	4.552815016
245599_at	5.024732219	5.310055863	4.215141858	4.887026536	4.18693931	4.805711345	5.293340905	4.368391933
245600_at	3.360437491	3.390766191	3.193939573	3.764280829	2.607995102	3.500845663	4.07709667	3.970846787
245601_at	4.680426071	5.347959652	4.460838042	4.919129442	4.320984368	4.284341239	6.366554262	5.196155789
245602_at	8.080029231	8.700531826	8.435763667	9.040830914	7.949330064	8.964638122	9.416030559	7.308623244
245605_at	8.945029019	9.485828746	9.792098299	9.721562707	9.032376463	9.809535616	9.384509374	8.610381439
245606_at	5.363836824	5.64200365	5.211086136	5.301093514	5.450342336	5.118828071	5.671882261	6.052113091
245607_at	2.933548699	3.151414772	3.286460489	2.832307273	3.364397772	5.845741881	3.331021754	2.680839401
245608_at	7.127708041	7.419424844	7.728397917	8.395128104	7.685793052	4.930465481	6.023817398	6.975555733
245610_at	2.476670449	2.471594703	4.428985959	5.020502121	6.995307107	2.199703515	2.748328299	7.21526746
245611_at	1.882330233	1.881731252	1.86143867	1.898674285	1.883054628	1.880779603	1.994847904	3.124629283
245617_at	3.838031706	4.061097732	3.770862931	3.96854562	3.675014992	5.326148512	4.15057406	3.717107397
245618_at	3.689459744	3.724438511	3.776231843	3.99821956	3.345085152	3.732084041	3.974167118	3.552235773
245619_at	6.032425168	6.982875575	3.974198548	3.76502271	4.160182369	7.558505434	4.760481698	4.196432517
245620_at	2.591478299	2.67348884	2.556034051	2.627304609	2.49884724	4.678862831	3.213182453	2.581324771
245625_at	8.91470498	8.300961487	9.166986389	8.868341067	9.122144237	7.67682471	8.881205602	8.531789684
245626_at	6.759824962	7.195918248	9.016580149	9.640727923	9.424343531	7.364110233	8.588549898	11.29701842
245629_at	9.45487445	11.44293581	9.623038759	9.098295985	9.160762496	8.587691102	9.34000857	8.500721819
245630_at	2.825599179	3.29653286	2.90831484	3.112643804	2.695925562	5.448460417	4.586311288	2.904208682
245631_at	10.04575624	10.42059758	10.36325644	9.756968535	10.05946634	10.69653628	9.860557569	8.949244232
245633_at	8.736410057	8.484618156	8.503434346	9.083733663	8.930526568	7.729826554	8.569531603	8.843812848
245635_at	2.123350036	2.130269387	2.10149529	2.142359335	2.532776672	2.119548317	2.138918204	2.126826227
245636_at	2.101392331	2.106539557	2.082167729	2.127035557	2.053795018	2.100913735	2.11903928	5.078462134
245637_at	9.192983435	5.927806942	8.810115359	9.761700074	10.06336183	5.750073881	9.03667	10.77151138
245638_s_at	2.834043302	6.0097289	2.529636745	3.701920228	6.180315087	6.116793228	6.265155554	5.206475063
245639_at	11.46548732	11.32118269	12.09267913	10.06919099	11.58446031	12.10057367	10.63522434	8.498617419
245641_at	7.55877957	5.409716701	5.426714823	6.035412369	5.177407895	4.313641469	5.236112707	5.444420451
245642_at	13.36991799	12.09959245	10.69503947	10.87662887	10.80831758	12.00661261	10.32453165	9.628291855
245644_at	5.660021741	4.86249498	5.079334367	4.917756351	7.155568438	6.920312571	7.385285973	7.663945911
245649_at	6.530464427	6.296999783	6.603508327	6.398891993	6.679165779	7.949886026	6.96772201	6.862836498
245650_at	4.137558367	2.925765213	3.523498573	3.297138501	3.489396114	3.26736878	3.806149585	5.039258977
245651_s_at	6.333917974	9.100246364	6.491806811	7.89743601	9.389168209	9.984280013	9.646469081	9.185699233
245657_at	4.087699983	4.17118049	4.790046305	5.15564902	6.56151853	4.191868154	5.981027707	5.711236804
245660_at	7.476747301	6.486955154	7.367199888	8.297840786	7.286179701	6.112259278	7.746916792	8.628084929
245661_at	2.149807712	2.155406718	2.365360924	2.469990487	2.119932202	2.153090586	2.152660015	2.164667583
245665_at	6.686379686	6.387776478	5.992075105	5.799623073	6.292292537	3.642055491	5.195651623	4.891399235
245666_at	7.809644746	7.456849184	6.992654486	7.509913671	7.113819461	6.520950976	7.170289821	7.603167984
245667_at	10.32668879	9.364604145	10.42877128	11.12520328	10.24526061	8.095204593	8.358245955	9.121775738
245670_at	2.986814279	2.901791548	3.094901055	4.164214045	2.814149721	5.940636127	3.687249472	3.340733336
245671_at	2.330726261	2.354663165	2.314635727	2.418468556	2.289228171	2.397713612	2.423201448	2.75133022
245674_at	9.875191482	9.091674397	6.875188274	3.643700005	5.641750194	8.414588233	4.078936943	3.529413151
245676_at	7.284179832	5.554838816	5.624545209	3.595098572	3.591670123	6.556689451	5.662278475	3.796027498
245677_at	8.020387258	6.752446264	6.631789765	6.882485347	6.884677631	6.470644021	6.727409934	8.518899486
245679_at	6.942059275	7.221844654	6.877153831	6.885885317	6.826105479	6.770075575	7.731597945	6.279571431
245681_at	6.025020169	5.565449247	4.682277347	6.445574023	5.565467261	5.706472953	6.317088	6.813481559
245682_at	3.450312577	5.085637782	3.894420324	5.30826624	5.532573314	6.964004724	8.012014877	8.72835615
245683_at	7.62976671	7.316742301	7.973850478	7.493282532	7.506162004	6.957453927	7.908384436	6.903608144
245684_at	8.620910254	7.347396964	8.00151952	8.359718796	8.236988749	7.145610941	7.240621304	8.525384669
245686_at	10.23568681	10.27669807	10.53178897	10.88416512	10.11275926	10.37193347	10.01929504	9.253240067
245687_at	5.960941728	5.73625575	6.115690206	6.545407127	5.707751714	6.94339761	7.070092177	6.636978896
245688_at	14.38091067	14.03091686	12.62627042	11.20421116	12.37203981	12.94217662	13.28259743	11.38726572
245689_at	3.868485313	8.541652105	8.622730742	11.50752985	10.93330618	4.621745286	10.22168063	10.97928506
245691_at	6.645693159	6.233901701	6.166525303	6.776712202	6.069763057	7.019942244	7.154297759	6.701271679
245693_at	5.190374358	5.749422701	5.42763488	6.076663436	5.281315424	6.248775125	6.345098663	5.624588103
245694_at	8.342323872	7.958351474	8.156810936	8.418127828	8.05734636	5.976903376	6.582909373	7.290896175
245695_at	5.398671936	4.982373529	5.516321553	6.280069299	5.402120698	6.244461687	7.384432191	6.271894671
245697_at	8.275981636	3.404495803	2.640515225	3.11618422	5.998885174	2.739325266	2.826302513	4.166306743
245698_at	6.996320466	8.213744323	6.723714585	7.413100219	7.061354853	7.717558226	9.188911277	7.921018551
245704_at	6.16136529	6.431113134	6.440673005	6.262932434	6.374495793	8.742060174	7.934602786	6.873299848
245706_at	2.852294039	2.784359543	2.784860834	2.91083702	2.882968243	2.971508816	3.847618134	6.224473597
245709_at	5.873678746	6.133794123	6.055095101	5.172814979	6.292771016	7.592765285	6.740274668	5.253594167
245710_at	3.162900764	2.660752427	3.682611981	3.43505414	3.391432546	2.531318717	2.804222994	5.353243877
245714_at	8.776930239	9.036763349	9.111567331	8.349590333	9.112557424	9.558094396	8.432301522	6.910676188
245715_s_at	13.50690364	13.63267392	13.50945323	13.44946772	13.43466579	13.32757019	13.64054359	13.68645098
245716_at	6.061568235	6.144102313	6.512154728	6.666170414	6.025673958	6.667953237	6.253580249	5.779258008
245721_s_at	7.2331067	7.314570009	7.153414791	6.800812058	7.702538304	8.187969525	7.937365854	7.284877541
245722_at	7.216997113	7.20027138	7.362908484	7.111894215	6.829368857	7.162300531	8.198348557	6.960469718
245724_at	2.28146797	2.413027779	2.114845034	2.279040854	2.806309784	3.579073645	2.45170163	5.07131954
245725_at	4.673607227	4.595722513	4.412710051	4.51478888	5.902619635	4.863625838	7.532718381	5.374243035
245727_at	4.833746606	5.309761224	5.121884294	5.038874485	5.088712171	5.232166197	4.95400074	4.372089451
245728_at	8.136058396	2.773171039	2.149042186	2.733351875	3.610209096	6.633590953	2.824575022	4.596888979
245729_at	9.647410329	9.208408702	10.01531757	7.737520677	9.666095651	11.39721624	9.888735153	8.741537733
245730_at	4.845247178	5.825713133	5.179212837	5.286302779	5.365431253	7.531750401	7.143092728	5.820566884
245732_at	5.241261196	5.020285911	5.149200957	5.10975539	5.170243302	4.854585081	4.687237603	4.136479785
245733_at	4.181582566	4.441710842	4.606411965	4.843942236	3.955209808	5.771458927	5.246259733	4.504686112
245734_at	8.408549971	7.739468561	7.241190823	8.477107557	7.885291335	6.634575782	4.775104726	5.709456616
245737_at	2.570397766	2.493549298	2.442163076	2.94472657	2.511989703	2.371601861	2.483109449	5.263964255
245739_at	5.096628671	5.602395295	5.835523579	4.58883695	6.499346441	8.823916136	5.928727326	4.545265028
245740_at	8.036393769	7.412238152	8.46939637	7.351240119	7.768801241	4.831573719	7.09748249	9.601248518
245742_at	3.272651873	4.044719093	9.205537875	10.00695867	8.483543562	7.756325181	8.511305864	9.983208591
245746_at	6.450837281	7.532614092	7.275778134	8.249090737	8.35840558	5.694285586	7.909905677	9.400053384
245748_at	6.78773864	7.433002672	7.844053338	7.585419939	8.714464414	7.05722527	7.275992004	8.89523112
245750_at	11.11295923	11.78292021	11.56505101	11.19938249	11.43802549	11.27835502	11.56290002	10.10463211
245751_s_at	7.008232511	6.379619066	6.942821058	7.506541699	6.397800608	6.333481448	6.075394346	6.224324673
245756_at	5.960485041	5.060107796	7.619307265	9.079524233	6.259751223	6.600798413	4.420314696	7.938217648
245759_at	6.197141027	7.236496217	5.013670343	7.339503627	6.171970887	5.270480605	6.239816814	7.527182912
245762_at	4.523109852	4.253347183	4.311079795	3.927452131	3.990279406	5.197602899	4.795532723	3.841410729
245763_at	6.212331954	5.60920157	5.607238452	5.721227926	5.614998346	5.494394259	5.654911718	6.000148517
245767_at	6.401668487	6.069353124	2.700668514	2.559913229	2.448816185	3.099519935	4.301265228	2.530877767
245768_at	11.7802262	9.849753379	8.772527156	7.686169712	8.279229853	8.093932936	5.070082202	6.452425289
245769_at	2.478995813	2.512819931	2.45495662	2.689804211	2.266408664	2.460583716	2.500787998	4.026573696
245770_at	7.134798169	6.679761856	8.153212686	5.725918846	6.472760711	8.861622904	7.457888228	5.812316263
245772_at	7.133168693	7.055544594	7.052716067	7.109485371	7.068216396	7.235756131	8.388733995	7.504972526
245773_at	3.99117118	4.638981185	4.50449043	4.558250431	4.773852099	7.407875433	6.641423169	5.113204893
245775_at	7.759683928	7.162691756	7.094861644	8.136576521	7.570609539	7.400441509	7.967663477	8.916750608
245780_at	9.187450758	8.768863389	9.914417766	9.743355776	9.907116583	7.846077633	9.319539777	9.716580449
245781_at	8.207851997	7.077264515	8.405585101	9.083975183	8.125374687	8.462740352	7.49367053	8.337885177
245784_at	8.86555464	9.117450259	8.634370921	7.47467823	7.811002755	9.602273734	8.723537371	5.094351189
245787_at	8.537072254	8.978213574	8.51198014	8.83597152	8.723590292	9.399860805	9.483213755	9.521776099
245788_at	6.384889795	7.640417252	6.938880494	8.125656091	6.056638394	6.831791577	8.426549731	7.966662873
245789_at	6.15396022	3.40402793	6.031584281	7.160245928	7.731287477	3.119295846	6.959615892	8.474915768
245790_at	7.130144117	8.409451497	7.405840311	6.15308641	6.47960664	7.736870385	7.159883792	5.732366551
245791_at	11.0703205	11.70991383	11.23336257	11.42803158	11.18289246	11.54547644	12.30209206	11.69891493
245792_at	3.611762426	3.161575946	10.31590351	11.59221455	11.76641105	5.746479317	7.303154853	12.76275939
245794_at	5.418161188	8.702295215	9.668025883	9.550412203	9.940822363	3.931417619	7.396859648	11.93624576
245795_at	5.322250307	5.135303944	5.652394202	5.563968426	5.44080579	6.111561892	5.375490627	6.335243569
245796_at	9.76587407	9.132851439	8.950517467	9.508162481	9.228852753	9.304652156	9.572684434	10.1106241
245798_at	3.187142355	3.293559174	3.100363783	3.310327228	2.998745659	3.165519129	3.295701252	7.102815444
245800_at	2.167497476	2.057496223	8.679229538	5.742076867	6.019953817	7.497525887	7.122984444	3.64626329
245803_at	6.159289038	9.969566259	7.823431836	9.588132968	9.579672539	7.289225059	9.552752923	10.90600868
245808_at	3.564728349	3.119549927	3.588563368	3.054444506	3.128045228	4.72280149	3.217010954	2.891753961
245809_at	8.422901164	7.675293273	8.713057528	8.672270196	7.826716394	8.259630804	9.560840996	9.351814637
245810_at	7.112267915	7.101960118	5.832346009	6.043655533	6.294524658	6.235110932	7.575764068	6.495523446
245817_at	6.507622482	6.500051654	7.272897226	6.939559939	6.222676256	6.459128027	6.226314526	5.394314132
245818_at	5.230962663	6.587222366	5.541433376	5.848865853	6.049965742	7.831999471	7.664494554	6.355245894
245819_at	2.020441995	2.028171712	1.9949948	2.031594089	1.968540411	2.00515504	2.01844203	2.003100487
245821_at	10.21102343	9.988698133	9.929269813	8.809117591	8.723309867	10.1501646	9.899155093	9.556994187
245822_at	9.799235158	10.42199488	9.996779121	9.371399415	10.02154505	10.09863487	9.863346387	9.278068206
245825_at	6.380189212	5.977595524	6.595809121	6.995239465	6.435087533	6.684294455	7.285502822	7.531827778
245828_at	8.111893287	8.93964039	8.06308046	6.805068003	8.533517915	9.83291277	8.598616937	5.885402925
245832_at	9.51364992	9.994674431	10.88994131	10.53438602	10.99770916	10.30446337	10.62443889	11.60335328
245841_s_at	12.86163077	14.30664201	13.32931202	12.48006343	14.13675967	14.53045667	14.52071834	13.70582737
245843_at	4.870878424	5.200314792	5.297844638	4.863887223	4.428659547	6.185561512	5.270297245	4.942088998
245844_at	6.449094717	7.188753107	7.353940966	6.219934382	6.742411461	7.318626327	7.310671034	5.826681263
245845_at	4.637183939	4.252785432	4.22655022	4.248160286	4.091793128	5.740567294	4.578539775	4.30188822
245846_at	3.25907884	3.013732861	2.827783965	3.036045675	2.745875018	3.534568037	3.897989471	3.065191149
245848_at	7.781430752	7.84837741	7.798168537	7.084398046	7.238443053	9.03940506	7.924655843	7.285937711
245849_at	8.368723452	9.450706534	8.706080927	7.851512529	8.605376097	10.59553628	9.881877458	8.709940448
245851_at	6.237320873	5.449507335	5.946888641	6.212071971	5.696703211	5.912524394	6.167695006	5.831167563
245852_at	5.75981384	6.279042509	7.613361336	5.873107899	6.581950521	7.62085019	7.127706066	6.839375952
245853_at	8.136454456	8.121154222	6.880891634	8.278425122	7.903453442	7.681770816	9.058346965	9.780514729
245854_at	10.69657787	10.74791044	10.49323157	10.28726448	10.49117023	9.452307763	9.662699421	9.324645871
245855_at	6.566740001	5.837791379	6.027633556	6.704436822	5.529065958	6.488042652	6.396166648	7.352498224
245859_at	6.634537295	6.907660523	6.198917749	2.406674622	3.252121005	7.267192547	6.439237349	3.491021684
245861_at	2.678807976	4.086712602	2.761898528	2.837428378	2.51620228	2.827535789	4.830582823	2.729392257
245862_at	8.47136277	8.33017485	8.620796322	7.24282677	8.255211481	6.898734862	6.72299894	6.304136231
245866_s_at	9.552774653	6.051476487	7.364436117	8.570788464	7.393365988	1.973938973	2.291710389	5.474975778
245867_at	9.441925617	9.966668431	9.980621396	10.16052133	9.710869932	9.595592842	9.582019467	9.349742868
245868_at	8.77525575	7.562083752	7.123339372	8.061436436	7.131357815	8.791000047	8.257840228	9.748796174
245869_at	3.293539171	3.26043599	3.790063815	3.289391935	3.245503643	5.590892015	3.75210896	2.894788708
245872_at	6.992372824	7.337548822	6.680864723	6.623539843	6.373783127	7.091837136	7.683994864	6.833153236
245873_at	3.53784509	3.942451532	3.918833216	3.321763914	2.934100554	5.366146285	3.559991432	3.007488073
245876_at	2.84951458	2.863385246	2.856454052	2.875253867	2.789557855	5.534299269	3.188424611	2.926094187
245878_at	5.099583697	5.57696688	5.151154099	4.767756438	5.116318852	5.986183951	5.779638762	5.260249446
245879_at	6.555803627	5.894004056	7.63077445	5.88761432	6.386350181	8.569805396	6.553276286	6.286164426
245880_at	2.349932917	2.302256435	3.099228515	2.80530659	2.621301587	2.346774205	2.355679814	4.222542181
245883_at	3.447421514	3.547324443	3.404461914	3.475835045	4.097253791	3.685901227	3.49985407	3.167243576
245884_at	7.870940408	8.32764497	8.942183892	7.580798746	7.56453751	10.39516057	9.080934663	7.930951512
245885_at	5.309039728	7.504327906	9.566839119	9.923044183	9.388805059	5.158170164	3.096511646	8.362922279
245886_at	10.99743361	11.37123958	11.56669661	9.882739377	11.15770548	10.20000707	9.743779775	8.027785373
245887_at	7.850348539	7.827727757	8.010261399	8.308372898	7.617000391	8.880180487	8.262607846	8.194754132
245888_at	7.527829394	7.861913063	7.767710089	7.25761638	7.342034933	8.113878848	8.983060486	7.646515617
245891_at	2.96484148	2.579253759	3.113921861	2.521330991	6.230206055	2.883834025	2.779802638	8.282238674
245893_at	8.466447329	9.202174863	9.215000047	7.7080625	8.19961258	10.27271884	9.652564819	7.748247561
245894_at	8.110783095	8.169097172	8.639498774	8.525810801	8.342981596	8.189965779	8.482382825	8.299720308
245895_at	4.355303462	5.126385789	4.645777894	6.095297942	4.89420873	5.88494053	6.40565205	6.136514276
245896_at	7.114907178	6.638084105	6.94054365	6.711406218	6.965647717	6.303423542	5.835158297	5.31835456
245898_at	3.094321329	3.615731746	6.010773764	7.572334572	5.117904654	3.835423196	5.624918651	6.875436575
245899_at	6.195875055	6.267104939	6.383590958	7.097996917	5.962867066	7.473931066	7.161858617	6.370481347
245900_at	8.458891251	8.589841063	8.402316445	8.108563695	7.914921343	8.103660911	8.928171249	8.355040409
245903_at	3.618803954	3.921681084	3.237306403	4.439442348	6.442946486	4.647632015	6.434209423	8.083284023
245904_at	8.885556188	10.37643081	6.998675306	7.682302738	9.138195802	6.198460969	6.941079975	9.699865799
245905_at	8.521689527	8.198245178	8.472193678	7.395689161	8.185379599	4.961944595	5.862619191	7.330817921
245909_at	4.46362781	5.717338424	5.559165292	4.579922268	5.234441924	5.731539089	4.683561544	3.828251942
245910_at	8.703245551	8.36077149	8.069749355	8.339832645	7.689866155	8.680915862	9.023804302	7.496975745
245911_at	11.06928287	11.48801903	11.12223276	10.73414371	10.85688667	11.25439663	11.94585461	10.7178862
245913_at	9.527035224	9.238141043	8.968849145	9.765742271	9.050093895	7.726759246	8.306592944	9.299663361
245914_at	3.917748133	4.670808306	4.405632711	4.528607659	4.702211399	6.782107345	5.856353695	4.600060782
245915_s_at	11.82317269	11.85388297	12.39088028	11.86174662	12.24976244	10.93008111	12.16286903	12.39081932
245917_at	8.477917767	8.499468637	8.62235854	7.554760599	8.379306331	9.448010303	8.799752373	7.057940795
245924_at	5.64153231	6.592421229	6.308324848	6.287938217	7.014858673	6.867467903	6.523675572	6.137090921
245925_at	2.792596976	3.567815245	2.674645751	2.759159321	2.778626295	4.510788851	2.969297774	2.603462903
245926_at	6.315866788	6.20929685	6.046252766	5.748634432	5.868697224	6.847931225	6.320571528	5.887377439
245929_at	2.827287625	3.915570983	8.171019479	9.416583977	9.399248929	6.819408624	8.028985455	10.45519297
245934_at	8.648790808	8.775808544	8.563916399	7.977240045	8.499170641	8.769350126	8.299933673	7.845585664
245936_at	2.516162081	2.607676982	2.45792347	3.272350822	2.454233379	2.718033811	2.819618619	3.811998124
245937_at	8.63541854	8.95864515	9.059686441	7.852015222	8.296659992	9.887493175	9.387998993	7.016798283
245938_at	9.341271934	9.182056119	9.715697739	9.071659494	9.276868824	10.22228502	10.08397729	8.898133675
245939_at	12.1220026	12.31734196	12.26362107	11.92247515	12.11477381	11.59924191	12.4483378	11.89061909
245940_at	6.126124942	6.14745196	6.928473524	6.571360416	6.261815423	5.673909575	5.854796729	6.293256676
245941_at	8.70194735	9.062570657	9.260734078	8.108958502	9.041660208	9.293718329	8.675402744	8.753480966
245944_at	9.412389473	9.732437727	9.882718322	9.409845021	8.473453728	11.58847373	10.37473162	7.236713035
245949_at	13.80731323	13.93562046	13.94876593	13.2266059	13.90954566	13.75375603	13.69618338	12.94675945
245950_at	4.961259761	5.926283929	6.105298337	5.177522184	5.360977424	6.374388677	7.319872188	5.976084039
245951_at	11.72683095	11.14260685	11.96493166	10.31198013	10.71848021	9.071019437	10.04267544	10.08856805
245954_at	3.59426607	3.577352254	3.792042938	3.938331939	3.548707383	4.850126337	3.70624674	3.398038795
245956_s_at	13.86819305	13.89829762	13.5017541	13.29427192	13.13598235	13.24255886	14.0748366	13.69737136
245957_at	8.069547332	7.635162314	8.208181121	8.426261509	7.838463192	6.303092137	6.905787327	7.641410456
245960_at	6.942920929	7.598509718	7.424145495	7.179985035	6.33440176	8.244430866	8.746052473	7.569757326
245965_at	2.541550348	2.482277435	8.632562347	8.164813676	7.029448265	2.876267069	3.390096303	8.729869974
245966_at	3.406855852	2.265237369	2.218271623	2.444308002	4.673385042	2.265087652	2.277759133	8.55603451
245967_at	4.046441884	3.408415466	3.257847158	3.475327769	4.822232242	3.63006291	3.417836774	6.632579317
245969_at	4.820234552	4.341092436	4.947107726	5.193440163	5.230212094	6.94364182	5.263903857	4.935034977
245971_at	6.609943604	7.426761131	7.225829111	8.187662808	7.448201643	7.595464949	8.303103603	9.248398506
245972_at	6.736384141	7.161040034	6.974716212	6.789724047	6.873441621	7.423867452	8.021876216	7.468198519
245975_at	8.266227896	8.660050662	8.205040992	7.8946752	8.279532678	7.910732349	8.238791593	7.399013815
245977_at	9.091909296	9.255699437	9.475469603	9.593711908	9.149053836	9.921469177	10.20055196	9.99777641
245979_at	4.42725863	3.757624644	3.283457984	4.739185055	4.702321336	2.845924216	5.627698914	7.195656447
245981_at	10.52774361	10.47182836	10.81410166	9.167924879	10.03598773	10.53951063	10.170062	9.127260227
245983_at	5.210143535	5.474472238	6.046859031	6.186901951	6.093121108	5.757447062	5.998591291	5.633249789
245984_at	5.628645013	5.699359026	7.618825602	7.054632814	7.887755208	4.629546105	4.322758463	6.302599951
245985_at	8.764509706	9.936710595	10.15772219	10.02852788	9.641316462	10.63830423	10.1515059	9.27437819
245986_at	7.710502563	7.143745816	7.06830174	8.169885448	6.85048233	6.647733726	7.640986708	7.128918556
245987_at	7.281567215	5.688172207	8.185875372	9.383143433	9.17140537	3.439382815	4.556617073	8.272166681
245988_at	6.269444233	5.931487747	5.508979348	6.637508363	6.023182945	6.489562926	6.268115167	6.698262353
245989_s_at	10.04195885	9.53393244	9.797401884	9.846489022	9.627012844	7.405417736	7.490473064	7.957088945
245991_at	8.820921632	9.325008434	8.136602599	8.37649546	7.955087526	9.309009353	10.19680084	9.770612722
245993_at	9.198470032	8.795711148	10.58141715	9.32977528	9.544915703	4.928424022	8.205466666	10.133452
245998_at	8.915863067	7.488119622	8.382889003	5.871039416	6.534694574	5.208537201	3.556630876	5.880267701
245999_at	10.01420564	10.34429565	10.58135888	11.12979369	10.46985069	9.014941486	10.71119792	11.34701782
246003_at	10.60860187	11.32657294	11.23876678	10.86143998	11.03612249	12.03944146	11.29013407	10.39283206
246005_at	6.276067061	7.883255077	7.61921189	7.893819957	6.395905201	8.167763394	8.366722463	6.113201103
246006_at	10.96784839	10.91657991	11.26312441	11.34065417	11.29517655	11.11534803	11.39212179	11.6260991
246007_at	4.014851989	3.74203983	4.056273188	4.495510909	3.972135667	3.861673053	3.825886214	3.810804404
246008_at	6.015532383	6.667310266	6.521307883	6.520297481	6.516049623	7.222364367	6.474106508	6.641413221
246012_at	5.99106352	3.247782992	5.498668908	7.061027864	5.646275221	4.370532554	3.041504135	6.32283448
246015_at	3.24944356	3.423751373	3.224156212	3.249957187	3.285162571	3.298305431	3.462728609	3.194176255
246016_at	9.232975856	8.372519727	8.269892422	8.648087015	7.591455454	7.774242731	8.767210411	8.284488867
246017_at	8.186591569	7.821928214	8.228427164	8.346707956	8.327309863	8.761611688	8.933706695	8.565802084
246019_at	3.080013707	3.116705184	3.192889531	4.658430819	3.08200311	4.331523849	3.497214475	2.947379884
246020_at	7.413701793	7.723974849	7.355756975	7.801472675	7.622627102	8.60304316	8.155264139	7.24380868
246023_at	2.218396758	2.225192162	2.173805994	2.240711675	2.161344574	2.209459819	2.329085855	3.005970339
246026_at	5.661317642	7.353371467	5.767535264	7.188166186	6.802594444	6.633008407	7.962494636	6.621509671
246027_at	7.052233042	8.771628992	7.687006694	7.772815702	7.585791142	8.856810141	8.783937609	6.58425615
246028_at	8.306013495	7.811729225	7.920158436	7.364154807	7.871729901	7.913272836	8.123347797	8.470745301
246029_at	9.942697212	9.538129541	10.12648061	10.65268693	10.9536013	8.988971493	8.676045942	10.05312872
246030_at	5.723145619	3.24518951	6.080264146	5.242131616	6.966606168	3.627615866	6.403686721	8.420404243
246031_at	7.672179301	7.63353119	8.38678734	6.542863203	7.862655079	8.712943026	7.09201309	5.703076725
246033_at	8.136424138	7.987378372	8.599753611	8.220370488	7.631143744	6.834886738	7.729288121	7.103389268
246035_at	10.66369877	11.52300027	10.99518117	11.26623233	11.08843045	10.87335692	11.15971619	10.68037525
246036_at	2.839887114	2.769113569	5.437556653	5.129679395	8.611335321	2.86487223	8.469195609	9.689966102
246038_s_at	4.962713674	4.900895413	4.91679451	6.848439131	4.580024692	5.017600732	5.313080294	5.122614981
246039_at	7.110584516	6.458738791	6.895692396	7.915472599	6.850016872	7.906940198	7.740090426	7.292648037
246040_at	8.914790039	9.233530975	9.248273045	8.635186105	8.646258083	10.40699425	9.900871685	8.337831005
246041_at	9.165385509	9.367562374	9.528480661	9.727033079	8.241969646	8.157192153	8.011997704	8.163948763
246042_at	12.31826025	12.56441319	11.49605394	12.20539739	11.57546149	12.15702104	12.09795279	11.99403537
246043_at	7.611625407	6.768954201	6.793328401	7.88873881	6.864079246	8.271397573	8.48069368	8.099847668
246044_at	9.588221334	9.19409355	10.17707545	10.96544513	9.949157155	9.370890421	9.330847172	9.165017816
246050_s_at	8.970933222	9.555077559	9.402305129	8.905237528	9.267431893	9.401413012	9.942665409	8.896761156
246051_at	8.258748161	8.187046635	7.942510528	7.736868453	7.500696143	9.133210467	9.057373228	7.366031252
246052_at	3.227019175	3.265969939	3.044678938	3.045440012	2.966145656	6.259990631	4.690014825	3.041601967
246053_at	3.738173213	3.8375786	3.839693817	4.439194583	3.62828922	5.10451603	4.054298079	3.981191378
246055_at	6.073630039	6.135054847	6.321285351	6.740506345	4.726513216	6.963472192	6.191275354	4.26444398
246056_at	8.295416718	8.118350684	8.277341842	8.410891488	8.208395677	8.880216133	9.103882526	8.2845976
246057_at	3.243964107	3.783273838	3.617561178	3.623384333	3.417983842	5.700425768	4.764837525	3.567455832
246058_at	6.78199026	6.726946079	7.252465934	6.699252937	6.870542402	8.009847451	7.394646461	7.82553052
246059_at	7.482177515	7.351265122	7.426465927	7.808933543	7.435320665	8.093608298	8.175547807	7.6540837
246060_at	9.268953994	9.790616754	9.580531717	8.1468474	9.342504058	10.48656691	9.325979498	7.679872182
246061_at	7.928877601	8.683865496	8.200430019	7.587776493	8.127301234	9.334735039	8.355474039	7.045109547
246062_at	8.659376295	8.575535344	8.711423793	7.827464404	8.182444996	8.227101815	8.697011422	8.386235314
246063_at	10.71727759	10.21248695	9.646835283	8.7197471	7.92854965	6.23247632	8.786514838	6.378564684
246064_at	9.198221761	8.722703648	9.478614122	8.856903024	8.861682034	10.69075119	9.412344641	8.498725533
246066_at	5.740346141	5.530469872	5.70941623	6.604990401	5.688492522	5.459545854	5.530796454	5.693324089
246068_at	14.08630691	14.18663688	14.27535921	13.62327195	14.15966076	14.10255244	14.01123556	13.20787018
246070_at	11.14474147	11.15776645	12.03429756	10.0773313	11.70888796	11.45493282	10.02992596	7.914001305
246073_at	9.953964789	10.78029514	10.29892066	9.866706406	10.62908088	10.8617913	10.62004262	9.450169881
246074_at	5.358256302	5.940848106	6.482334721	5.408920511	5.781741631	6.841182681	5.959506269	5.529862428
246075_at	3.557826313	3.648739464	3.455933916	3.63556598	3.51782769	3.506082072	3.648108788	5.063520604
246076_at	5.46041158	4.399448623	7.123122264	9.892821129	8.550580174	6.633401894	7.921408446	9.712346038
246079_at	2.778359653	2.812126499	2.737424565	2.885925531	2.663553208	3.191843202	2.858461272	2.833151141
246081_s_at	7.374476962	6.67942604	8.379842658	8.660690443	8.722711966	6.364978013	7.590334452	8.813377927
246085_at	3.823993494	3.748208736	3.814836711	3.663488986	4.633225252	3.887401236	3.60442803	5.384894716
246087_at	5.108797408	4.764017106	4.710483782	4.586605012	4.665554561	5.156951224	5.027321061	4.539090577
246088_at	8.442150336	8.677497817	9.365829479	7.280993626	8.497599919	9.965412127	8.603268755	7.250497446
246089_at	9.848705112	10.3435526	10.33749953	10.35058683	10.60599001	10.8547017	10.61480048	10.64455611
246090_at	8.697259857	8.328980451	9.133692225	8.054995757	8.613414846	7.531717993	7.673225967	7.242495592
246091_at	6.940286816	7.777260779	7.366908733	7.163285213	6.917378957	8.285908985	9.000017517	7.739675901
246092_at	11.04854376	11.35712652	11.26965406	10.88394047	11.23436996	10.52120574	11.29909031	10.77679863
246093_at	6.804969623	8.345754142	4.113703546	6.237054613	4.886728435	6.780512895	7.45112708	6.859433667
246094_at	7.092034106	7.037457499	7.701055073	6.293452868	7.17482057	9.351310284	7.80069009	6.451271892
246095_at	5.712725735	6.127121763	5.173584453	5.272028781	5.46889314	8.027090504	6.882191635	5.610847634
246098_at	8.943563661	9.121853438	6.237123072	6.801867458	6.02818588	10.3189653	9.218365583	8.079331967
246103_at	3.313260973	2.636784538	9.557821121	7.124622776	7.512543887	9.177422715	7.486318622	3.346951429
246108_at	10.03694941	6.493760235	8.340849356	7.326027646	7.943019639	3.076998659	3.257122231	7.469151835
246109_at	5.698873627	6.373896474	6.801918215	7.049008091	6.008564566	7.219502166	7.580880355	7.096578146
246111_at	5.06704258	4.916157994	4.898162639	5.458356492	4.778486493	6.882084315	5.964398262	5.308979196
246112_at	6.248912818	7.42956525	6.919959937	6.514280831	6.816024927	7.447818703	6.894275123	5.643743309
246114_at	8.273815047	7.782853995	6.723078114	8.379427227	6.606456587	9.387297494	9.235592985	9.208782631
246115_at	5.945526289	5.916210939	6.127338745	6.002476586	5.770582911	7.452163925	7.322480298	7.340122915
246117_at	4.959439268	4.923949452	5.003086384	4.657394816	4.592475204	6.848354283	5.447709434	5.268085913
246119_at	8.97227278	8.51240561	8.631223546	8.822468405	8.689702029	8.720536144	9.433134911	9.616103597
246120_at	6.133988016	5.17228568	5.599539312	4.678168487	5.42938292	4.690491888	5.04719905	5.310962897
246124_at	9.275247113	9.987809088	9.903914274	9.950810719	9.814522821	10.62413905	10.3213937	9.581112873
246125_at	7.357749613	5.795355479	6.543723435	8.350640582	8.298223045	6.359981222	5.744617905	7.266953653
246126_at	7.957439748	8.832018874	7.912934817	8.249429567	8.130777871	9.816778107	9.796747571	9.533516761
246131_at	8.755860696	8.423590069	8.318384041	8.678739087	7.773528882	8.969343037	8.886097476	9.290536444
246132_at	5.043660935	5.551075732	5.306371345	5.226016556	5.200760628	6.491235202	5.516964466	4.55282126
246133_at	9.126112767	6.620856258	10.1007297	8.738663692	9.25168243	8.996773067	8.981233872	9.974595693
246134_at	6.431042555	6.886027605	6.265787357	5.913538086	6.679035285	7.719581795	7.390488196	6.7554959
246135_at	7.913135031	8.170413134	8.754895398	6.946609144	9.888228602	5.227405494	5.712366939	6.364489284
246138_at	2.374088319	2.395112381	2.335249033	2.405865896	2.306124226	2.369154311	2.396364503	3.98785899
246139_at	9.08527801	8.371196417	8.716975173	8.699617487	9.269957149	7.880703188	7.698997375	8.129758416
246142_at	3.425580226	3.440458195	3.426374975	3.389631216	3.347337753	3.38742271	3.306665393	4.702190715
246143_at	8.140884462	8.012177371	7.428346955	7.485645228	7.025719565	8.306474682	9.253551268	8.534135932
246144_at	7.78860961	7.803765326	7.552125804	7.526354918	5.997138881	7.043368232	8.12031176	6.626821859
246146_at	8.876957933	8.240645931	6.354428373	6.619327049	6.819512816	8.693596683	9.173149574	10.76829792
246147_s_at	9.775822252	10.38253086	10.33249441	10.85386536	10.48449728	10.71897552	10.90732824	10.68602931
246148_at	5.187066732	5.621336229	5.708203917	5.781676258	5.559890412	7.542637952	6.970169181	6.660080012
246150_at	6.499664	7.932053064	6.326183409	8.563346853	7.066108787	7.918445413	9.079336802	8.962898901
246151_at	4.032174797	4.04790976	4.002283325	3.90332838	3.414949305	5.234273396	4.46360843	3.809916357
246152_at	6.676038811	6.638708603	6.552992266	5.269283501	6.128603983	8.353234941	7.098504575	5.450960981
246153_s_at	12.18264807	12.46556232	12.37883821	12.33063074	12.2703953	11.98262421	11.71922606	10.34365721
246156_at	10.08515934	10.39695801	10.69518265	11.01694227	10.93327916	10.80439282	11.05399502	11.74160538
246157_at	10.28132594	11.08645681	10.62278244	10.59960492	10.79271839	10.6708922	11.34629669	11.04432497
246160_at	7.739535039	7.589010301	7.656454368	7.444906521	7.101441738	8.462709182	8.365011204	8.038818476
246161_at	8.925130602	8.348567424	9.211521938	9.816132213	9.579008611	6.199329466	7.843181801	8.322818123
246162_at	5.120871383	5.356852286	5.571557931	5.983835005	5.367345967	5.531544669	5.577045994	6.200298663
246169_at	7.995959993	7.99679349	8.025087573	8.472226991	7.890375671	8.673205667	9.236286787	8.796002586
246170_at	9.570565137	9.414800732	9.971642627	9.747561548	9.706307717	10.23338333	9.962155313	9.816761979
246171_at	9.768677526	9.711242186	9.82745307	10.14984635	9.795472879	9.416609574	9.671613373	9.806972597
246173_s_at	7.846421696	8.322784411	8.405647859	5.586648172	7.535635429	9.601613929	8.404877251	6.053953206
246180_at	6.784868982	6.498049458	6.848835189	6.824126263	6.586312708	6.494571675	7.14037612	6.935345646
246184_at	11.8456065	12.16359578	11.99396633	10.45608806	10.83395018	11.83828113	11.64974979	9.368605616
246185_at	7.091091246	7.933969708	7.205380641	6.831555656	7.779161035	7.162249187	7.094328529	6.432186591
246188_at	3.459960427	3.789355845	2.257625075	2.687634622	2.877517844	3.015384199	4.034630979	4.58474719
246189_at	5.72237067	6.361520029	6.464935861	7.793931765	6.657135006	6.151972244	6.682867733	7.826066017
246190_at	6.756185686	7.159961789	6.962879207	6.879237045	6.756571021	6.726347919	6.589928346	6.0992289
246191_at	11.54523136	12.09194804	12.15339046	11.21639739	11.91857593	12.91570148	12.60045944	11.39785827
246192_at	11.20763087	11.27703955	11.68357206	10.86725008	11.28943594	11.61446618	10.71305488	9.758876458
246195_at	2.565442057	2.568803169	2.571543882	2.631644636	4.100724672	2.517422437	2.571530509	4.345683448
246196_at	8.090842151	8.668377708	8.845165943	7.179709622	8.459247695	9.567066095	8.129370732	6.372211081
246197_at	4.443899346	5.135959233	5.802107594	7.40442035	5.321540245	3.486187487	3.634730823	4.98567532
246198_at	5.290377422	5.709352362	5.440635271	5.451985289	5.243147239	5.39619826	6.216580671	5.183025716
246199_at	3.294616525	3.451671505	3.435035932	5.158418866	4.50730396	6.280687762	6.03668631	6.199354908
246201_at	7.162682667	8.328650875	7.840103217	8.959028973	8.920002582	7.646377423	8.333558127	9.34606343
246202_at	5.413977611	5.80511072	5.266547245	4.912434333	5.56901849	6.596621149	6.141114696	5.948040826
246203_at	2.515984609	2.38297837	3.059598634	4.415274195	2.488915187	3.121672206	2.536004459	4.807405937
246204_at	6.752999027	6.698055881	6.655954517	6.637861823	6.636235788	6.452153902	5.76647904	5.508125371
246205_at	6.094582011	6.634421815	6.055426109	5.38324824	6.692657525	7.575815247	6.282181544	6.61284406
246207_at	7.359153505	7.553406929	7.503076396	8.055132022	7.247033852	7.79329673	7.696209935	7.54894598
246210_at	6.863711408	8.069189381	7.272711113	5.383562074	6.601601116	5.005427193	5.480704764	3.221347387
246211_at	8.733520069	8.466774199	8.399974571	7.246719911	7.382986508	7.302368387	7.366120994	6.741404612
246212_at	6.883602704	4.966437857	6.633390994	4.898810247	6.206143989	8.043993277	5.419642156	3.438898355
246214_at	9.542745766	7.723214432	10.89804833	12.12574657	11.09603237	4.53842912	4.447620919	9.06653707
246215_at	6.007967199	7.119956672	6.441475226	7.189798592	7.831659352	4.376880391	4.2069883	6.570660568
246216_at	4.06025924	4.160657503	4.451247939	4.686286336	6.200666941	4.599936552	5.573610544	7.329283055
246217_at	6.746065564	6.549108031	6.36478196	7.152060144	6.139132329	6.474366665	6.386123902	6.744625105
246218_at	7.080876274	6.911394049	8.126699862	8.764783456	7.865251974	6.765043195	7.136969751	7.979763415
246219_at	9.712460873	9.666652802	10.0783915	10.36672176	9.620144355	9.479572833	10.34524915	9.968623851
246220_at	8.67962968	8.210560511	9.151683292	8.269234454	9.02533852	9.840298503	8.871100796	7.970229447
246221_at	8.420927993	8.359645857	8.157053129	8.779343429	8.444398158	8.903022838	8.609059874	8.530720645
246223_at	7.397434897	7.941269528	7.822262227	7.600285809	7.51389259	8.114393022	9.534025718	9.650318023
246225_at	7.92201386	7.17337323	7.327289422	6.18885921	6.048618503	6.993709025	6.458189866	5.610129031
246226_at	2.419675651	4.130000189	3.868078216	5.214055677	3.56962243	5.079833481	5.792199715	4.60123417
246229_at	13.06723686	11.6074188	7.729671166	6.621499128	9.225133192	11.33644618	9.810590132	6.638019935
246230_at	2.229081115	2.23753789	5.365290428	4.881082806	7.921887612	2.225057679	3.256419314	4.995611938
246231_at	4.662328347	3.606799871	4.212493065	4.767342794	6.858415196	3.627728051	5.083610015	4.292314147
246232_at	6.982051774	7.362822343	7.301208746	7.546688377	7.137229178	6.492820577	6.998705756	7.347625844
246233_at	7.918307935	4.90637787	7.789138158	6.353383664	5.50988939	3.59447035	3.020271072	4.707280177
246234_at	7.70061205	8.351156236	8.126618163	8.044581478	7.34703404	8.822351303	9.259106454	8.533800161
246235_at	1.826352463	1.825241061	1.824505541	1.892340821	1.784887571	2.617899933	1.911412827	3.196657702
246237_at	7.391943434	7.857909173	7.948608222	7.151606395	7.339721307	8.923985117	8.662883835	7.835627116
246239_at	3.41421634	6.124993335	3.073988893	4.367908125	4.810003025	7.555554824	7.663781133	6.555372371
246240_at	6.242949347	6.411617356	6.733793333	6.315997291	6.395754093	8.032745568	7.210400032	6.664814133
246243_at	5.780630592	4.658535759	5.098192401	5.241735717	5.915576673	6.140098306	5.149422486	7.333239704
246244_at	7.33474112	4.641621995	5.707208387	7.888588496	8.206730278	7.033972251	7.830249157	8.537489629
246245_at	8.107387354	7.996960468	7.82269368	8.014400509	7.720961031	8.570010252	9.187263816	8.588077289
246246_at	3.469187261	3.752498557	4.036456755	3.328658535	3.605861049	6.785919629	4.706203665	3.668474498
246247_at	9.765349632	10.12626576	8.311181063	10.54952218	8.47405173	7.650744084	9.383051536	8.815061204
246249_at	5.966551345	8.617642658	6.932572413	5.667384073	7.746979868	9.589853261	8.581874673	6.911875116
246252_s_at	4.320861541	6.064564003	3.569072625	4.045652608	6.384790526	4.521030799	4.429475232	9.970490023
246253_at	8.439222934	8.838856539	8.740464896	8.791156863	8.941707936	8.569209388	8.726989906	8.343894589
246255_at	4.551762591	6.040767087	4.933200827	4.977275762	5.718225229	5.642557681	4.970227581	4.568929793
246257_at	9.229508364	9.024221223	9.342113658	9.227396237	8.953293121	10.53272027	9.822803052	8.811866462
246259_at	4.934809073	7.509778339	5.877512358	7.116476515	6.570054289	8.83917911	9.267040694	8.306051391
246261_at	5.553837601	5.167889585	5.524861197	4.971025185	5.04371464	6.613216599	5.987939247	6.487705962
246263_at	8.962602573	8.871095566	9.088253881	8.338988811	8.819597372	8.863862607	9.633943692	8.995910774
246265_at	9.680656701	10.23907483	10.01688598	8.483592359	9.405282633	10.93898425	9.725713833	7.761153728
246266_at	7.534046269	8.431089847	7.674180901	6.83511176	7.752761445	8.150411279	8.110823309	6.070142261
246267_at	11.51945399	12.38740958	12.3022769	12.36321246	12.46047604	10.6865532	11.84467382	11.40818228
246268_at	2.661305969	2.655072819	3.093403206	2.633517543	2.601248269	3.118608685	2.837734833	2.826517376
246269_at	3.498564059	3.196556816	3.623266301	3.238052021	3.439807183	5.301151444	4.021460839	2.757627794
246270_at	12.39929597	11.39980436	11.78465453	12.14026764	11.64427653	4.496024709	4.685598024	8.86814277
246274_at	3.390353798	4.3504403	8.428367041	3.257293759	6.942150701	5.631635581	3.329755023	3.121713801
246276_at	6.63970928	6.022200909	6.659157465	7.826433727	6.803963854	7.497451353	7.984634765	9.171370613
246278_at	4.230640787	5.416925966	5.466135996	3.496496817	4.851433917	7.220386443	6.1518225	3.826817262
246280_at	6.451830985	8.29980633	7.22728394	6.754607635	7.423654773	7.854109585	8.820245726	6.985391873
246281_at	7.281807803	7.70769714	6.98613292	6.928463557	7.085575069	6.642407004	6.981880362	6.145018642
246282_at	4.232618032	4.007028569	5.133553599	3.648163379	4.333353108	7.666924618	5.394653205	4.311375012
246283_at	6.48825521	5.623046978	8.148397453	9.218718453	7.510796974	8.103511004	6.610769254	9.134978978
246284_at	9.103782519	7.453464135	8.681927552	6.745694994	8.322262918	5.105357886	5.868635086	4.655354441
246285_at	6.778108239	6.509408487	6.556787425	6.93565122	6.939616551	7.935347182	6.979274212	7.332129783
246286_at	9.28003417	11.44252698	9.414822855	10.59290026	10.7868572	12.22968702	12.5554504	11.97719083
246287_at	6.59449587	6.606116933	6.444582697	6.754599017	6.178671039	7.855086498	7.580417776	7.11452165
246288_at	7.59965067	8.641328561	7.553045571	7.61751954	7.939769062	7.917592334	9.358974607	7.757946773
246289_at	11.84362351	11.48740098	12.52465392	11.20971943	11.69093145	9.247678858	9.096881806	9.778947838
246290_at	12.33433802	11.44799506	11.61920121	11.79529758	12.13867938	9.481808663	10.84702267	10.90794141
246291_at	7.519807945	6.481688565	7.495339379	7.484954677	6.647041196	7.644877752	7.29252595	7.604408753
246292_at	8.782603297	8.252836912	9.105885994	8.429123192	8.832633098	9.184843246	8.548184993	8.259730756
246294_at	7.279356476	7.597532739	8.321554819	6.544389028	7.435825977	8.708069799	7.817802138	6.8509218
246295_at	4.954679458	5.273080473	5.358245284	4.458893506	5.478121027	7.684477547	6.530589719	5.145182077
246298_at	8.333619893	6.983469989	8.109069838	6.95555776	8.190551575	4.898677541	5.972120058	5.960673066
246300_at	6.042801061	6.72090566	5.840553453	6.964170888	6.324063688	7.302288755	7.844240301	8.446727472
246301_at	8.452177347	7.934080298	8.723633771	8.857187217	8.373572176	8.58019965	8.667837285	8.070761082
246304_at	9.276371457	9.761522355	9.801770575	9.769705032	9.528651199	8.74172414	9.549605268	9.101034442
246306_at	6.451361468	6.386861004	6.724754169	6.657421251	6.831897034	7.422335403	6.547077571	6.880953276
246307_at	11.49660139	12.05368446	12.03385693	10.94539178	11.89154786	13.19158269	12.61654511	11.47422971
246308_at	3.139115666	2.796296955	4.388191619	3.743412376	2.863056564	5.301866061	4.550508288	4.566625506
246309_at	5.729841233	6.726716716	6.780683582	6.606834286	6.33264932	6.297788242	6.7715954	5.709706072
246311_at	8.489822204	8.382697365	8.253732141	7.242311444	8.618923103	7.700549101	7.205259006	6.894808537
246312_at	6.714129774	6.800298062	7.161960368	7.926067355	6.678234714	6.938601031	7.18451796	6.861130593
246314_at	6.832266608	7.355880894	7.422538595	7.300728663	6.826281339	7.916387744	7.653328184	6.170544707
246315_at	3.751467777	4.748095153	4.24621727	3.560407587	3.817986768	5.722791262	4.371841062	3.179728341
246317_at	6.935930971	7.523330084	7.422901187	6.724666133	7.471665793	9.425355715	8.354265629	7.139568506
246318_at	5.911144414	5.683996615	5.251913284	6.290532306	5.476829555	5.57566915	6.092625713	5.764373966
246319_at	9.223460057	9.446448038	9.750877934	8.781177542	9.653536031	10.58916006	9.752745225	9.026886623
246320_at	6.632365009	8.869302366	7.300365107	8.154940122	9.200094562	8.231711065	9.647913685	9.363546284
246322_at	6.726000459	6.194523047	6.738319355	5.342413926	5.594850255	8.080729761	7.08714504	5.407644464
246323_at	5.643795011	5.460286799	5.478181656	5.381249453	5.459961932	7.214894486	5.714076183	5.260208701
246324_at	7.814485554	7.299405864	7.747733942	7.112568697	6.812062934	8.901101247	8.062863982	7.345365682
246327_at	9.525966645	6.662403397	8.675916762	10.1172043	7.71021603	5.262055922	5.017317438	7.614962306
246328_at	6.806628353	6.925557851	7.173857377	6.674648142	7.019829699	8.594336656	7.945881552	6.747095841
246329_at	5.267828901	6.23968273	5.567225531	6.70386456	6.630109065	7.68552303	8.110188501	6.975818858
246330_at	6.942995855	7.373800385	7.699226888	7.626006616	6.012437377	7.079693762	7.821943134	7.169081094
246334_at	5.582338465	7.010844303	6.411984425	6.759669802	7.211049099	8.656434757	8.004392437	7.846120862
246339_at	5.597772748	5.330148667	7.010228559	4.972599831	6.288423378	7.593059973	6.042281703	4.352804031
246343_at	7.115046952	7.49278196	7.251127526	8.131357369	7.14701075	9.33150131	8.872824619	8.56269736
246345_at	5.480859985	4.371545535	4.771331151	6.654042893	5.914785461	4.392978834	5.527843836	7.753844755
246346_at	2.162381418	2.171275758	2.283174462	2.180678401	5.128679276	2.582477794	2.181746807	2.200923128
246347_at	5.005064382	5.467130068	5.608333028	5.381933881	5.110425686	7.029220055	6.423232782	5.412801065
246348_at	5.058333225	6.236763707	5.443763611	5.535651749	5.055707535	5.138398892	6.334702355	6.316374226
246350_at	3.676580581	3.832174885	4.078794302	4.35733941	3.794096421	6.6249871	4.042551057	3.489246393
246351_at	7.241637504	8.286390912	7.515054138	7.933384029	8.005439486	9.405650499	9.925408852	9.039622399
246364_at	1.669533444	1.669796977	1.657214443	1.680797494	1.6388806	1.67488826	1.680161252	1.660595887
246366_at	3.61719899	5.693402139	2.604980673	2.886520254	5.385128803	3.118598482	5.301447153	7.955330358
246367_at	3.555592465	3.619088131	3.609366335	3.67538779	3.550208875	3.483117726	3.649501318	5.215224894
246369_at	2.46357309	2.473988254	2.507451456	2.589232879	2.400941867	2.501790006	2.483218658	2.657929693
246371_at	4.495068985	3.537227436	4.021781098	5.596294274	3.74359886	4.428696725	5.020549315	3.539126853
246373_at	2.426118312	2.447444887	2.392373253	2.457089893	2.381562871	2.450070834	2.434381977	5.122023834
246375_at	3.899799928	5.629894034	3.414509679	3.548981886	4.551618372	3.418270362	3.420810189	5.935740558
246376_at	3.306333508	3.85004058	5.906166308	7.199012836	7.846019222	4.422693171	5.20204026	6.861908737
246378_at	9.12009666	9.398533312	8.323069252	8.137269	8.590439072	7.629023187	8.963532076	6.993139155
246379_s_at	12.19792529	12.51359277	12.53086742	11.7959778	12.51726036	12.65449529	12.20214269	11.12033627
246383_at	2.681823809	3.444238456	2.655268558	2.717474101	2.673130824	6.387917235	3.588363829	2.972508536
246384_at	8.389630113	8.637408819	8.75943537	9.441357806	8.315113821	8.655332073	9.116300212	9.098648448
246386_at	2.286830031	2.317809602	2.487724462	6.065321961	2.22610708	2.329436539	2.557631942	2.315551919
246390_at	12.21769741	10.270412	12.20710945	11.69209793	11.79040776	11.57836716	11.65200362	12.54068448
246391_at	10.20125637	10.34820626	10.36433835	9.835138345	9.857650894	10.5662598	11.36934647	10.08521332
246394_at	3.53257381	4.024258035	3.145969391	3.590677435	3.366382114	4.82001124	5.754782266	3.139728512
246396_at	5.31426432	6.455585195	3.975948928	5.575886834	5.007476832	5.012702589	6.196014006	6.628122104
246398_at	6.987269293	6.703601766	7.735127517	7.401252039	7.599227616	8.364633058	8.01720822	8.513252385
246399_at	4.321514548	4.484910097	5.095533439	5.171495662	5.176250469	4.226986248	4.93183208	5.154005209
246400_at	8.463135302	8.955147772	8.630575261	8.137395299	8.292023147	8.783709625	8.947227012	7.571503975
246401_at	4.641235028	6.409014362	3.683940338	3.636982205	7.427006379	3.335545982	4.126851954	9.39191553
246402_at	3.001924487	3.054821514	2.934591084	3.041712034	2.835004164	3.005822958	3.067195613	4.299154913
246403_at	7.142237034	10.65258567	5.451656111	8.79881108	7.115882881	6.412143651	11.36442097	7.834264345
246404_at	6.52351348	7.23180543	6.354201153	7.392648202	6.427833628	7.953545834	8.662509236	7.932225926
246408_at	8.177254562	8.27413499	8.257394459	8.291404484	8.019425838	8.468394255	9.540270875	9.854550475
246409_at	7.551862555	6.178276862	5.49524473	4.144219152	4.821444174	6.259984625	6.898831559	5.768557956
246410_at	4.326231787	4.363311894	4.311632216	4.717501017	4.378420653	4.218452745	4.685142127	4.455040156
246412_at	7.444275131	7.939478036	7.960533773	8.142528941	7.704218903	8.284193031	8.353442548	7.969165046
246413_at	2.603599694	2.538356389	2.475621123	2.59952796	2.674244579	4.12658311	2.674403858	2.47756478
246415_at	6.95958245	7.941419671	7.716382732	6.679386185	7.328887017	9.35336172	7.428217565	5.183423833
246417_at	4.299481322	3.886493949	3.762956448	6.110693065	4.68193273	5.143423378	5.190273981	5.074456777
246421_at	9.54744473	8.709441784	9.575426391	9.552494893	9.461920003	8.699686009	8.634801334	9.74555513
246422_at	8.084498285	8.007041072	8.019965117	9.515708071	8.283004545	8.280072782	9.074898853	8.935659914
246423_at	6.024663334	6.881396414	6.589082342	6.365881075	6.028497258	8.825513265	8.123815153	6.134144805
246424_at	9.832763962	9.314644234	9.51478394	9.108191731	9.094179505	8.657033034	8.066425047	7.284460053
246425_at	2.791842087	2.781078337	3.13856467	2.866503425	7.489483116	3.110182426	3.587550189	9.010484882
246427_at	5.998262046	5.532023458	6.583661977	7.679716052	6.081870787	7.275902064	6.705008959	7.157337762
246428_at	3.905064367	3.900236529	4.04671745	4.052093711	4.03696714	4.633329844	4.642633804	3.476844677
246432_at	4.232236393	4.250205916	4.271509802	4.014742666	3.935049093	6.200162927	3.716969346	3.176282932
246434_at	7.395351479	7.156657797	5.662442607	5.989624195	5.638664481	8.987829836	6.689959036	5.431894912
246436_at	7.421091246	7.361168805	7.638220721	6.59144036	7.293634009	8.237411281	7.388595589	6.394108586
246439_at	3.462114167	2.861199454	3.291091797	3.509736173	4.097416791	3.866307445	3.484586806	5.94222323
246441_at	9.389244115	10.12075339	10.03868507	9.335965915	9.959529095	9.287617293	8.71660872	7.801656779
246442_at	6.827247904	7.850799578	7.36053331	7.931520597	7.669292266	7.993725318	8.492069127	7.935587583
246443_at	7.344707998	7.972687336	7.334770038	7.865365385	7.643288791	8.239174192	8.927595487	7.789047662
246445_at	9.801864978	10.002821	10.40446522	8.501081887	9.32567736	9.387981938	8.793898444	7.570037013
246446_at	6.903140643	6.276233686	6.641727949	6.994743322	5.843792235	7.100164283	6.949185527	8.089185907
246447_at	7.429858648	7.326874042	7.396002135	7.415185524	7.081364882	8.987456058	8.188592207	7.752579976
246448_at	7.251946989	7.389947336	6.992402047	8.041450173	6.744951104	7.740966325	7.814261651	7.785269881
246451_at	9.076477492	9.680112262	9.499634875	9.752043617	9.796017379	9.894400114	10.24606594	9.789889333
246452_at	10.2266797	10.0928297	10.01219943	10.04916421	9.869974119	9.973947607	10.07095119	9.523036611
246453_at	10.92698128	9.325826484	10.87503198	11.63542741	10.5458109	8.457250133	8.69581001	10.43092503
246454_at	6.925983432	7.476313698	7.360345398	6.351241563	6.384611547	8.445259025	7.624878919	6.885353138
246456_at	2.305415511	2.31094028	2.264787528	2.32413885	2.22271762	4.804970515	2.532431113	2.267441466
246457_at	8.291969966	8.484100205	9.103628443	6.255254387	8.35931738	9.865390923	7.857338808	5.761001394
246458_at	2.838591512	2.637104728	2.618653085	2.637335995	2.523350979	4.344452085	2.82403203	2.508410751
246460_at	10.46388455	8.846267206	9.918664121	10.47147629	9.478317164	8.090100893	9.597131896	10.85411484
246461_at	5.795603842	5.843559666	7.240635736	5.092194206	6.498594365	7.680127162	6.36323556	4.154742853
246462_at	5.257715831	6.177189462	5.609229698	5.707502833	5.571510671	4.609472056	6.687940402	6.954410814
246466_at	5.466488813	5.1991323	7.163664672	8.747152069	6.625165947	7.171354885	8.100070624	8.404422884
246468_at	6.923603452	5.977272207	7.869999125	7.602413824	6.106413058	6.589113779	8.548694728	9.078979785
246469_at	7.8734236	7.901352997	7.739171058	7.434946083	7.877571046	7.977299798	7.682355237	5.512528201
246476_at	6.316047968	6.976427462	7.253897232	7.794871209	7.21142883	5.330089322	8.133810383	8.482438872
246478_at	5.67995501	9.933619758	6.274523419	6.086657811	9.087493147	10.67063289	9.893181859	7.99055933
246479_at	9.379636057	9.876053037	9.771420496	8.64939238	9.123114314	10.70175086	10.12662139	9.083875283
246480_at	9.97413141	10.64054932	10.58395429	9.469182745	10.1290184	11.05476475	10.3205428	8.070685838
246481_s_at	10.65162462	12.80642305	10.62071713	10.0444731	11.55763701	9.862960648	9.903535599	9.249914285
246482_at	7.672471586	7.154598357	7.47530115	7.944809646	7.313754294	6.695678973	7.824462447	8.154922499
246483_at	4.194894731	3.687390265	5.451034356	4.245196744	6.969415635	6.330924162	6.452404207	6.383126849
246484_at	6.452737799	7.630470162	7.137052725	6.466664125	7.530216028	9.251396665	8.054688922	7.861306552
246486_at	7.304664372	8.244818233	8.026459581	9.908190478	8.944816611	8.961484986	10.47684989	10.43040173
246488_at	8.207521054	7.417299083	7.569378959	10.52290062	9.118228651	5.737900196	6.726051879	7.856602872
246489_at	10.94762013	11.37595135	11.24144791	11.07639511	11.4949638	11.72122112	11.20716876	10.25041773
246491_at	1.80395347	1.817891476	1.787227587	1.879452257	1.764664175	1.797596391	1.821816066	1.799330549
246492_at	2.683550643	2.807506704	2.659580589	2.666766396	2.635846682	4.254348517	2.845929623	2.678128539
246494_at	5.710504729	4.786590794	5.556812021	4.491435309	3.807891122	4.789749421	5.05291036	3.620040506
246496_at	7.987232733	7.416313033	7.464598212	7.094030492	6.276218965	6.685636403	7.555226008	7.191024865
246497_at	7.680726852	5.677584612	7.197604753	5.318417034	6.464660382	7.334151069	7.791362897	6.879611536
246499_at	7.696120078	7.584533688	8.041061516	8.271229482	7.704826059	9.438725815	8.231250059	7.752864728
246500_at	8.987320666	8.464398689	8.710866566	8.812745166	8.539907894	8.414265318	8.562704211	8.350521422
246501_at	6.651277367	6.717696203	6.626217849	6.868175471	6.38182668	6.409450706	7.01229519	6.422109462
246503_at	13.31413332	13.57592752	13.63656275	12.46609279	13.29453234	13.01562517	12.70284577	11.12003977
246505_at	9.510009778	8.653010001	8.93875414	6.516730371	8.822558173	9.695181484	7.795732228	6.049488703
246506_at	9.364082182	8.556483666	8.671923218	7.928818828	8.55804186	6.069667038	6.462642499	6.005462897
246507_at	4.771094589	6.188426789	4.499892089	6.582079008	5.894769699	6.529408947	7.362754705	6.877751745
246508_at	9.072379084	9.250646168	9.00154015	9.462458165	8.242231709	9.066100855	10.23568102	9.10084859
246511_at	11.50873664	9.974399226	10.20500304	9.856830353	11.61884931	9.767036803	10.35261104	10.97974152
246512_at	2.077029958	2.081636833	2.052760071	2.093800804	3.827285527	2.13495832	2.089503834	8.065600746
246513_at	7.753904013	7.478755101	7.420580963	7.184639737	7.230719628	7.243935287	7.599075368	6.832795511
246515_at	5.436626245	4.368244163	5.317125578	5.482021201	4.623304053	6.155443015	5.99380375	6.020902732
246516_at	7.19580134	9.20668744	8.007416093	7.040844758	8.381364393	7.518700929	7.010647573	9.386897364
246518_at	4.866219138	6.221859435	5.123337152	5.206764324	4.805668943	4.793336993	6.472216743	4.84662711
246520_at	2.518037359	2.560502269	3.170774974	2.799585012	2.895410512	2.554465726	2.581546344	3.880606838
246521_at	9.19409357	9.112967018	9.926764244	8.283012604	9.210010689	10.75564142	9.772293653	7.710824065
246524_at	5.443459641	5.413996187	6.147773808	6.623681509	5.33662007	6.212727224	6.742424457	6.562932549
246527_at	8.769693455	9.525178978	9.605413155	8.138369325	9.551515089	10.56703784	9.104848878	7.408351576
246528_at	7.383074815	7.821587929	7.245800251	8.532058812	8.027690118	8.574098894	8.749461076	8.586716993
246529_at	3.891054651	4.461155808	7.103186484	7.302628497	7.121538056	6.183856696	7.263086689	8.508820112
246530_at	4.904779614	4.14411531	7.474131106	4.8346613	6.070750615	7.548387823	3.685517737	3.591077965
246532_at	9.586413815	7.253680795	6.834509589	8.209738564	7.744014675	7.69613637	7.780506679	8.243703454
246533_at	8.752142038	9.114076368	8.385448677	8.289978929	8.352734886	9.067488573	9.578681312	8.686641302
246534_at	3.735572656	2.498520706	2.452460928	2.646388361	3.523772701	2.470946587	5.573827149	8.643986362
246535_at	2.776324025	2.907829433	4.56440839	5.073706934	4.334890438	2.952543144	3.635793636	5.513356297
246536_at	3.149031469	2.957982323	3.93346953	3.120195383	3.586851453	4.109011545	2.835459656	3.026467966
246537_at	8.251083232	4.073573313	2.679133808	3.375617051	4.178256853	5.885558692	3.89749415	2.675884503
246538_at	9.709773705	10.72423152	10.2152132	9.082994955	10.59841887	11.52437081	10.6428942	8.376844496
246539_at	8.021605973	8.992194763	8.080682344	8.340120434	8.492828965	9.501597433	9.980828721	9.530063687
246540_at	6.39357221	6.491972929	7.648858836	7.000405834	8.783137442	6.198542136	7.964282206	11.10538948
246541_at	6.961548724	7.618485479	7.543030611	8.295148712	7.74989646	7.772953253	7.971156813	7.420683656
246546_at	11.98828071	12.30270252	12.14642187	11.80434851	12.30297362	12.13872826	12.08319944	11.82757344
246547_at	5.632695057	5.299967471	6.310382029	6.861007753	5.805259185	6.495029302	5.975287587	6.301807687
246548_at	4.318099014	4.648891732	4.778760239	3.586939982	4.313858138	6.263672913	4.380058741	3.594568851
246549_at	5.140113398	7.439510572	6.58867311	7.453775817	6.748858118	7.105024948	9.229622625	7.541319113
246551_at	4.915431233	5.007301384	3.341184709	3.493061791	3.523431694	4.877125777	4.977107989	3.154625894
246553_at	6.938665539	6.42407727	7.041831877	6.34342705	6.565446689	7.451473669	7.474670229	7.372898772
246554_at	7.909942775	7.490646992	7.994878741	9.653277829	7.760778267	8.895604776	7.931126372	7.606921166
246555_at	6.550439662	6.604904431	5.65440546	5.698426614	5.451157687	6.089639434	7.780932666	7.244570241
246557_at	5.127537325	4.554064723	4.685048307	4.36365862	4.817576739	7.921542012	5.148910317	2.735714373
246559_at	8.790315379	9.247786139	9.435209636	7.259433785	8.624716408	10.97271758	9.263457109	6.812117477
246561_at	6.131633603	5.824350909	6.550665943	5.604324966	5.639360187	7.031122713	6.324437705	5.67561439
246562_at	9.074807343	8.547685694	9.160258873	9.149919381	8.959309941	9.246927872	9.433059817	7.945488012
246564_at	8.565129195	8.95027486	8.99634241	8.647626824	9.021284734	10.83333409	10.21957915	8.944122978
246565_at	9.354462663	10.24471765	10.09675342	10.01008781	9.028042626	8.795780886	9.879090561	8.105231143
246567_at	7.89540436	7.251884331	7.810203517	7.379404655	7.36081254	6.778353267	7.715589348	7.105720539
246575_at	8.291948055	8.509943526	9.164708908	6.949382834	8.324012439	9.621903616	7.99994851	6.461923553
246576_at	6.120220377	5.499070328	4.923085755	5.219668305	3.772448304	5.93321872	4.649269686	3.441803503
246580_at	2.515207121	2.389105571	4.032626619	4.701064631	6.495007723	3.643983345	7.006322853	9.069521759
246581_at	4.434908981	4.563305127	5.244931725	3.795914686	5.440170028	8.246763936	5.123346937	3.990037059
246583_at	6.761679022	6.100410088	6.763322314	6.240279683	6.623129964	4.830279047	5.622147139	5.919046056
246585_at	8.633575727	10.56575834	5.848546251	5.610089825	7.071819151	10.12111999	8.922044471	6.013449881
246593_at	7.602522486	7.125404328	7.758715292	8.165687818	7.413243712	6.566856319	7.850219911	7.690234193
246594_at	11.01246673	11.26705038	11.14840579	9.957478227	10.09111497	11.77454046	11.33245846	9.703894612
246595_at	2.498299798	3.428064078	5.1906677	7.552905697	5.393441418	2.508396028	2.519597141	7.075600134
246598_at	6.600691488	6.447936204	6.654616528	6.818968685	5.996127817	7.865725256	7.780304173	6.840356258
246600_at	8.027729484	5.109491278	4.620357375	4.584198635	4.243406748	4.804070692	4.410235923	4.358398308
246607_at	4.981405653	2.901326976	2.82587605	2.984436425	2.892964961	2.292871331	2.737836245	5.851240962
246610_at	3.046660327	3.195492604	3.159169348	3.012288882	2.98998882	6.040022997	4.373988227	2.92954733
246611_at	7.011417489	7.580873827	7.598589744	7.343912237	8.10932482	8.626570863	8.482036015	7.786310723
246613_at	10.79009839	11.33465162	11.44951555	11.1292336	10.99841928	11.78837835	12.06189819	10.92624871
246614_at	3.114454667	3.679765787	3.386157536	3.931390456	3.097520242	4.134637249	5.044940007	5.355724375
246616_at	3.074391439	2.90542384	2.706721183	3.034146855	2.875681259	2.805670076	4.014319935	4.653914966
246617_at	3.203873247	2.795326152	2.760760177	2.849195899	3.964747349	2.784409077	2.803119783	5.740982753
246619_at	10.1770602	10.5112482	10.02112912	10.93954308	10.29297743	9.791173489	10.71831298	10.05191767
246621_at	10.96072894	11.39872213	11.15340861	10.45106374	11.13348347	10.5971252	10.60146317	9.712030136
246623_at	11.99248016	12.3989047	12.70551535	11.01458044	12.3087009	13.0353017	11.80353064	10.09948425
246625_at	5.429855391	6.196340293	5.028459691	5.328463916	5.014362483	6.206124467	7.671255726	6.085677388
246627_s_at	9.968166866	10.3064559	11.48962241	11.66978189	11.21145896	11.38214553	11.20654619	11.65964561
246628_at	9.746928719	10.19187675	9.958129733	10.16478315	9.934916063	10.24115968	10.45803317	9.918132842
246631_at	11.39109532	9.610287121	11.29673468	12.61902168	11.59418032	8.748715711	9.092169897	9.29179315
246632_at	2.949810653	2.933732471	3.086003478	2.956900223	2.742694399	3.584062185	3.109876589	2.900180867
246634_at	8.709701106	8.664066192	9.119599831	8.265576004	8.812637293	6.809779046	7.961294578	7.101110158
246636_at	10.46438918	10.26776784	10.36883423	10.61341203	10.76828638	10.28950057	11.13419431	11.72457747
246644_at	3.798900412	3.809643916	3.804367415	3.888379395	3.731552257	3.810793555	3.88028515	4.342509
246645_at	7.515996862	7.415905973	7.436718896	7.295149492	7.027917878	7.922342127	8.813041315	8.413131944
246650_at	9.776066659	9.336345231	9.663661989	9.372274161	9.295736865	9.633713373	10.56535316	10.166704
246652_at	5.046838214	3.750520191	3.289944508	3.748721568	8.122543562	4.471367019	4.222040419	10.83577702
246653_at	8.957920833	7.108749051	8.421987649	10.27975034	8.761878882	7.325660384	8.338602481	9.966127456
246654_s_at	5.643253453	5.940303336	5.703946084	5.183085254	5.427885417	7.020140368	6.135424018	5.699871656
246660_at	7.490464631	7.316356173	8.561567203	9.470056818	8.824191286	8.148003749	8.614825313	10.52414073
246673_at	8.254118107	8.854971077	8.813152468	8.267770338	8.566595061	9.846084427	8.956899163	7.738172587
246674_at	5.252541337	5.269022686	5.249176627	5.315135983	5.233943588	5.448986297	5.276598897	5.245201518
246681_at	2.670551342	2.502054969	2.529932159	2.436927252	2.412060047	3.382563096	2.547958425	2.700707288
246682_at	6.444116413	4.162828248	2.936314534	3.216393348	3.432448079	6.09218526	3.37763363	5.353846919
246683_at	6.417642683	6.905100099	6.796826688	4.97418614	6.098280392	7.465611506	6.212072757	3.947130126
246699_at	7.759739772	8.605686192	8.99672811	5.738462584	8.090462014	7.889110352	7.028877369	5.046441257
246701_at	3.927067149	6.913916037	9.083510185	9.439236962	8.952716931	8.464314461	9.598139673	9.953446447
246702_at	10.36210973	11.04346972	10.83740119	11.37359585	11.71324778	9.922563934	12.20513678	12.7184954
246703_at	2.962974825	2.984302452	3.050357939	2.999247047	4.306834798	2.956425211	3.153611566	6.674471295
246708_at	6.67267664	8.313751469	7.662218861	8.103068583	7.795080422	8.417384082	9.352380665	9.543148107
246714_at	6.422928449	7.300910981	6.570505927	6.450345043	6.295491815	7.009628615	7.51470975	5.721775915
246728_at	6.460178364	7.056299692	6.038845602	5.890421055	6.550793764	6.17030359	6.913851133	6.911022409
246730_at	12.4553291	12.89138799	12.90641187	10.86762759	12.49865635	11.58476883	11.18175142	8.877107416
246731_at	5.231711238	4.026888785	3.884222542	4.079886938	3.570073339	4.99785153	5.573191688	3.775878001
246732_at	4.694987642	4.393414319	4.704251466	4.426068215	4.275969589	5.008268903	5.1267912	4.726835255
246733_at	6.155376969	6.063724469	6.53450242	6.216859112	5.905886323	7.202687886	5.88469887	4.936009992
246735_at	8.988332812	10.37899362	9.616347749	9.062167122	10.12476689	10.30785478	10.47836949	8.783091554
246737_at	4.447107497	4.733937404	4.470785361	4.438196007	4.316193613	4.85599787	5.012605357	4.761509038
246738_at	7.980096347	8.562403697	8.79546866	7.112917011	8.064538185	9.503908222	8.211798628	6.79412524
246741_at	8.978558523	9.701825658	9.259788019	8.951110547	9.340713366	9.69834584	9.33017282	8.523512041
246742_at	8.645618934	8.484333404	8.42349623	8.818738381	8.56632771	8.026692544	8.407212468	8.65958972
246743_at	4.736046158	5.180022163	4.985067175	5.830586093	4.478242768	6.622125566	5.40127164	4.50890294
246744_at	11.82316048	11.65819465	11.24695156	12.24418409	11.51198284	10.09987588	10.71369862	10.66193686
246745_at	11.91227959	12.51098063	12.41793675	11.5459528	12.27057462	12.60044252	12.30285246	10.44778354
246746_at	8.635049104	9.353606585	9.07617872	7.915889329	8.61795082	7.463124609	7.378960905	5.101604214
246747_at	13.67854992	13.8113734	13.96372886	13.13012511	13.68875829	12.65105576	12.31663456	10.76241549
246749_at	6.861307818	7.463322906	6.828202854	7.013278728	6.124362772	7.435148093	7.918756499	5.91926322
246750_at	4.266684772	4.651409106	4.043478701	4.558764814	4.486718796	5.820791144	5.401400593	4.168858653
246755_at	6.656136355	7.904862589	6.513916378	6.298311385	6.877205903	8.264576546	8.229999391	8.810266786
246756_at	4.141230519	4.346414908	4.36734686	4.864384026	4.18796393	4.664704453	5.18073117	6.741004191
246758_at	13.84710343	14.0971401	14.00951634	13.0693314	13.79263798	13.88378231	13.86240457	12.56087579
246759_at	4.758136	6.108701817	5.062861041	4.936722541	5.687997207	6.23003657	6.576840227	6.662500292
246760_at	7.105614267	7.148008024	7.092963135	6.38858247	6.498543098	7.353806319	7.942884751	6.918396148
246762_at	6.166708855	6.31080638	6.310426773	4.814464851	6.152540904	7.630222301	6.808113439	5.097065375
246763_at	8.053652503	8.013298202	8.174946284	8.685244063	8.330012168	6.407444731	9.71372075	10.96471017
246765_at	7.749940594	8.842786011	8.34044828	7.183516164	8.497494252	10.83185956	9.624747345	7.895443534
246767_at	8.401991333	8.860305119	8.84096945	8.283608134	8.509293574	10.437432	10.04806205	8.335513416
246768_at	6.951081612	8.070348134	8.226874043	6.658124371	7.557471666	10.34149873	8.838380548	6.550348612
246770_at	5.83023527	6.084619037	5.784314801	6.803991009	4.881833508	7.876387968	7.459940407	6.887441323
246772_at	8.003214309	8.313866543	7.988820156	8.116303196	7.616848767	7.572002902	9.074164333	8.047081336
246775_at	8.479202913	9.155152988	8.939703904	8.449925895	8.82058887	10.20877529	9.507877934	8.359595806
246778_at	8.838483017	9.876426264	8.897870332	9.312872489	9.09824447	8.807023082	9.864165348	9.747914571
246779_at	8.77706538	8.174799702	8.320006932	9.53533296	7.914139334	7.466967364	8.290173286	8.219028739
246780_at	10.78024136	11.34884659	11.22039882	10.36018566	11.16809391	11.56471785	10.96454273	9.570561919
246783_at	2.068726344	2.079657983	2.052048913	2.106936769	2.028209035	2.11030162	2.11291423	2.066656541
246784_at	8.719376086	9.145828307	8.589617399	7.817656697	7.930873287	6.670035452	7.978292864	6.218495685
246785_at	8.658217082	8.854150975	9.847302046	9.968896288	9.023287293	9.577295086	9.81387077	9.556972214
246786_at	6.785885663	6.361661279	8.121432752	6.803166339	5.878856337	7.88961591	7.470677158	7.248604657
246789_at	7.709747008	8.407069128	7.219421099	7.994055528	6.657816233	7.263745732	7.955115007	7.371530148
246791_at	6.788374636	6.756392781	6.774217769	8.998734985	6.526018923	7.269819095	7.473476085	7.808129604
246793_at	7.582464958	7.118811802	7.806640122	8.251060633	7.140638813	8.771110912	7.926470175	7.560983619
246794_s_at	6.455461815	6.526795268	6.523138274	5.468949233	6.248027154	7.579533003	6.612462247	4.983228293
246797_at	4.300716731	4.2697796	5.430549941	4.846258351	4.55088956	4.274170934	4.983825591	4.111160151
246798_at	3.737682568	3.768190131	5.650311325	5.966987115	5.144118534	4.004034798	4.070392931	6.801010131
246799_at	7.727804216	7.833350831	6.332077752	6.296044785	6.005134688	8.181633615	8.570080391	6.762714214
246800_at	9.433894404	9.572855326	10.63421161	10.58386145	10.404767	9.596588083	10.47305598	10.09071356
246801_at	9.416482318	10.0332906	9.636915604	9.786896566	9.716737136	10.44869886	9.877708708	8.581065761
246802_at	2.595083186	2.752119225	3.306363434	3.06650316	6.648873524	3.486465432	5.65763979	7.934167578
246807_at	2.286440726	2.305025288	2.264220203	2.320632858	2.22649071	2.298070955	2.989187307	3.503344032
246808_at	2.680453766	3.328411824	2.80372515	3.221390461	3.138028096	6.16101765	4.583435424	3.822914294
246809_s_at	9.456949585	9.454216161	10.08652022	7.866227911	9.665930944	11.40564974	9.663420499	8.102603031
246815_at	1.820131247	1.8226924	1.813492137	1.832948416	1.777246172	1.820294529	1.835391243	1.812380907
246818_at	3.016487917	3.47497783	2.923124916	2.949809154	3.177735266	6.848935044	6.138168769	3.837929677
246820_at	4.500652614	4.302585737	4.410299984	4.286750717	4.242685377	5.199094543	4.621393414	4.197796399
246822_at	4.732967896	4.634965852	4.559300173	4.714858914	4.599877897	5.155188687	5.072302484	4.649295028
246824_at	7.863028507	7.853905592	7.808471089	8.61193882	8.04876036	8.255531422	8.771459765	9.028889598
246825_at	9.514890873	12.61211713	4.853582322	8.415571473	11.0370077	10.63583066	11.29509665	10.52858789
246826_at	2.529235578	2.566167323	4.056637061	7.362830717	4.655991685	2.549444416	2.557461889	7.96182251
246827_at	2.373834629	2.624944539	2.83806001	2.658067768	7.920637235	2.641731269	3.19610468	7.975243344
246829_at	5.859148655	4.165829337	4.964991275	4.406720654	4.094384859	7.394258049	5.235128718	4.159475115
246830_at	11.49673765	12.04577965	12.16563453	10.51269019	11.43860346	11.77957801	11.55284192	9.619203009
246832_at	7.749434046	7.488233443	8.577353065	8.359483826	7.387069295	9.222647359	8.778769573	8.977359407
246837_at	6.915914075	6.833180874	6.004349444	5.244190911	5.383207202	7.662824321	6.087610264	5.926380625
246838_at	5.825625215	5.845014081	6.231303603	5.693681963	5.729549696	6.99815475	6.112356337	5.415605398
246839_at	4.096108632	4.172200063	4.325142657	4.367655304	4.100002117	4.176281154	4.672162407	6.051036222
246840_at	7.177387642	7.233609838	7.261819596	6.716146697	7.245223113	8.88148322	8.172918974	8.123404573
246842_at	4.955056187	3.764711946	5.731780807	3.906575081	7.162797243	7.107322463	5.173875621	8.601755836
246843_at	7.857611216	7.585084017	7.801675293	8.410850818	8.615456817	8.03343486	8.977347424	10.65301521
246844_at	4.084624492	4.99350219	3.94787972	5.133894826	5.847591479	2.593463644	4.104792415	8.700998473
246845_at	10.48299493	10.77459278	11.19559079	10.1973562	10.76033502	11.91689992	11.47244024	10.18719816
246846_at	6.699195685	7.158262764	7.351181689	8.141037813	7.517184456	8.12051049	7.81091943	7.821472113
246847_at	5.337161402	5.08990065	5.404089376	5.892512867	5.051508303	7.520786955	5.85595257	7.346568228
246849_at	8.948136301	8.199013832	8.777428984	7.444469273	7.923782416	8.655233149	7.911980811	5.21476732
246850_at	7.064101618	7.998663787	7.677579614	6.7563802	7.359846327	9.525063545	8.909361801	7.77559266
246852_at	8.589773249	8.646092623	9.18848038	8.090354672	8.161489975	9.931207053	9.114755986	8.386481939
246855_at	11.36704239	10.56092489	7.807905537	7.458488177	8.106830779	8.880151172	8.929129555	8.210991071
246856_at	8.05872632	8.230199042	8.448321161	7.983205391	8.509071234	8.242403129	7.401893429	7.136810295
246858_at	12.08257612	10.57695896	10.13200367	11.79696633	10.43727191	6.942593753	6.5841987	8.421098148
246861_at	5.512253326	7.595567599	9.359254226	8.798455803	10.52365717	4.036768658	6.216901601	9.88589354
246862_at	8.123018899	8.076321353	8.05021798	8.26922524	8.68333533	4.808552691	6.006869329	5.627669182
246863_at	9.390153406	9.909376533	9.39487302	9.978433229	9.67271488	9.035104794	9.517004162	10.8220542
246864_at	6.993583474	6.975796126	7.963916991	4.967729541	7.689202256	9.674755088	6.139062886	5.807929593
246865_s_at	9.298503238	9.508105121	9.368350145	8.218498543	9.049957143	9.664568137	9.113840905	7.478719886
246868_at	5.141800835	2.822850788	2.568873838	2.668841541	2.904548625	2.299819957	2.59980041	6.628771876
246870_at	11.18090053	10.22180009	11.72395905	11.54279601	10.27435361	9.139232141	9.822273219	10.60988149
246879_at	6.518917906	7.288945387	7.103678417	6.415177447	6.969495648	9.025531897	8.017872238	6.61466514
246882_at	6.508879764	6.195644549	6.639502952	5.441656574	6.306591267	7.407184371	6.363416485	5.257884299
246884_at	3.608396254	3.617438332	2.659083621	2.24088351	2.5998132	5.41498744	2.855665163	2.362423711
246885_at	7.316143653	7.584128324	3.273038187	2.63619904	3.755255041	6.257780924	5.878771022	3.370959012
246886_at	5.666703485	6.21917021	5.578915366	5.534949173	5.408333914	6.670173251	7.583113758	7.383575608
246888_at	3.223582038	4.743619164	3.560514125	3.939630511	3.97963381	6.012505548	6.201053834	6.89471847
246891_at	3.891676599	3.875296823	4.148708218	4.560234804	6.66689228	6.268960656	4.947573242	5.090283343
246892_at	2.429977014	3.047197811	2.917141199	2.834891819	2.926166911	5.944733995	4.023240015	2.973861024
246893_at	6.397219818	6.868626897	6.388525645	7.593753933	6.648089811	7.722662946	7.455113988	7.410339366
246895_at	10.04681122	9.748818906	10.10435311	10.47390306	10.57153498	8.12600405	8.955865219	8.960237738
246897_at	7.471858667	6.390519651	6.809095771	8.223692637	7.419609456	8.802584787	7.69804219	8.663619308
246898_at	3.372040784	3.537408121	3.345349605	3.457444557	3.615848392	6.251254916	3.819115295	3.367412193
246899_at	6.771633657	6.059477906	6.790430496	4.793152061	5.931530883	7.605160796	6.305279495	5.141340063
246901_at	4.047811101	4.25254207	4.550725084	3.823929147	4.094923694	7.024751449	4.961680533	4.625112117
246902_at	6.914769086	7.089953267	6.961128663	8.348746843	6.681538977	5.429027197	7.537894755	7.862183058
246904_at	3.15877581	3.243048556	3.368782414	2.96738145	3.538641622	5.200843033	3.301946256	2.8697221
246906_at	3.45297414	4.610941986	4.803668764	2.951536501	5.235520061	7.136876546	4.385139928	2.759693167
246907_at	7.113625326	7.23369118	7.448979737	6.887559053	7.17246555	8.061520506	8.286789835	7.242596143
246909_at	4.481135251	4.511781542	8.758989155	10.61598785	9.277111427	7.748289814	8.611015704	10.26115991
246910_at	5.265512458	4.918706016	5.900647734	3.477323423	4.295088099	7.426607854	5.831075259	4.595792775
246911_at	1.876723659	1.831149415	1.902964993	1.824815387	1.939391879	2.085432106	1.873994248	5.976146311
246912_at	3.911011488	3.481544561	3.290312958	3.373915266	3.406029404	3.495370196	4.330203888	7.163642689
246913_at	4.207186005	6.311830597	4.825007402	4.307136627	6.675641445	4.413020603	7.873663285	4.608913384
246917_at	8.257809777	7.131410749	7.876534132	8.115356664	8.110710501	6.275819551	6.680430603	7.752359982
246919_at	10.44908761	9.911476806	10.67606161	10.05730582	9.013188302	3.709743623	10.80213261	9.865420822
246920_at	4.056194494	4.222875896	5.089068306	3.613008266	6.116247889	6.582432999	3.35049593	3.079893949
246921_at	6.663593537	6.877481306	7.713356633	6.142566869	7.236183277	8.217841091	7.107259172	5.454307991
246923_at	10.16297331	10.58944876	10.38625717	10.15544766	10.15554735	10.04808274	11.19809863	10.65734835
246924_at	6.605640779	6.801944344	6.86639811	6.822091155	6.621408186	8.140272208	7.812412424	7.690808218
246926_at	2.894484697	2.728984113	2.83132408	2.940186246	3.162882787	2.916269262	3.446275195	6.291073387
246928_at	6.441838917	6.007360935	6.592476436	6.676212795	5.656737436	5.089516622	5.015088737	5.317391723
246929_at	2.883127131	3.258039317	2.767283368	2.807710057	2.648790161	3.137265462	3.318216267	2.752333531
246931_at	9.280389206	9.110356803	5.712788426	6.110155974	8.865400619	8.322852587	7.842761154	7.424089265
246935_at	6.836669579	5.356729018	7.230902384	6.683455348	5.358778092	6.571430999	6.82758649	7.641632372
246936_at	6.316687396	7.620507829	7.054690656	7.501112775	8.306297628	7.022638975	7.939602665	8.072247435
246945_s_at	6.925493917	6.667054475	4.879552496	5.549448517	4.950138502	7.526677947	7.593927033	6.937246067
246946_at	6.111775432	6.55411161	6.735137785	6.828552985	6.126962647	6.948088453	8.166661834	7.263883974
246950_at	4.194032414	4.047933323	4.265459216	4.740137533	3.663052412	5.880659646	5.544251021	4.8369179
246952_at	5.882537613	6.326775143	4.550467501	5.160464114	4.479918283	4.996865268	7.677306124	8.888369543
246953_at	6.087761574	6.190733039	6.00452912	6.918261312	6.01642805	6.398576122	6.138241805	7.273009826
246954_at	8.345370466	7.775730155	6.578075928	8.501529094	7.041100258	7.520172124	7.861954647	8.285115508
246955_at	9.341166149	9.154217701	8.556735394	8.818032618	8.222763981	8.875484292	9.391317753	9.1367656
246956_at	3.489986656	3.615560037	3.479718622	5.779831902	4.808795112	4.319578442	6.579769671	6.579238141
246957_at	8.264742711	6.480573571	8.223388281	6.525995366	6.646036674	9.317155862	7.316535346	6.51327732
246958_at	8.532210818	8.595867348	9.367378717	8.179699433	8.676581018	7.168449656	6.319002376	5.610292316
246960_at	7.786856726	8.264349595	7.553400043	7.811169953	8.267969237	6.151170131	6.692637862	6.816573999
246961_at	2.12419337	2.415967448	2.101967826	3.696909098	2.978729132	2.118122254	2.163362182	2.073037433
246962_s_at	2.661764661	2.692132529	4.20423635	3.631050634	9.00468004	3.397677354	8.693331382	8.909374314
246964_at	4.761324709	5.267734453	5.075855672	5.004710208	4.535779695	6.880131215	7.082172454	5.449022476
246965_at	7.574015372	8.632069359	8.608122724	6.626641993	8.197962573	10.56957863	9.099739626	6.946739719
246966_at	7.486151709	8.245657888	8.222660442	8.339197816	7.208409866	8.81048806	9.523718195	8.634785111
246968_at	4.153399862	3.71889613	3.641266339	4.323346276	3.788321653	4.486455578	4.009978115	7.404408673
246969_at	4.253189214	4.605291977	4.04321548	4.408349894	4.807260756	4.118320851	4.613498469	8.553158378
246970_at	2.254020916	2.263757015	3.756457935	2.295532158	2.405795054	3.740755951	2.308759498	2.249716961
246972_s_at	8.843455685	7.197148101	6.883416215	7.303764895	5.78386238	8.599276656	7.922190434	6.793535764
246973_at	5.301728178	6.044403728	6.055022281	5.63641167	4.960187386	8.499300862	7.636759824	5.579015312
246975_at	9.101761273	8.337741209	8.817948267	8.897629369	8.703419506	6.933566561	7.24081519	7.968975335
246976_s_at	7.520423792	7.033608008	7.271635784	8.772610924	7.653961595	7.628204514	8.321533424	9.471243537
246977_at	7.711712855	8.925551028	9.202420905	8.669938342	8.471894474	8.69428701	9.331973581	9.86083824
246978_at	2.60625341	3.144885861	3.173363905	2.573361755	2.78478048	2.622597928	3.847713094	7.058069532
246979_s_at	6.760742705	8.295053854	5.278719847	5.480477018	4.872465492	6.680066607	7.221103278	5.962526364
246980_at	7.949944367	6.951989488	7.8066772	7.371267902	6.647639505	8.498326276	8.177884306	7.389032824
246982_s_at	7.051518288	7.078583384	6.812140578	8.209785999	7.385248191	4.251170723	4.21994948	8.546615894
246983_at	5.508480249	4.317117308	6.970374199	3.910077773	5.989101294	6.07744111	4.128168792	3.778639326
246985_at	5.519171048	5.329691989	5.851464363	6.21096653	5.696178519	5.617151983	5.806710457	6.468923919
246986_at	5.781061706	3.64388165	7.050004904	6.810750498	5.328531557	7.181238892	7.429492313	5.045771829
246987_at	9.722558256	8.630411105	9.96326731	9.042315647	10.24040467	5.374139161	7.685795097	9.003198327
246988_at	5.829051219	3.087685292	7.032996683	9.04566617	6.077356818	3.037776132	2.685184838	7.538891865
246990_at	8.851974312	8.943040143	9.97302103	8.249421259	9.55837806	8.149642799	9.480070403	8.336133724
246991_at	4.823213352	2.612909941	2.655538595	4.434904022	9.378600654	5.543585812	3.919180122	11.75406106
246993_at	6.48370823	5.184448435	3.159728484	3.008110196	3.843066803	2.582420359	4.247151185	6.091532563
246994_at	3.34644753	3.038842629	2.544373795	2.736787081	3.640835657	2.577191361	3.394281603	3.659748863
246995_at	5.421961244	5.844244709	4.420043964	5.349995903	7.04086547	4.829651656	7.581524355	7.663872018
246996_at	8.009611187	7.785591221	8.097899934	8.84870081	7.803024031	7.074268838	7.606765544	8.857142015
246998_at	2.443642859	2.444563199	2.459398158	2.95123917	2.366466453	3.30843441	2.761707793	4.735851923
246999_at	6.316256942	5.697471206	5.281113873	3.566664877	7.117835525	6.565409788	6.276516714	5.334845843
247000_at	9.453435916	9.176399203	9.570633377	9.014353622	9.252493882	9.833178727	9.886903031	9.644601576
247001_at	8.066189237	7.49030896	7.730612033	8.018289711	7.362948292	8.408091384	8.009683096	8.510212734
247002_at	8.106549373	7.287857114	8.047878896	7.520261126	7.290707461	8.547399229	8.077928833	7.721405842
247006_at	9.993084228	10.21109952	9.932900934	8.887507965	9.488959159	9.176863047	9.200883391	8.4677632
247007_at	10.52552661	10.87772126	10.83640913	10.69483947	11.10795014	9.037130436	9.835307735	10.09094214
247008_at	7.42203612	7.330533071	8.507697019	9.033518047	8.558193676	6.968594407	7.733362818	9.115520929
247009_at	11.43375934	9.652638901	11.04246833	10.64348513	11.98003808	10.28110656	8.976795332	10.87255166
247010_at	11.97918642	12.06914344	12.6473094	10.56193277	12.13214935	12.86769477	11.99583835	10.29032151
247011_at	11.19373325	11.92019984	11.4267109	12.01508708	11.72067864	11.53420339	12.01657004	11.94379004
247013_at	5.112739168	6.108958588	4.390967393	6.555535497	6.227349367	6.831412544	9.136289248	9.105783012
247014_at	7.081376201	6.889371999	7.258252146	5.020636781	6.74667678	7.593579969	5.276670631	4.068615241
247015_at	3.358916139	3.385747024	3.501427277	3.432379171	3.203527717	6.270017869	3.782416664	3.349807373
247020_at	7.243271808	5.434431205	5.219237446	5.173128696	4.583775763	4.712039461	4.972936576	6.398889521
247025_at	5.692104941	6.506432959	5.88863207	5.37949438	5.293421967	7.203974882	6.228261987	7.06489114
247027_at	2.592082714	2.600031458	2.595009529	2.64044994	4.352465317	2.537594347	2.734651126	5.754687762
247028_at	3.985381738	4.665828133	5.444711474	3.291218771	4.219274449	5.567356227	4.666446376	3.484188045
247030_at	3.424245527	3.279955745	7.809543668	8.252356429	6.777655905	2.712517814	2.291881232	6.724487342
247031_at	2.511431179	2.513178158	2.568517361	2.536636337	4.537366539	2.463586367	2.634959685	5.519429241
247032_at	7.952953868	8.258596653	8.57308239	6.223427034	7.434656501	9.879739025	8.693207116	6.794543737
247033_at	10.17479352	9.316711537	10.31292513	9.952928616	9.880592933	9.703881955	9.178607549	8.938190158
247034_at	8.085172146	8.49162149	9.142862077	7.012882759	8.953712354	10.09680683	8.97210946	7.482126031
247035_at	2.994615801	2.653889733	3.557456245	2.326775218	2.277484071	2.612536511	2.72473469	2.269830203
247036_at	7.82442258	7.833292956	8.293390796	7.381937536	6.763387586	8.504596699	8.875174446	7.633250178
247037_at	9.141709227	9.109345674	9.155533742	8.183201299	7.579406093	9.358103857	9.616679837	7.165179452
247038_at	3.342852595	3.336853566	3.106054904	3.303699726	5.061240937	3.608324684	4.308761075	6.29759349
247039_at	5.949983368	6.503383123	6.791663185	5.631123868	6.065950051	6.951670806	6.00120414	4.342175233
247040_at	4.046429151	5.3152414	5.030290212	3.789996142	3.202256048	6.830900888	6.069155976	4.532108234
247042_at	10.27137475	10.64740154	10.68245249	9.848081701	10.43545407	11.72684946	11.13614896	9.259037629
247043_at	6.726686077	7.407413328	5.551977567	8.235793207	7.032285383	6.714942144	6.430925303	5.602335687
247045_at	6.604173929	5.913251302	6.721312977	7.226140398	6.969801007	4.919030523	5.958279822	6.385476001
247046_at	7.203351023	7.733093285	7.817008737	6.693032091	7.375776767	9.105593281	7.979719857	6.347382935
247048_at	5.599615457	6.938164136	7.2991768	6.289532156	6.628887092	6.608362899	6.548525547	5.453403694
247049_at	6.46869638	7.49290097	7.175984356	6.502805732	8.006085431	3.944427742	7.022449597	8.405173179
247053_at	2.720769547	2.664274419	2.63736715	2.687910917	2.60288758	3.068298903	2.665101052	2.587734254
247054_at	8.091617906	7.223100403	7.544980955	7.334536575	6.262109542	6.540839974	5.850231255	6.408473865
247056_at	7.185243817	7.498191322	8.092328269	4.621905443	6.777194519	7.327012731	5.214512312	3.338509294
247058_at	11.55318496	12.09523837	11.73642619	11.3955018	11.3948689	12.14886103	12.60023628	11.60289103
247059_at	10.84552445	10.66896872	9.966933951	8.538119152	9.576271402	8.745384358	9.221206796	9.418625163
247060_at	10.83682834	11.66604501	10.96641052	10.96685787	10.88863452	11.13458715	11.48694435	11.23466705
247061_at	3.666512347	7.433743782	3.430258122	3.612725331	4.379749076	5.059792591	3.793572817	3.238643625
247062_at	6.682070194	6.746289479	6.451070946	7.009326829	6.236761556	6.389785145	6.771485297	6.472499598
247063_at	5.680023274	5.538700786	6.299877879	5.098930881	6.355254698	7.958909042	6.179940444	7.784766832
247065_s_at	8.400115637	6.845525745	7.40176077	7.192225966	5.541520891	5.306437951	6.498149435	5.476280726
247067_at	6.992739324	7.063552327	6.486069236	6.791768042	7.201395804	7.394217606	8.010313781	8.836925975
247069_at	10.01609678	10.40126288	10.0586717	9.1099758	10.61551949	8.158120285	9.512674846	10.18733795
247070_at	3.286440417	3.287202557	7.271328796	3.717931721	7.943677776	3.384997897	3.967899946	9.331856923
247074_at	8.708791002	10.12375893	8.006677275	8.0845131	5.982109851	7.642173294	9.650135779	6.911098803
247075_at	9.663747672	10.07414511	9.983968202	10.01991894	10.09959482	10.55330954	10.69243935	9.853619832
247076_at	10.66429624	11.05057504	10.83765344	10.4680938	10.93099733	9.625022455	10.01983857	9.741290454
247077_at	6.787386569	8.064455159	8.263170055	9.02401682	7.549900829	7.553363836	8.75973385	9.101503062
247078_at	5.499172051	5.851775545	5.83612731	5.390360733	5.685289061	7.274929861	6.282127728	5.831386792
247079_at	5.311744981	4.710165081	5.519372862	3.636447263	4.353723066	5.455102918	4.121910221	3.664743736
247080_at	9.136367219	9.508582698	9.797821425	9.445284064	9.485956984	9.922998893	9.963484201	9.218626883
247081_at	5.679832022	4.581797541	5.029651136	4.812583471	4.316353224	6.567675357	4.76063127	4.510995511
247082_at	7.168546481	7.621888113	7.193890378	7.07765459	6.605811991	7.743674459	8.462842884	7.587217988
247084_at	2.7102317	2.715242664	2.815343655	2.86856422	6.166616581	3.38701619	4.308891167	5.739964884
247085_at	6.623315248	5.788334454	6.507312111	7.850373612	5.815900354	5.868112239	6.276518722	6.843207703
247089_at	6.524900296	6.935187733	6.677706669	6.097465822	6.139487797	8.475865121	7.595893346	6.522519132
247091_at	3.574949469	3.054665516	12.42769428	13.42408117	11.62995233	5.875562163	3.6304449	11.88786026
247092_at	5.577737581	6.537506066	5.828210358	5.308791599	5.965811856	7.386065011	7.32567068	6.590061836
247094_at	12.52503379	10.63311753	9.50960011	9.273248098	9.609388613	10.4337033	8.974323474	8.358766231
247097_at	7.320301903	9.437295453	3.892268722	3.762061208	4.574804932	7.016512913	6.475859426	3.812842971
247098_at	3.603973053	3.713459149	3.722480843	3.643578324	3.567326226	6.089843574	4.098029643	3.345667945
247101_at	7.204487585	9.091446737	7.695968255	7.843178171	7.739025537	10.1435759	9.300463829	8.33263087
247106_at	8.079204413	7.801477047	8.114655372	8.205960941	7.738288447	8.923761065	8.509374219	8.296291415
247110_at	2.810028906	2.317058322	2.384317867	2.299346914	2.267996574	2.71611721	2.411937635	2.318003765
247111_at	7.27364574	8.66488094	7.879149508	8.051883669	7.667905323	8.034877202	8.231229885	7.104824066
247112_at	9.304246835	9.664976368	9.737970535	9.348261188	9.178886206	9.90870981	10.42149609	9.906818187
247113_at	7.798314695	8.471216319	7.947904026	7.652040629	7.469613581	8.069656997	8.782620702	7.496010401
247114_at	7.399142542	8.598330616	6.954445893	7.276188077	8.288845708	8.020692613	8.814590312	8.590705585
247115_at	7.444347607	7.866412685	7.155743076	7.57767477	7.256471075	8.720432904	9.211170539	10.14008449
247117_at	8.272017676	8.439720885	8.171912159	7.272330697	7.031090484	8.28652613	8.082169486	6.209035335
247119_at	7.150609238	7.40335779	7.998761237	7.42817859	7.140852914	8.931478976	7.266469746	6.120856407
247120_at	5.766946276	8.663899961	7.802170655	9.604315478	9.481260285	7.014077472	8.336411581	10.23600607
247121_at	5.901293898	5.9102929	6.055828139	6.339184357	5.703604785	7.152484386	5.900267469	5.238363877
247123_at	7.590337035	6.395780926	7.127914393	7.033966696	6.387232725	5.967060406	5.409934972	5.26790894
247124_at	7.94001441	7.813771333	7.593991431	6.513282069	6.482728615	7.087777816	8.062192587	7.155756206
247125_at	9.453336173	7.924706804	9.100239678	10.38896543	9.161521752	6.971019749	6.178994816	8.737571552
247126_at	6.307647243	6.096726978	5.566087419	6.143384305	5.23805784	3.498217306	5.867911426	5.432147971
247130_at	7.139523523	7.074038688	7.224033207	6.796056949	7.230992685	8.203381185	7.3659591	6.700064451
247131_at	4.436690237	4.495414813	5.296174194	4.830875242	4.295547333	4.3191347	4.499179875	4.630441843
247132_at	8.307055006	7.599005801	7.863787888	7.72567514	7.201276588	6.892050729	7.267876971	7.979187111
247136_at	9.313915155	10.90122116	7.218858074	7.61670445	7.891569157	7.830217746	7.328071156	5.706832591
247137_at	10.28515867	8.14399535	9.411275417	9.256646348	8.309467831	7.746348079	7.338429016	7.585952601
247138_at	8.357137866	8.623183609	9.412713681	9.777029686	9.305300982	9.672905861	9.606615093	10.35175347
247139_at	5.595062035	6.471601426	6.942263336	6.717555239	6.120395479	5.796142566	4.92926401	4.540362536
247140_at	6.553231379	6.452351373	6.800833781	7.59425595	6.397649502	6.496273765	6.432789471	7.687128
247141_at	4.644757678	5.883116947	4.972999995	4.671874039	4.908855037	6.853428706	7.284867287	5.909915613
247142_at	2.489034288	2.560517823	2.464037155	2.498386431	2.383381015	2.617572407	2.49664517	2.436404172
247147_at	10.7932095	9.970606369	9.730963575	8.47290339	9.120920855	9.483644621	9.870689588	9.325992845
247148_at	10.42001549	9.878589412	11.0280883	10.18811042	11.68423161	8.13153959	8.72594925	9.439706405
247149_at	9.050718655	10.35785907	9.607979043	10.34240469	10.77162245	9.510034973	9.980717738	11.06707736
247150_at	6.416167936	8.316474227	6.996528193	6.500682668	6.803727902	7.594923391	7.94291683	4.97712782
247151_at	9.301862085	9.176005878	9.640043803	8.349983215	7.250519489	6.989474788	7.49155079	5.25798002
247152_at	8.281971776	8.48734058	8.551898917	8.964087218	8.331968407	9.548126506	9.217512592	9.067208326
247153_at	9.303450574	8.202830411	9.452423048	7.908287431	9.119441523	9.107837827	8.255089785	7.728904501
247154_at	6.327112045	5.167930842	6.219836789	5.782071367	6.337614466	6.883294776	5.781578311	7.455855137
247155_at	6.722956674	6.977170731	5.864248157	5.924858883	6.441565654	6.083687993	6.711327816	5.622969318
247156_at	8.053688799	8.854733185	8.354794264	8.853731515	7.84013832	9.328518168	9.579096958	8.415934504
247157_at	7.916246559	7.537345945	7.945325931	7.60566488	8.281627075	7.79687566	7.15864062	7.454081645
247158_at	8.208549229	8.553649839	8.214271456	8.141781599	7.615406004	8.863277281	8.624359869	8.454154577
247161_at	10.21852201	10.07043486	9.781617997	10.13528155	9.435538117	9.968129593	11.36710593	10.17031671
247163_at	5.750047308	5.704638042	5.82578841	6.625504382	6.307125723	8.17577651	7.166984149	7.146220169
247164_at	9.476458153	10.02735023	9.755034538	9.274461182	9.791799569	10.61136469	10.16748701	9.27917406
247168_at	8.265398245	9.265485586	9.676728887	7.487112645	9.222652935	11.00609994	9.138620572	7.400817349
247169_at	3.014856433	3.397385594	4.120326443	3.674454572	3.994784149	3.994707871	4.937546772	3.259889379
247170_at	2.584518314	2.304084086	10.73068775	11.69097581	9.975433058	5.152723764	3.735576636	11.09861384
247171_at	5.047111164	4.600960816	4.63449193	5.252804041	4.74328224	5.48636958	5.626366588	5.312438463
247173_at	7.32726946	7.021713053	9.529176981	8.668410469	8.96020554	9.954066931	9.075745928	8.486814682
247175_at	3.795119741	3.44483718	5.584721433	8.639385046	7.688379317	4.445290955	6.143554636	7.634835342
247176_at	9.32072431	9.029636709	7.905770745	8.480832704	8.544554842	8.97853999	9.105982787	10.20792498
247178_at	3.224042222	3.679024551	3.20604143	2.971169643	2.987338495	5.102914475	3.423499543	2.869307287
247180_at	3.277454815	6.314471361	3.254364294	3.328293597	3.776212963	3.642372626	3.760610381	3.100358999
247183_at	7.108992696	6.976279677	7.783591144	7.800946235	7.526388453	7.17401502	7.697470985	7.826235618
247184_at	5.643948315	5.112867315	5.395475694	5.651182593	5.456019725	8.379653054	7.494501044	6.103224818
247185_at	6.044932915	5.517503255	6.497221442	5.659390025	6.958053015	6.894809254	6.673913658	6.256954496
247186_at	10.41827717	9.789329227	10.05978884	9.836394608	10.2026141	8.156618772	8.405988219	9.244235823
247187_at	6.481168439	6.635718474	6.378395222	6.722853791	6.088878351	7.244801222	5.585081944	4.993610599
247188_at	10.77745064	11.16933175	11.56946005	12.13100317	11.96356316	10.61194005	11.39106525	12.46738078
247189_at	7.687525476	8.522395296	11.33566829	10.94916631	10.88726732	5.596236553	11.29831515	12.23912749
247190_at	5.031210434	6.435176426	5.683145435	5.487037838	4.944112391	6.766113998	7.831646944	6.070790279
247191_at	4.53996397	4.819831534	6.616199302	5.9287222	7.396965472	4.565716221	4.816240305	6.246030009
247192_at	11.63733867	12.10233218	12.12404507	10.87291814	11.76534372	10.91487149	11.28200795	9.015421735
247193_at	5.883170142	4.19530258	8.795817574	7.212324072	4.761825849	7.204851475	8.705625828	7.425988261
247194_at	9.103573073	9.291247919	8.707808925	9.500193881	9.45162764	8.493834288	8.830545675	11.41067513
247197_at	3.619696408	3.800601713	3.601895167	5.573987899	4.797336424	3.915893468	4.124779773	5.471657151
247198_at	7.080921516	5.749410448	6.218663949	6.969457697	6.260481293	6.106325574	6.229070838	6.954781891
247199_at	8.039581507	7.180644129	6.349252629	7.128136863	7.977991588	5.70941839	6.298517348	8.687592206
247200_at	4.973349534	4.110264741	4.331698531	4.334781837	4.104047962	5.399572796	4.062849497	3.673932899
247201_at	6.305609291	6.913834791	6.507760132	6.314330514	6.674410436	7.007216609	6.445214684	6.068943428
247202_at	6.072595491	4.373488558	9.229890196	9.559182277	9.001593781	6.954149677	9.432993353	8.479620441
247203_at	6.391744671	6.023241646	6.31084139	5.901587899	5.936806206	7.419704721	6.205605314	5.927209487
247206_at	6.342887098	6.736699057	6.459475341	7.196581039	6.272707561	7.260480656	7.257979286	6.226994132
247207_at	6.72137941	7.267821268	7.043226759	7.546724121	7.260022253	8.29473529	8.513154535	7.686250901
247209_at	6.105219219	5.94500859	6.482899096	5.61363749	5.939493549	6.781606328	6.502849022	5.657521995
247210_at	12.96543822	12.62058654	12.49990443	13.04014686	13.02143483	11.66244979	12.27694776	13.09538098
247211_at	7.105927025	6.304434457	7.200325016	7.507560187	7.151218451	5.221226686	5.322220456	7.039449105
247212_at	4.616240704	4.329885657	5.260934325	3.932634953	7.114977775	2.981852165	3.236082635	6.344224876
247214_at	4.708579539	3.734953881	6.352130745	7.234023326	7.84528047	3.150743725	4.621992247	4.728464243
247215_at	10.16056187	8.872666442	10.4717309	9.368143894	9.199188138	2.552391245	2.053310556	5.712620146
247216_at	8.089751458	7.465045697	7.170493305	5.596673475	5.603890111	9.032831891	7.635678962	5.257532046
247218_at	8.656700268	9.261979144	9.288325412	8.515089686	8.742342774	10.19520047	9.387408207	7.627115937
247219_at	6.497420747	6.628938592	6.783301239	7.100924747	6.319743135	6.970039822	7.377968208	7.721073121
247220_at	7.984714672	8.189287392	8.098549464	7.681875945	8.120485518	8.710530087	8.247006183	6.924601445
247221_at	6.979031626	7.019471413	6.657844498	6.433434347	6.550053016	6.240129685	6.919655434	6.427754255
247222_at	6.932758059	6.340479171	7.116309991	7.272386888	6.533406164	7.98102451	6.875674656	6.883918411
247225_at	3.72351608	3.144265396	3.122875073	3.660781568	3.166996722	3.140939114	3.713431022	8.277595357
247228_at	8.911636407	5.952785745	7.043150264	5.081993765	6.247743422	2.549953784	2.686615916	3.167898417
247229_at	2.500900162	2.377024	2.366046868	2.404953883	2.893613373	2.3559084	2.387779489	6.550918566
247232_at	6.778026242	4.95903568	7.427430415	5.94756226	6.059844373	5.853418841	6.22991871	6.625156334
247233_at	2.975870531	3.810167544	3.538012063	3.209347761	2.999112692	3.972948548	4.213199366	3.239624493
247235_at	5.099883549	5.081451913	5.162469611	5.539147338	4.816233526	6.1325531	5.652846578	5.109736134
247237_at	6.668711143	6.323842732	6.372572728	6.520483181	6.340535692	7.708585443	8.410191065	6.818343102
247238_at	7.544703114	7.186952256	7.815645782	7.444941873	7.104061171	8.532098053	7.970474035	7.00479117
247239_at	5.197194071	4.949949911	5.304388405	4.102596026	4.408814508	6.694118677	5.048926728	4.681896346
247241_at	8.618654397	8.378957129	8.951668269	7.753323591	8.457883991	10.01671493	8.282407554	7.353813998
247244_at	3.146445671	3.256678063	3.187333208	3.179430688	3.216181916	6.201203819	4.009310713	3.144273336
247247_at	8.103371115	8.295176875	8.720611316	7.44333568	7.914518846	8.636412764	8.173010106	6.778931224
247248_at	2.940166643	2.95132136	3.699498197	4.501666127	3.808755147	3.811175522	4.683866853	4.317181034
247249_at	7.690612477	8.565654731	8.273842269	7.876794597	8.245659842	10.36159964	9.765292115	8.034931616
247251_at	10.47656106	10.4425595	10.92416347	10.75006579	10.86169357	9.312807327	11.53525574	11.63190751
247256_at	5.787044748	7.167799756	6.46012415	6.961281944	6.37541803	8.542982111	8.125427943	6.498072776
247257_at	8.546839399	8.901834985	8.813535255	8.403932471	8.743055519	8.61425674	8.560954283	8.266282477
247258_at	6.775498555	7.390918144	7.465572446	7.268992533	7.525374552	9.740100977	8.986356973	8.064689574
247259_at	6.925907931	6.976978377	6.902012966	8.213138053	7.592817455	8.576277563	8.337022733	9.326261073
247260_at	8.370778604	8.228298038	8.421091582	9.332479571	8.175955742	9.26752594	9.832647995	10.38365937
247261_at	6.794142461	7.60779202	7.952584663	9.276455651	8.427369128	9.048783732	8.496432798	9.020411466
247262_at	7.085063775	6.798023003	7.31801373	7.635296485	7.157959871	6.701058027	7.933813375	7.710008124
247263_at	5.292611799	5.886815907	5.229033772	5.808976338	5.133000908	5.778062864	6.705155893	5.783823417
247265_at	6.548255278	5.388351276	5.156251652	4.972400276	4.804635456	4.80840625	4.431702403	5.428821963
247266_at	3.113916687	3.899805817	9.402272789	8.983815383	8.353178616	7.484799065	7.809773219	10.63814704
247267_at	12.20956652	12.80896375	12.75947999	12.14260113	12.61676248	13.18646858	13.00002939	11.6764549
247268_at	9.158716604	9.444082329	7.973153505	6.105322267	9.390343927	10.36263734	8.094631983	6.481310436
247270_at	8.392819667	7.862170154	8.405466634	8.88190812	8.076850294	8.107990653	8.249280824	7.798384054
247271_at	10.07424189	9.73349679	10.14380291	9.392511869	9.774816918	10.01032349	9.588038804	9.19157566
247272_at	10.78533825	9.584926876	10.32978002	10.04311835	9.683463875	8.214212296	9.208935279	8.969467773
247273_at	2.840711634	2.882225308	2.950027809	2.848538477	4.312671908	2.628781239	2.890144079	4.392666489
247274_at	5.01279479	5.223321306	4.570863412	5.344152628	4.463787845	5.936749091	5.622171448	4.644511912
247275_at	8.573359739	9.594484476	9.065463116	9.64868204	9.225934894	8.436579735	9.476370273	10.36721911
247276_at	3.259342131	2.974100513	3.207615401	3.657144751	3.157510577	3.257157037	3.22853969	3.408365482
247277_at	8.418074296	8.345967978	9.378491246	7.322373726	8.792699964	9.126801647	7.463787717	6.384662625
247279_at	12.85090107	12.35398889	12.51202457	11.38094002	12.69594547	10.36373032	9.323260931	9.220011444
247280_at	12.32964872	11.00023482	10.97246652	9.77503193	11.35872537	7.664511239	6.513342776	10.47505793
247281_at	12.66392838	12.64439852	12.94796958	12.92252716	13.08813354	12.93314532	12.92968699	13.17520964
247282_at	2.401090746	1.894756661	1.872401377	1.898874562	3.507748564	1.881610575	1.902568916	5.0958653
247283_at	11.67109352	10.0293637	9.608135517	11.71796674	10.1241133	10.10573841	9.8505131	10.63598501
247284_at	5.484516553	4.81415359	3.841923768	2.901373266	3.375529707	4.54351484	3.359261413	7.157258672
247285_at	13.08428826	13.27330465	13.11221567	13.33167599	13.29857145	12.98567682	13.10452886	13.29180954
247286_at	5.180371799	4.987473836	5.152057518	5.543315895	5.102508087	5.836157429	5.192734873	5.266165113
247288_at	4.122474187	3.078915418	7.544826093	8.114675562	6.336030112	5.28917666	8.71246285	7.615905995
247289_at	8.158132624	9.173678048	8.753904453	8.877477386	8.376578648	9.271467688	10.22874646	8.916458681
247293_at	4.434506806	3.043026772	4.363118818	9.629157497	4.282682728	3.108802555	4.920528901	7.57750745
247295_at	5.567859153	6.566247487	6.082395071	6.369871023	6.193161499	4.14767434	5.803998318	5.885017452
247296_at	7.794806578	8.106540397	7.93472955	7.864871339	7.538678329	8.711568028	8.761460778	6.975150255
247297_at	8.764271762	11.02805329	9.833044963	6.560218807	11.06559599	5.827667743	7.393724458	11.98062874
247298_at	10.35227624	11.02370365	10.52908516	10.1047547	10.26376871	10.49285502	11.25261722	10.00054324
247299_at	2.41528445	2.437936035	2.407229235	2.456840119	2.325193631	2.413851065	2.481055836	2.402347295
247300_at	6.47471962	7.288070219	6.106409374	6.59135906	6.00646676	5.906879912	6.490861845	6.383518816
247301_at	4.057813908	4.397295414	4.376945092	3.365943086	4.247472784	5.827827299	4.699908196	3.584277259
247302_at	8.095074489	7.639233111	7.997064818	9.224486273	8.308696964	7.892785972	8.755124223	8.630186437
247303_at	8.529714307	9.153133191	8.715487472	8.87936963	8.298655765	9.859189009	9.638536038	8.987078604
247304_at	2.3577072	2.334223676	2.31902113	2.352815017	4.193656392	2.333427266	2.332530929	5.877688391
247305_at	5.661417028	6.34179956	6.054447811	7.675758332	6.669516639	4.41311128	4.710919905	5.934396745
247306_at	6.623248297	6.067419649	6.261790549	6.479149689	6.181968476	5.770174547	6.834468074	5.837541333
247307_at	7.008948863	7.288036802	7.467753768	7.312385454	6.629224455	6.765239046	7.339502677	6.28751856
247308_at	8.153320724	7.110564273	5.686471802	6.944445385	6.073139156	8.290638638	7.202966782	8.448424145
247309_at	7.291355047	7.23637591	7.407923088	8.311448941	7.56851129	7.666317788	8.277070453	7.866318933
247310_at	2.436233249	2.655069991	2.522839724	2.962229655	3.334629791	4.887376639	2.757414544	2.343533413
247312_at	9.771217508	7.717795581	7.923993589	10.08545144	8.683372487	7.304910504	7.047063498	8.217109155
247313_at	9.164452121	8.637655427	10.15501924	10.24667125	9.641766487	9.631739239	8.809546022	8.880579441
247315_at	6.848544051	7.164638103	6.625809801	6.569008079	6.441471188	7.039596469	6.901684515	6.618042662
247316_at	9.988737605	10.07494253	9.467038624	9.511031653	9.972608019	9.643252493	10.28087256	9.738929565
247318_at	8.234916708	6.608094849	3.385912157	5.47702335	7.016566064	7.130640129	6.638841338	8.914316171
247319_at	5.820809474	5.095581911	6.121004989	4.693791439	3.949907708	4.718429858	4.555037033	3.456268097
247321_s_at	7.145254597	7.12013917	7.032387299	7.478432075	6.953570073	7.018077891	7.49584228	7.652020541
247322_at	7.441658587	7.179063536	7.151724077	7.135707491	7.343481834	6.57439399	7.569485759	6.586896213
247325_at	8.419874834	8.583936598	8.796410952	7.879288783	8.430157151	8.961997259	7.734815021	5.982050816
247327_at	4.846421515	5.698224924	3.649782911	4.417593954	3.685995616	3.455204616	3.286723518	5.647497219
247328_at	11.47388632	11.43881973	11.35235185	11.15630427	11.34753026	10.05399904	10.77346747	10.83325554
247329_at	4.728423662	4.809443462	4.235012471	4.051485768	4.04200901	6.167893367	5.983633208	4.071328162
247330_at	11.13514302	11.1305062	11.27023402	10.80371104	11.53360804	9.866180497	10.32194677	10.13947238
247331_at	7.976572429	8.441739123	7.409103325	7.428225066	7.170165317	9.405103642	8.642562245	7.023210043
247332_at	5.6331614	5.75857864	5.748927166	5.550237068	5.616635389	5.820197207	5.763965791	4.810100384
247333_at	5.317033861	7.321976991	5.138754902	5.089304421	7.16443949	5.600405958	4.654644504	10.25225431
247334_at	7.419521906	6.875204417	7.3900897	7.736001261	6.804484756	7.209662937	7.06429134	7.244018833
247336_at	6.938027676	6.708078518	6.518522862	6.833927444	7.289743421	6.526193797	6.725957334	6.322837948
247337_at	3.979590849	3.595845927	11.99168433	11.43397191	11.1375417	11.00759745	10.94390934	7.989702227
247338_at	9.579362782	9.729049315	9.339767369	8.9772348	9.013205619	8.508651033	8.553154631	7.770546181
247339_at	2.212088392	2.392051334	2.911093311	2.181809726	2.187621449	4.21497406	2.744283034	2.215818133
247345_at	5.050784984	7.523338885	4.548607163	5.633670779	4.424098436	5.489168739	5.977594546	4.763451996
247346_at	6.450040338	5.075922694	5.670180504	4.817761583	4.231653324	4.536482389	5.870331759	5.687621198
247347_at	6.263652805	7.533532082	6.962173803	7.335742116	7.190977568	7.773521398	9.137822485	8.522187693
247348_at	7.150700169	9.247797165	6.212869037	6.275030047	5.497737417	8.000707623	8.247146949	6.503998856
247350_at	5.10512009	5.272664142	5.008440708	6.147948571	4.965807223	6.687521019	5.434967408	5.408039497
247351_at	13.248613	12.41000911	12.89878154	12.55060234	12.69097272	10.41472466	10.15737097	11.39183307
247352_at	9.911219546	9.068629036	8.007432376	7.154412258	6.355028907	8.987127529	8.582158606	5.124127904
247353_at	9.332689212	9.644109849	9.015659757	8.689118864	9.440294083	9.463157449	9.611273047	9.238182928
247354_at	3.158572742	4.004446101	7.666698596	9.029785187	5.20574354	2.854152525	3.062075103	7.885190007
247355_at	8.674985613	8.410377591	9.319226448	7.661091773	8.390839138	8.482489407	7.633694563	6.39437875
247356_at	7.856502428	9.545419793	6.834741501	6.069878477	6.043026798	6.239986251	10.19347738	8.7571825
247357_at	2.27077233	2.294066094	2.245605563	2.288872768	2.456501489	2.255530554	2.296548542	3.74810096
247361_at	6.802734079	7.158156223	7.107882966	6.464300774	6.705195945	7.550893182	7.237300491	6.591478769
247362_at	1.955979515	2.614954627	2.921132324	2.823967907	3.09750601	2.046657437	2.428938734	1.957973868
247365_at	6.401147304	7.174753098	6.836323913	6.762712011	6.832501631	7.18629242	7.451690319	7.478668419
247366_at	6.455802322	6.193112989	6.408623302	7.043811221	6.133389327	6.767066895	7.033577193	6.746349549
247367_at	4.596282779	4.433743792	4.360248197	4.152110224	4.176208632	5.690636362	4.154570191	3.616596344
247370_at	7.960172627	7.491115703	6.766409521	6.254994112	6.369159647	7.170186167	7.107478826	6.240491234
247371_at	7.875445783	7.98881515	8.134457727	7.296492404	7.515682289	8.331897395	7.772142351	7.531314566
247373_at	7.043571735	8.709456621	7.363362091	6.276418424	7.816770127	6.933031641	6.882654475	5.167119404
247374_at	8.624136742	8.909293997	8.448975959	7.937394516	8.350563167	8.423348394	9.189536262	9.078087141
247376_at	7.927495238	8.660041331	8.781723953	8.148963584	8.266896891	10.00549179	9.424440025	7.715016632
247380_at	6.818287829	7.68335592	6.901821153	7.469890947	6.773386112	6.872737376	7.503480119	7.432243547
247382_at	11.09744597	11.09383963	11.19624856	10.70221892	11.00227521	10.76803411	11.11587325	10.50756353
247383_at	3.939962328	5.805982596	7.942207558	8.323940674	6.829953815	5.996058415	6.817067404	8.456527222
247384_at	10.39170137	8.805336194	9.258117429	9.554516294	9.316044601	8.464959664	8.708891343	9.009504686
247386_at	3.880877972	3.714435532	4.080123899	3.21674928	3.226889165	6.31277029	3.918017711	2.929213824
247389_at	8.027154068	7.560728217	7.876510315	8.437227814	7.801742898	7.979501767	8.037427738	8.088965762
247390_at	4.071597016	5.093334328	4.643542104	5.574511519	4.7266567	6.424324923	5.86233463	4.982832954
247391_at	2.653175393	2.682130028	2.636916553	2.66745951	2.739873968	4.767641401	2.897682998	2.611426715
247392_at	6.498037183	7.129828237	7.296207243	7.680681715	7.11933771	8.14698259	8.2166205	9.268422703
247395_at	5.478364897	5.555021447	5.547521585	6.315051043	4.745042147	7.304235312	6.325343861	5.353135681
247396_at	8.86132294	8.905833335	8.825497616	8.202125771	8.214763574	8.474725438	9.237457728	9.081698491
247398_at	6.508411062	7.032412236	6.726537783	7.179122655	6.722306563	6.216310833	6.397771316	5.815240581
247399_at	2.16524826	2.2094695	2.387891871	2.377226747	3.92006728	3.632824305	3.131641802	3.517408528
247401_at	6.704185622	6.794908303	7.604871878	6.743404254	6.576728399	7.211184774	7.267812779	7.220521413
247403_at	7.486050956	7.287915961	8.485753896	8.834969704	7.457944079	6.604763285	7.566084578	7.605662225
247404_at	10.18978158	9.780537078	10.42494871	10.09327046	9.591296665	10.91674158	10.71438743	10.12844657
247405_at	7.958419305	7.754303579	8.415437279	8.177638991	9.033703469	5.965018266	6.147865878	6.837947998
247407_at	6.779205178	6.600108393	7.785429905	6.147414285	7.73603609	6.870640871	7.404643656	7.681424414
247409_at	5.303613862	6.090875692	5.866152419	6.310586804	5.680492235	7.518623782	5.915204685	4.383030677
247411_at	6.465895776	7.961687683	7.011644121	6.740198972	6.872394288	9.015792365	8.981148753	7.850077164
247412_at	6.444636645	7.297514516	7.485787417	6.865574816	6.878384436	8.486747298	7.588704538	5.651369911
247414_at	6.459070719	7.079910333	6.939398198	7.505852201	6.966685699	6.510757426	6.076098382	5.332012217
247415_at	2.955574847	2.953491583	2.901403256	2.999853165	2.942025912	3.692166507	2.971682618	2.908472964
247417_at	4.544120819	4.716129965	4.757967626	4.648687204	4.655680316	7.023245923	5.775276803	4.841238155
247418_at	9.846486646	8.476580253	7.823103746	7.558869702	7.318446911	8.767324275	8.01500534	8.39456978
247419_at	4.57859598	5.200983638	4.568442448	5.391054462	5.071158695	6.972663508	6.807925829	6.405996868
247422_at	7.836079701	8.698265259	8.127021886	7.892846825	8.010977213	8.753629957	8.640406584	8.256461724
247425_at	5.843633565	5.678805124	6.251035396	4.823217553	6.246619296	7.021416291	5.842709584	4.000591577
247427_at	9.401815151	8.83605795	9.221318215	10.39328585	9.639592457	8.451182945	9.534776222	9.238776833
247428_at	8.535022789	8.585211961	8.140142233	8.782075595	8.606495066	8.994279774	9.312128122	8.955093508
247429_at	7.350188486	6.554446873	6.477011663	8.268713174	7.219206422	6.085596157	6.41518464	6.555547393
247430_at	9.511040361	9.535311046	8.813973737	9.079187415	8.732316184	9.822231563	10.1118245	8.319236509
247432_at	7.77394676	7.261114022	7.523841823	7.533622649	7.260670454	8.019081864	8.319248868	8.418895878
247433_at	8.371821078	8.376447425	8.500612059	8.869610557	9.03412982	7.941649966	7.27494243	7.927636871
247434_at	9.4726944	9.754174931	9.473946001	9.466136946	9.703341083	7.650049018	8.179072557	7.765703982
247436_at	10.02045262	10.50788078	9.160086467	8.576486928	8.925248876	10.08719885	10.40786297	9.051660056
247438_at	8.891069366	7.742338615	7.807377263	9.085209262	8.346726299	6.138727559	6.80690137	8.049770067
247439_at	7.327418845	6.469353376	9.282469961	8.560950614	8.325266711	9.269292945	9.774373587	8.687438406
247441_at	5.133348837	4.792968161	5.941227673	4.281626561	5.533919563	6.652247209	4.497404296	4.124448548
247442_s_at	12.73540298	12.34005052	12.82595831	12.13161305	12.77148639	12.12744527	12.21993734	11.19440296
247443_at	4.995416269	5.068330283	5.00533471	5.2655035	5.542038984	4.74533189	4.693304326	6.930555246
247444_at	1.860337262	1.867793027	2.817278884	1.934154143	5.35334726	1.865602948	1.996756094	7.573914018
247445_at	7.57907436	8.188737479	7.768248151	8.532290514	7.693445772	8.688134503	8.803138357	8.144788526
247446_at	5.366557299	5.926248635	5.987878166	4.302905633	5.904655725	7.7291438	6.028033871	4.409885153
247449_at	7.809593744	7.661191514	8.489691257	6.922073785	7.815360459	9.160165655	7.66054209	5.481656241
247450_at	11.72776959	10.14721402	11.65342314	11.33640524	9.985315466	9.253694926	9.152303416	9.164892602
247453_at	9.067512095	9.828210266	9.640422748	8.443818825	9.383748453	11.2869763	9.565935659	7.992986744
247454_at	9.023814394	9.269415792	9.541955501	8.388274368	9.310443646	9.755427897	8.322234643	7.15412527
247456_at	2.483009466	2.515459446	2.459735107	2.534239322	2.391739252	2.494409484	2.508623303	2.457265304
247459_at	7.460868771	7.133297907	6.226607003	7.73401031	5.407219167	7.665460759	7.313411785	6.633908206
247460_at	8.198696417	8.638095163	8.056690233	7.458480209	7.511703728	8.734006433	8.712647731	7.641210299
247464_at	5.149504516	5.185749447	6.655406468	7.957211226	6.834851506	4.444665848	4.570319449	7.737637004
247465_at	11.54809911	11.20008269	11.90802664	9.380988387	11.09834589	12.03129735	10.30837319	8.139551227
247467_at	4.577676478	4.656690873	4.295151577	5.287525928	4.294895199	4.01162252	3.906865792	4.707113364
247468_at	7.894650778	7.094475721	8.346815238	7.856311077	7.311636877	7.317305976	7.363053724	8.054144015
247469_at	2.4810696	2.941227872	2.789699284	5.256830163	5.298711516	5.529588176	6.128450978	7.314346803
247470_at	6.700327227	8.386088949	5.51082599	5.322680119	6.413668148	7.297182714	6.549956368	7.518385538
247471_at	2.817832459	2.750783168	2.647656185	2.762071561	2.518042575	2.641022131	2.680030457	2.672164117
247473_at	6.092319819	6.727893632	5.762557837	5.273389789	4.935840512	7.811652586	6.339332728	5.596266604
247474_at	5.509031346	8.016432575	7.513111538	5.90519257	4.331648975	4.684814767	6.353860319	4.62988279
247475_at	2.866755251	2.57424955	2.527950351	2.593602517	2.513878459	2.570101221	2.9913404	7.558173588
247476_at	5.690476805	7.982287566	4.085207956	4.589180173	5.214410948	5.508072502	8.848765311	5.262090594
247477_at	10.91436582	12.52890543	8.526187386	7.399198802	9.273296027	11.43938971	11.17129668	8.110494326
247480_at	12.057605	11.64191219	12.0445245	10.70893725	10.79064753	11.54957177	11.35495089	9.557240202
247482_at	5.869712315	5.961788797	6.199651302	5.982274879	6.192233975	8.079252324	7.760802953	6.317708618
247483_at	7.028640828	7.212422786	2.902193945	2.903673133	4.350406293	5.782629181	5.72409673	8.484194132
247487_at	6.207719532	5.451666386	3.563642747	4.583221573	5.516476329	5.599205756	4.462500941	7.31625821
247488_at	12.49092252	10.25436628	10.87021879	12.59366221	10.72655079	10.28849825	11.19644963	13.00210412
247489_at	5.41902554	5.477135773	5.460284388	5.920907055	4.433239969	6.578656684	6.029072665	4.795800448
247491_at	7.645580618	8.107952587	8.156182016	6.862832901	7.543083569	9.353534258	7.735334271	5.581324069
247493_at	9.174775225	6.37654997	9.389870285	10.27334167	8.472763837	6.514865606	6.450948937	9.222509852
247494_at	11.78075248	11.95404777	11.72890113	11.26454801	11.2913671	10.94711861	12.08466212	11.53078765
247495_at	7.97729989	7.822758086	7.833757705	7.713348415	6.008328164	6.869547474	7.981568434	7.565282277
247496_at	8.022077101	8.153473414	8.240267691	8.441719349	7.918696758	8.36393461	9.469556778	8.806762463
247497_at	7.839134009	8.076441925	8.858020182	6.872120535	8.15872971	9.576319313	8.07914686	6.709707886
247498_at	3.669703866	4.37795811	3.973938955	4.933721516	4.174317173	5.075882661	6.097121454	6.733718116
247499_at	4.113622141	4.417862315	3.812712067	4.060609821	3.65315183	4.410471254	4.182804224	3.423523863
247503_at	6.916721424	6.046450165	4.695470786	4.934248537	4.964506747	4.427937072	4.89707463	4.93312278
247504_at	5.540412746	5.785388573	5.384575273	5.75444348	5.413329275	5.977514269	6.52555264	5.727157777
247505_at	9.603529737	9.93897337	10.08771049	9.507111216	9.71171348	9.675360292	10.07702292	8.640133164
247506_at	8.692252983	8.552906361	8.676588594	8.724714799	7.849481149	6.514341776	7.643178701	8.394264477
247510_at	4.42552684	4.627447474	4.669500887	4.126561369	4.487658861	5.166071184	4.397795059	3.541419706
247513_at	7.796868828	8.677417097	7.825530147	8.794377294	7.418928304	8.33953004	8.576820003	8.438106641
247517_at	10.54946028	11.06481343	10.59665137	10.05478749	10.54377025	8.866293696	9.90835517	8.860035626
247520_at	9.319795025	10.2494861	9.738405853	8.151338079	9.387501727	10.89400101	9.190106919	7.441281397
247521_at	7.767895867	7.525644978	7.475639289	7.833927601	7.249498125	7.229197432	8.086567565	8.025712204
247522_at	3.923909651	5.513913254	8.184187268	7.737729286	8.411976464	4.31197731	3.808427206	10.34883768
247523_at	4.632739525	4.948665737	5.346999799	4.75995629	5.220530467	6.597119832	5.404329735	6.399132753
247524_at	4.475038709	6.203822466	5.10585492	5.558082159	5.528799988	6.773153813	7.05096182	6.201709095
247525_at	7.556419708	6.538374533	7.07011706	7.183578486	6.259165773	7.459723095	7.131673096	7.511197804
247528_at	3.533864513	3.471816421	3.900478796	3.497737874	3.367917512	4.576998357	3.546546516	3.481913334
247530_at	2.874455351	3.453233879	2.839195927	2.865715038	2.767974433	2.885934636	3.300697913	2.923774647
247531_at	2.378605495	2.107400224	2.076321583	2.121141064	2.227685867	2.09750021	2.245624949	5.483375599
247534_at	5.487585441	6.860081045	4.754832107	6.05491259	5.852561813	6.825781396	7.265948952	6.633087218
247536_at	2.778980011	2.420783363	2.375291927	2.420813976	3.599920752	2.415778644	2.413858542	8.085226579
247540_at	3.107257792	3.414784106	3.096816075	3.124735845	3.690873875	2.854959942	3.111436786	4.390774648
247542_at	8.385264633	8.453026113	7.815804328	8.591807638	8.199025256	7.634241794	8.170858034	7.730796203
247543_at	5.711990039	5.73081385	6.99216004	4.674178933	4.944506524	4.757485119	4.756302188	5.829622866
247544_at	6.947583088	6.946645699	6.974038895	6.657841013	6.668256005	7.808111918	7.729722987	7.40695765
247545_at	7.874029043	7.36858328	7.964359287	9.376367531	8.429971449	7.542385395	7.44560007	9.229818426
247547_at	2.149944579	2.157260615	2.149628753	2.18279773	2.129366088	2.2564672	2.186725468	2.183285991
247550_at	4.145446249	4.043978509	4.286179913	3.871204801	4.262099517	5.83702255	4.723201363	4.171441514
247551_at	10.24188755	10.23585238	10.6821132	8.563586597	9.577402109	8.537529884	8.643881612	6.889168759
247552_at	9.963315039	10.17504715	10.47388188	9.875723603	10.19594305	8.559689097	10.83418922	10.83604177
247555_at	11.03311439	11.13701023	11.45079192	8.964388946	10.71598343	10.53877302	9.873386734	8.378158953
247556_at	3.132546024	3.227400056	3.141301144	3.430126115	2.925181546	4.173797226	3.665086283	4.649484057
247558_at	5.77507859	5.758192839	5.723110242	4.978872425	5.283765074	7.26550407	6.279213497	5.204889133
247563_at	8.68719109	8.567145107	9.452294727	8.208116995	8.278600163	9.280239909	8.084372665	5.787281972
247564_at	7.338047651	6.898827076	6.848868028	6.990265469	6.863181514	7.432149838	7.302211001	7.091926247
247565_at	7.992596358	8.11866901	8.045847542	7.273680795	7.160666469	8.269766471	8.009856785	7.262222744
247566_at	12.18640751	12.59926258	12.69347712	11.45836605	12.44529233	12.51755246	12.32311776	11.18018747
247567_at	4.069057133	3.887158085	3.637412013	4.74815682	3.627399481	5.62380202	4.393086642	5.274152172
247568_at	2.451377535	2.479610487	2.410810592	2.468627023	2.420694381	2.512828885	2.475022055	5.715301867
247569_at	9.02366814	8.658430729	8.895064023	8.743278475	8.656138885	8.536855887	9.795427282	8.919437035
247570_at	2.01011955	2.08885741	1.964741409	2.020720941	1.93563333	2.069516418	2.053584395	2.042254599
247571_at	10.1131936	8.49413564	9.165612526	10.37449804	9.103863943	7.193560584	7.349635708	8.533678658
247572_at	9.086498069	9.591020795	9.257371903	8.91412636	9.035293268	10.81809291	10.15200027	9.008045711
247574_at	7.443533361	7.903702944	7.180163486	8.166901753	8.091343192	8.214687887	8.056528773	8.593268427
247575_at	8.898065729	9.826232964	9.603489289	8.396294679	9.739750986	12.16133765	10.22418961	8.228375837
247580_at	5.207844962	5.429087566	5.543620917	5.266086126	5.732772681	7.504871689	5.48868888	5.111256278
247581_at	3.709045641	2.876195498	2.803428188	2.898829918	3.77119147	2.876964095	3.124314727	7.285446033
247584_at	12.50761022	12.75077817	12.88318034	11.04456531	12.43502776	12.45990925	11.6274021	9.502357271
247585_at	11.88493278	10.60514708	10.67152204	9.593882597	10.98062555	7.536457021	5.422859393	7.322638959
247586_at	7.114235466	9.076387329	8.051403834	8.833901121	10.1060042	7.315750975	9.032106266	12.75206509
247587_at	8.96688001	8.891861023	9.020543488	9.776584429	9.019790333	9.477870942	10.32793176	10.29635085
247588_at	11.25375472	11.44589367	11.16214499	11.09703008	10.83877986	11.56456035	12.0255251	10.9626758
247589_at	5.820403395	4.101562977	4.924054928	6.961889155	8.878897308	6.948433509	7.820418367	8.40883517
247590_at	2.523131935	2.527609701	2.495662918	2.548519067	4.401178312	2.501376302	2.550793557	8.068930841
247593_at	11.26380622	11.16534098	11.39512198	9.976768622	10.96889051	10.38384997	9.758927279	8.617065815
247595_at	7.829825848	7.387975631	7.010288012	6.993524374	6.736510777	7.419302988	7.747716689	7.251917078
247597_at	5.397279683	4.721473982	5.047486858	6.886839992	5.757718569	3.731816505	5.312569638	5.934614512
247598_at	5.713007998	6.320299019	5.940840099	5.408328693	5.085831576	8.046820215	7.138131484	5.880219726
247600_at	2.593814232	2.89225154	7.079420925	6.904632026	7.379649109	8.333018093	8.323417386	9.034296375
247603_at	4.525499979	4.074800702	4.260259659	3.531686826	4.260515231	6.883511786	4.135055732	3.332785521
247604_at	11.00817176	10.55610882	6.64512925	7.626488596	9.261728496	7.846829633	9.226975749	9.179900582
247606_at	7.204093619	8.421334223	7.95190944	7.553138007	7.914005466	8.850300192	8.816494819	6.077150441
247607_at	9.603880188	10.37433195	10.218742	9.419483833	9.886323392	11.93937882	11.2406146	9.60512443
247608_at	8.609926953	8.329304345	9.424782435	7.98650066	8.624022798	10.2193806	8.881254532	7.310996948
247609_at	4.830063892	4.990906011	4.929121938	4.824656766	4.584831279	7.397680016	6.181569788	5.092149374
247610_at	7.856272666	6.401904793	4.332520654	3.204881272	3.555955594	8.277117055	3.50204428	4.132650099
247611_at	8.685115688	6.974739125	6.647580093	5.906705289	6.033985612	7.623154927	6.193338954	6.569010734
247612_at	6.182881491	6.489249438	6.612428295	5.802626032	5.968901958	9.322830728	7.787219542	6.15979435
247624_at	9.626291875	10.16840841	9.545424998	9.651954953	9.134909123	10.4008935	10.192605	9.187413297
247626_at	8.145350874	7.49683878	7.785130078	9.48554948	8.167787764	7.933183484	7.54067298	8.115968117
247627_at	11.13275421	11.12979879	10.54675939	10.81577349	10.56870591	9.254321726	10.65434707	11.51593378
247628_at	4.698385285	5.671810619	6.146447424	6.153609822	5.433417456	4.802854037	6.557797681	5.403275907
247630_at	8.57328875	6.947467744	8.451769052	8.094359598	7.631288433	7.93127498	7.681616104	7.919914656
247632_at	9.285503493	10.30466861	9.967865083	10.30319579	9.493079213	7.208754765	9.442998059	9.50314564
247634_at	12.42845351	10.13497645	7.259756144	5.287076389	8.86545249	10.39469444	7.299035292	6.992060395
247635_at	7.560549771	8.461592114	7.66773487	8.031478139	7.558098375	8.523912634	9.120371755	9.380360258
247636_at	8.144269462	8.98514325	8.412492868	8.14800239	8.488757004	9.185751436	9.863518014	9.720881431
247637_at	4.380374697	4.583894191	5.565324785	5.210042107	4.867923732	5.15377039	5.24780481	5.018697706
247638_at	2.321963805	2.319530366	2.321808071	2.323512739	6.236142092	2.298761054	2.486232922	4.50452538
247641_at	8.24840534	6.400898648	6.88378131	6.407061915	5.78201425	8.355466992	7.233950409	6.769759422
247644_s_at	14.92903441	14.92204808	15.02090147	14.73021249	15.09645956	14.39989746	14.40419659	13.85682541
247645_at	13.67670348	10.11990732	8.857011229	6.308251881	10.74760402	12.6090454	9.096466993	6.841545152
247648_at	2.140393811	2.147286698	2.132235576	2.174962058	5.297764399	2.583836337	2.184801429	7.879543769
247649_at	5.346356175	6.26482675	6.195136003	6.023427797	5.501180544	8.795100513	7.178193297	5.898363564
247650_at	6.786911367	7.020733532	7.342982555	7.546092939	7.624252347	6.311167355	7.569076557	8.230115759
247651_at	11.82307637	12.28376134	12.1779974	12.08420354	12.28002715	12.35902856	12.60784568	10.9165796
247652_at	11.10514275	11.36002375	11.50197275	11.33000255	11.66022897	12.15644401	11.93212622	10.57090255
247653_at	10.10237802	10.43114057	9.923659114	9.841079354	10.09010965	9.284083288	9.099411861	8.678722195
247654_at	12.3995828	13.00781524	12.83072263	11.88149801	12.52592986	13.02011947	12.67072329	11.04165217
247655_at	12.84575615	12.85418322	12.73946511	12.49514193	12.66273241	7.95056336	7.067030993	9.752437316
247656_at	8.905963033	9.135494665	9.394464104	9.789659196	10.10854336	6.917787189	8.241330307	8.406104193
247657_at	3.557010088	3.730086079	3.567011548	3.57315542	3.529886889	3.54723411	3.557584276	6.066336165
247658_at	12.40575326	12.76066386	12.93293632	12.81039342	13.47094474	11.73192897	12.25498681	12.56342431
247659_at	5.928293681	6.020715654	5.94107908	4.747463725	5.929888282	8.170785355	6.909298	5.93175827
247664_at	4.609860144	4.964072929	5.248612971	6.125277987	4.430048626	5.404229394	6.212981271	7.424722779
247667_at	4.989090342	4.959855017	5.341760775	3.867687535	4.232941503	6.508141341	4.848099412	3.4737496
247669_at	8.152368849	7.150180931	7.581854605	7.568594529	7.133124064	7.015958192	7.182276929	6.833064787
247671_at	7.276577647	7.065698196	8.525448808	7.449871851	7.396861796	9.022914259	7.006900534	5.863813632
247673_at	5.908131986	5.704937291	6.179128717	5.452742864	4.979993744	6.511581425	6.80004249	4.266175368
247674_at	6.331292784	7.567160173	4.185943862	3.966843211	4.234541362	4.534663912	5.438614395	7.021349072
247675_at	7.160436122	8.119483885	4.571303492	5.02832105	5.861173703	5.962339342	7.581671761	7.720962419
247676_at	3.271544017	3.427767575	3.795150323	2.635931409	3.644602175	4.583813229	2.823834973	2.190489817
247677_at	9.164027174	9.200793744	8.827062782	9.845177849	9.240843012	8.132005831	9.101866154	9.335043916
247678_at	5.942045599	8.143594449	5.304951429	5.904104324	5.918221142	6.581386688	8.190260904	10.78479742
247679_at	2.778723918	3.600545353	4.619570221	5.753596836	3.822703924	2.805947372	2.863030757	7.525886839
247687_at	6.341320301	6.920425437	6.57908333	5.897366362	5.701491719	7.694247931	7.580855465	5.419427775
247689_at	4.749330818	6.648348993	5.643511209	6.859061815	6.193658093	6.883129403	7.643521586	6.88005677
247690_at	4.719356597	3.841605196	5.460521345	5.990717088	3.763972798	5.063548002	5.166635696	3.876561632
247692_s_at	11.75062008	12.95201751	11.93884925	12.3296827	12.78122345	13.37754909	13.34365221	11.20459649
247693_at	11.44832495	10.39118752	10.53093905	9.854818326	9.863671153	4.579558433	3.692428182	6.04706349
247694_at	2.072974542	2.563960318	2.009806039	2.285535109	2.234755825	4.903661894	4.136760773	2.957067841
247696_at	2.743980676	2.707295391	2.700269015	2.837395391	4.075169582	2.750373704	2.767792169	6.131743815
247698_at	5.70462596	5.334899707	5.991811025	6.562684361	5.778088395	6.617505263	5.791220037	6.071645489
247702_at	6.282209378	7.159323687	7.162354405	6.025256735	6.970860098	9.364598156	8.381298183	6.894114421
247703_at	6.865100542	7.468760698	7.170153777	6.373364942	6.599103581	8.58400646	8.036233706	6.974026173
247704_at	10.2502496	9.172432086	9.122582746	6.567581257	7.786215034	3.963824054	3.77026884	2.91232737
247705_at	6.853522408	7.344576949	7.403820709	6.376160394	7.08008432	8.570320354	7.543422542	5.887889363
247706_at	9.435260936	8.56901852	9.054920079	9.315225191	9.222132991	7.667468262	8.912073506	7.821724023
247707_at	7.875532122	7.538459856	7.808704018	8.560659625	6.746994906	6.014572662	6.040497635	7.353949441
247708_at	11.25906008	10.33583299	10.9748393	9.549290438	10.15445062	8.199754713	8.514527363	8.759530398
247709_at	5.105357812	5.766550302	4.616254446	4.496984326	3.657582033	7.004328421	6.779343013	4.936668993
247712_at	7.492677456	6.740489768	7.991466673	8.022876961	8.246733382	7.020689045	7.35285198	7.462834893
247716_at	2.88188763	2.528740021	3.245157288	3.061772817	4.419679355	2.69949049	3.678844802	4.421233126
247720_at	10.5661251	10.40467822	9.410981954	10.06388308	10.95878173	8.92816967	10.19271186	11.40944264
247721_at	8.707423355	9.609850183	8.455858311	8.923536455	9.538958307	8.425610539	8.76793104	8.852322113
247722_at	7.501381605	8.382552687	8.858004743	9.742307971	9.60790034	7.860455449	9.575727362	10.83675489
247723_at	9.262013702	9.686458439	9.278325008	9.384371838	9.738353739	6.177881047	5.742013312	7.673992863
247724_at	6.863451023	7.835554957	7.770915127	7.182457019	6.659501874	7.685031293	7.574948543	6.405049953
247725_at	6.544600892	8.499346878	6.517849271	7.790205854	7.494083785	7.610349234	9.620964285	8.381341563
247726_at	5.914017086	4.596601309	4.732123015	3.985186318	4.231353386	4.179610683	3.524832716	2.836924816
247727_at	10.89948022	9.16291793	11.57927265	11.9261011	11.67504977	3.488838773	4.071694907	7.287180794
247731_at	2.873391046	2.827279141	3.077258253	6.109215155	2.911079791	3.01401131	3.760364535	2.824340699
247734_at	3.253604722	2.52524624	2.769229005	3.896630966	2.49549817	3.590846132	2.524386034	3.04285515
247735_at	8.843262017	8.972043037	9.305375827	7.305014682	8.790853669	9.678198087	8.096035846	6.528946017
247738_at	6.948327512	8.39296637	7.154068053	8.091327976	8.180419323	8.565239253	9.40643345	9.057086018
247739_at	7.106314158	8.173006467	6.452276485	6.852759038	8.216140499	10.96655888	9.361068148	7.336687731
247740_at	4.858451031	5.178986175	3.035575494	3.340926045	4.234889167	4.24791609	5.432831298	7.085576302
247741_at	7.207225203	7.920173869	7.293633334	6.397142181	6.385323183	7.953788356	7.632464766	4.091961575
247742_at	3.448225167	3.537367732	3.148030007	3.09255537	4.555741101	5.09706597	4.225664525	4.199162441
247743_at	6.872363636	7.137958422	6.849367334	5.736027803	7.043897561	7.928384449	7.081656886	6.711555046
247744_at	5.009897298	5.824697316	4.768117233	4.505641014	3.944674234	5.01080863	6.37528025	4.473610683
247745_at	6.684232046	7.17812651	4.43433725	3.540108954	4.286475231	6.234694117	5.684455273	5.56439914
247746_at	8.188546805	8.263861699	7.730440691	7.962579418	8.204543121	8.774662413	9.472813965	8.445968607
247748_at	7.654475713	8.419528724	8.074889629	7.351599932	7.475089853	9.248718065	8.585615329	7.737111165
247750_at	7.737002402	7.487990549	7.298127357	7.231542941	7.143528555	7.316262127	7.520934121	7.580222545
247753_at	8.385857669	8.060082817	5.275802922	5.03208017	4.268168695	7.145620406	7.355982194	4.75812395
247755_at	3.085799552	3.136210899	5.588913147	5.05554872	11.14509653	6.681303093	10.84300411	12.40454088
247761_at	9.465538945	9.346556987	9.722766982	10.24667793	9.401242911	9.540627249	9.927805441	10.1184706
247763_at	7.394282312	7.621207367	8.10021831	8.212859306	7.164805588	8.266520217	8.002670002	6.747327016
247766_at	5.9144926	6.092098337	6.338543162	6.6703753	6.249512719	8.195038094	7.514345186	7.933032967
247768_at	4.917243011	5.969116326	6.168548851	4.828487429	5.272107349	5.964292477	7.510052961	8.857515716
247770_at	9.056208913	9.727648851	9.081038308	8.308809372	8.699304312	10.52640771	10.16629354	8.812650098
247771_at	9.400153439	9.601963105	9.888846108	10.12312587	9.713031778	10.87833762	9.953820428	8.825158652
247775_at	8.701490335	8.046932578	7.511686668	7.763908292	7.811077977	6.071392084	6.338113377	8.265503126
247776_at	10.07485956	9.436656512	9.019341851	10.35045101	9.47391222	9.050858045	8.863261587	9.2798116
247777_at	10.05437387	9.407003538	9.680848986	10.09119184	9.561372639	9.115819973	9.118890179	10.0162888
247779_at	5.641416615	4.328742743	5.584096521	3.906700213	4.048622003	5.392748574	4.367147186	4.256334456
247781_at	10.58412846	7.72465052	4.814081961	3.828567459	7.048589537	8.267279948	6.079389465	3.485009558
247786_at	4.50392857	5.146779437	5.419735417	5.737292904	4.402620047	7.28960815	6.809752004	4.692005785
247787_at	8.755735426	9.238105457	8.668735264	8.93161261	8.861206995	8.654977412	9.503908558	8.635527456
247788_at	9.243309875	8.734004053	8.859764137	9.251832366	8.74956687	8.941153402	9.046814803	10.38480876
247790_at	9.252561997	8.232669229	8.362459447	8.784591998	7.437737486	8.193013305	8.145058178	7.967414601
247791_at	10.57874652	11.23558497	10.67118783	10.28175314	10.57270564	10.25907865	10.94559111	10.47641281
247792_at	6.465205342	5.472603351	5.667977331	7.763420029	5.744193255	6.331423951	4.340784643	7.497350287
247803_at	4.510427224	4.315135994	4.304350283	4.327788825	4.242058881	4.583605427	4.605265501	4.384818609
247806_at	6.976133186	7.358114527	7.06538264	8.027717382	6.720460572	8.819024414	8.496932812	8.07139009
247808_at	7.475534046	7.149439673	6.427943683	7.285760901	6.701238782	8.30874034	8.30587573	7.418330503
247809_at	2.320746457	2.326161763	2.556143502	2.322622309	2.205437559	2.910660929	2.349344031	2.272293148
247810_at	11.01862444	11.16459127	11.17658033	11.19630957	11.49084402	10.21358043	10.51363643	10.19044205
247811_at	10.32365267	9.368604078	10.49630584	10.76792026	9.320248936	8.767244174	9.088450182	8.809331848
247815_at	12.0530153	12.61988329	12.47133017	11.36937282	12.12484717	12.52576848	12.16876398	10.51343832
247817_at	8.868870834	8.943144787	10.40935156	10.97710937	10.30681806	8.424374058	8.403507306	10.63997052
247818_at	5.555429103	5.182399375	6.502998	4.381892825	6.062076946	7.481352262	5.370009306	4.978066085
247819_at	3.02264869	3.491332933	2.787124111	2.966146493	2.919902408	3.296991548	3.448895958	6.777377744
247820_at	7.569403295	7.656857607	6.829884056	8.017605124	7.009869345	8.287657989	9.131316055	9.572115841
247821_at	9.200603776	9.070629201	9.333391399	8.712798054	8.8719456	10.19401327	9.717047856	7.918667582
247822_at	8.052029163	7.840257559	7.77674643	7.822502681	7.391700237	8.045894645	8.561242196	7.348643125
247823_at	7.176660365	7.615144061	7.177121564	7.358302284	7.114879535	8.785202779	8.556505528	7.97826496
247826_at	5.000830512	5.857652234	5.674401083	4.813516903	4.091229897	8.304339403	7.656873446	5.41786475
247830_at	6.589541189	7.677773449	6.168713501	5.914944792	6.99458528	5.111384559	5.915841693	4.248633366
247834_at	9.173260803	9.241950732	9.350700971	8.854585047	8.478626994	10.38376664	9.697481853	8.300040173
247835_at	7.49339493	7.486608562	6.870318186	8.451805979	6.953109631	6.528418858	6.225497674	7.542357628
247836_at	6.086020633	7.511844916	6.45488914	7.26442521	6.556489126	6.192722399	5.973051228	5.764713214
247838_at	10.58376447	11.07942187	10.63230097	10.25500469	10.67346511	12.2957496	11.25146009	10.08911711
247839_at	11.30893464	11.4165046	11.68506651	10.33117611	11.44200393	10.68747179	10.5555895	9.737877857
247840_at	9.070784707	8.739378829	8.832657826	9.777758754	9.009389951	8.720055203	8.753337942	8.753308601
247841_at	7.96605894	8.052159166	7.832974271	7.68071073	7.855288458	8.965056817	8.572583657	8.102483038
247842_at	9.415992215	10.04437842	9.677292175	9.845966824	9.709013526	9.322823451	10.1237593	9.577795752
247845_at	8.494001642	8.344622081	9.806018879	8.740640417	8.935278662	8.921694379	8.536915287	7.993487753
247846_at	7.830380497	7.793129162	7.608516931	7.354261177	7.513013385	6.956058935	7.617217362	6.757362651
247847_at	11.06485413	11.47357129	11.1579026	10.91570276	10.8267906	11.74560244	11.47246181	10.12884483
247849_at	7.494268132	8.031481473	7.837091332	6.530097476	8.035232505	9.497111682	8.054085058	6.931121174
247850_at	2.375733149	2.318796629	4.351486363	5.526056169	3.076710894	2.315819595	2.639179836	5.666773669
247851_at	9.349575366	7.711482925	9.512094239	10.83335188	9.363891897	6.94003835	6.34423243	8.807659036
247852_at	10.0063063	9.772985214	10.1381508	10.42457307	10.67485771	8.267339286	9.540020275	9.507828595
247854_at	6.254917396	5.484200075	6.345853098	7.048972775	6.368676682	7.862392347	7.059838807	6.953424397
247855_at	5.044817919	4.807130413	5.523744611	4.219465083	4.693151746	6.498239569	4.819979375	4.818686054
247856_at	3.852078223	3.900877467	8.024414184	8.277136804	8.170779095	5.337162623	6.911541242	7.419337193
247858_at	7.654017872	7.715935122	7.454765322	7.909213687	7.067144172	8.364582438	8.675795236	8.586293375
247859_at	7.19110592	7.387038454	7.345364027	6.633888282	6.977400945	8.952833725	8.504263198	7.644496283
247860_at	7.92405713	8.09297026	7.857747166	7.681755184	8.019441929	8.311431352	7.933227334	7.270971116
247861_at	3.070281373	2.855381972	2.836032248	3.450478278	2.920872449	2.90521885	3.009069506	4.998224349
247862_at	5.312470353	5.227810224	5.758571451	4.45062435	4.913323883	5.275007235	5.073527398	5.25459166
247863_at	8.414360729	8.583395036	7.325691919	8.70867379	8.2247643	7.580556878	7.79963065	8.233366085
247864_s_at	11.44358026	9.67511555	11.16066122	11.13658887	9.79767297	9.416086983	8.467899737	7.88550407
247865_at	6.850036718	6.855291787	6.835750552	6.267484719	6.541696975	5.521594467	5.792540037	5.758286181
247867_at	5.845119924	3.648428496	3.518475756	4.395702063	3.261592707	5.322153497	3.918849486	6.411889337
247868_at	2.700385156	2.712288754	10.59825866	8.875169202	9.073820361	2.786177013	3.062143723	8.928516638
247871_at	4.521258067	2.696367531	2.635680664	3.135918333	7.506338701	3.825682588	3.17337608	10.26677744
247877_at	4.315490112	4.103979839	3.870449171	6.099414977	6.74349381	3.800506895	7.278928156	9.052393736
247879_at	2.21998975	2.227027178	2.199559554	2.246343085	6.601178006	2.224588483	3.4593505	5.352517164
247881_at	8.064902713	8.505723328	7.404384405	7.85440153	6.009578031	7.854381588	9.30573705	7.923620747
247882_at	2.872637783	2.714800419	4.13374585	2.734935839	2.733007231	2.768702739	3.955418183	7.098402401
247884_at	7.606021166	7.594268212	3.433864787	3.887394109	5.259126595	5.810792183	4.428029913	3.708592854
247885_at	5.919471826	5.711420936	5.583567566	7.205252219	6.688379253	6.384005919	6.977670715	8.727122099
247886_at	6.124363474	6.178892681	6.143075666	6.405773451	6.154053351	7.855515887	7.390471359	7.179105806
247888_at	5.812187373	7.576356525	5.391948006	5.63481582	5.197337505	5.721435429	5.7875124	5.089197933
247889_at	3.00214208	3.33066025	3.417107815	2.81368009	2.842671972	5.929018006	4.130077356	3.184590757
247892_at	3.273862886	2.894503075	5.172744453	6.070194254	5.368649833	5.091215591	6.683821286	8.117506322
247893_at	7.283123164	8.145824015	8.740286961	6.902919888	7.073994812	10.15644723	8.456561526	5.925986712
247894_at	6.196249555	6.688811036	6.383239648	6.292594357	6.142881796	7.55572136	6.912676197	6.165570093
247895_at	3.68943085	2.684161546	2.656717765	2.737481068	5.357586989	3.051700708	2.819405632	7.931086208
247896_at	6.935531123	6.283500144	7.299534154	7.288889463	6.893015639	8.260555701	7.602441734	7.121480188
247898_at	5.103864142	3.932791425	5.201571391	5.646760925	4.910530403	5.167773518	5.252854946	5.451607722
247900_at	12.07456595	12.50877339	12.24425916	11.10567516	12.04934905	11.63396158	11.05513561	9.441174863
247901_at	8.210245171	9.035943264	8.381221324	7.898161513	8.276897266	9.138633606	9.114304067	8.132447577
247902_at	7.173211669	3.285435455	3.278420281	3.039533296	5.460132393	3.142952545	5.628922088	9.060720997
247903_at	8.223498209	8.238783919	8.017146169	8.456111008	8.33154544	7.566421611	8.207298704	8.019993297
247906_at	5.165312378	2.542257143	2.530475501	2.524106794	2.487400614	5.826594613	2.526657734	2.457429896
247907_at	8.004541745	8.09793223	8.335089831	8.106211477	8.181354623	7.948299305	8.881533817	8.225304242
247908_at	7.356563854	8.422931127	7.789479453	7.199936836	7.319861221	7.925361316	8.259810287	6.18123292
247909_at	6.84853433	7.275609859	7.445446077	6.853836082	6.986984981	6.877683218	6.777260311	5.60559713
247910_at	6.651680109	6.323880982	6.903745503	6.100657178	8.060562163	8.577673231	8.111308395	6.611992967
247912_at	5.566260568	5.410855336	6.282263806	7.820027034	7.377895559	5.133130855	5.575468453	8.129942625
247914_at	3.4960715	2.324043375	2.242640709	2.567615359	5.565883892	3.052800833	3.027929752	9.425787993
247916_at	3.395842282	3.887090469	5.254404326	4.258212494	3.854597557	7.036461334	5.357503242	4.088239483
247918_at	6.901811015	7.320933035	6.564327841	7.325749429	7.072464136	6.501587466	6.771747151	7.045401108
247920_at	2.475680353	2.477259352	2.442830107	2.498358383	2.96235327	2.448265733	2.477178377	5.849893867
247921_at	9.49652445	8.159737291	7.610181121	7.300004603	6.827746031	7.48771649	5.220213614	4.912605011
247922_at	9.704802488	9.589549888	4.787026211	4.984653419	5.669430828	9.783133331	8.141453441	5.584785339
247923_at	9.114212231	9.424798017	9.629901729	8.771355495	9.451243195	9.182732653	9.4020038	8.921810312
247926_at	7.611391947	8.524360285	8.244184195	7.310734279	8.338369478	10.52154057	9.103106954	7.41001939
247929_at	10.91437527	11.09209812	10.06650201	10.27789931	9.918520484	9.850850502	10.46995113	9.467836964
247930_at	6.360347783	7.190519762	6.07603066	6.565110094	6.332932428	6.954210453	7.810131379	7.385698753
247931_at	5.161082239	5.6966469	4.709685434	5.278293742	4.73944367	4.810635459	5.910133895	6.515543836
247934_at	6.301546316	6.74967047	6.304354092	6.39457362	6.717018813	5.667279004	5.914798215	6.594485704
247935_at	9.890601278	10.47412557	10.11770808	9.293083213	10.0344756	10.86188099	10.35612704	8.6700975
247936_at	3.593482291	3.672917026	3.629340788	3.608782497	3.627731586	3.779572233	3.628446564	3.7633495
247937_at	9.416511113	7.702825228	9.329417846	9.73249159	10.33454963	8.613721222	8.670624522	9.779271866
247938_at	2.33519935	2.307009834	2.431812808	3.457092722	2.289740342	2.313248313	2.537646462	2.505231277
247939_at	5.803566484	5.845838249	5.467396896	5.900710258	5.419103308	6.461201366	6.54114395	6.626669354
247940_at	3.313968411	2.63825943	3.839050399	8.240436259	4.761437657	3.336438472	3.424074416	5.460457899
247942_at	8.984385274	10.08354808	9.46983213	8.64306982	9.306999038	11.63008424	10.46356189	8.881593309
247943_at	3.482324747	4.644429252	4.564726831	2.968190984	4.29712115	7.162519326	5.605222266	3.423545771
247944_at	6.653401249	7.82303059	7.458511531	7.537877869	7.147555802	7.843108035	6.830728872	5.697994333
247945_at	6.529473438	7.087646774	6.694553496	8.740724047	7.417320843	6.650348001	6.303081248	9.055454879
247947_at	10.55566007	10.7105934	9.086514597	8.032328877	7.734450777	10.52770039	10.36106609	7.811719022
247948_at	2.434619377	2.491317577	2.505415789	2.49610699	3.33858959	3.227786809	2.616188431	4.992833085
247950_at	6.476188177	6.860556894	6.752440921	5.882008666	6.495632063	7.713163473	6.689766013	5.606934624
247954_at	4.831972102	9.853688196	5.700286504	6.591225372	8.740738627	7.300572701	3.757947896	10.70224951
247955_at	9.076202997	9.438655291	9.506637449	8.251861602	9.248272532	9.529518668	9.049201779	9.090138608
247956_at	4.913115194	4.997885326	4.915326589	4.902282235	5.543534366	4.940333065	5.279604636	5.173015952
247959_at	4.804603801	5.860522378	5.516357687	4.925845406	5.077243079	5.417126779	5.157337843	5.20183966
247960_at	10.23826245	10.85964562	10.42079295	9.699946332	10.41331389	10.55215826	10.76903076	9.392790069
247962_at	6.645713242	6.665457743	6.778319876	6.486265891	6.2068157	8.690209407	6.501334297	4.124072748
247963_at	2.609212381	2.467880582	2.910552328	2.995006529	2.896576094	4.625756471	3.140369604	3.037932851
247965_at	9.414216784	12.33609987	13.86804874	14.17744426	14.76883207	7.967303429	11.40470736	13.97715842
247966_at	4.498413631	4.708813893	4.527830021	5.905671796	5.024076771	5.283647037	5.863282119	7.373519752
247968_at	12.77096512	13.18477488	13.13696018	12.18402609	12.92317014	13.14940616	12.9512755	11.7179203
247971_at	6.256917316	4.936323441	6.240748275	6.023624242	5.129611776	6.665335843	7.281906484	6.112787739
247972_at	7.68062906	7.607789416	8.094338486	6.748962897	7.242712195	8.807007909	7.669923175	6.002809625
247978_at	12.99051602	13.62500228	13.52422931	12.77263204	13.14361368	13.55424798	13.41129114	11.96978896
247979_at	7.363732825	6.1746953	4.806142146	7.468168673	6.617226716	4.698193875	6.055924446	7.175322167
247982_at	9.164691001	9.054278603	8.976204883	10.11142065	9.467207882	7.389405864	8.964442618	9.323570016
247983_at	9.7219193	10.01096828	9.351462761	11.26860809	9.980126414	10.01622234	10.32399458	10.15767241
247984_s_at	5.263027051	6.049521432	7.248427409	7.687789608	6.138908677	5.748155668	6.576638649	7.712261693
247985_at	8.637604514	7.706898544	7.600269398	4.374777917	7.113720807	9.287279814	6.366578685	8.225145775
247987_at	7.515845717	6.826671751	7.820528168	7.128156556	7.035457445	7.37571843	7.080546074	5.614328782
247988_at	3.902573718	3.472820317	3.508169512	3.455190297	4.211994303	4.020607593	3.646479044	3.814221137
247989_at	9.413878568	9.770364178	10.00156841	10.54918395	10.2097727	7.337080336	9.559223742	9.526912963
247990_at	9.82766339	10.54489402	10.27350535	9.911082415	9.738502075	10.73243711	11.50159206	10.29457386
247991_at	9.035296435	11.49207273	6.433427569	5.596947409	7.774236531	8.858593789	8.883771005	7.593383693
247993_at	4.690908428	5.030394103	5.128165036	5.35038975	5.172118701	5.591405202	5.398551121	5.068409489
247996_at	10.43258882	9.554164834	10.27659486	10.63305137	10.12466089	9.328480658	10.46847012	11.82067022
247997_at	5.555886795	5.826026207	5.518308793	6.498586421	5.85814009	5.840759863	6.017452297	6.964111312
247999_at	9.306247646	10.25060172	9.670685797	10.89610391	10.27585461	9.017462093	9.985390974	10.22663101
248000_at	6.632051901	6.593790948	6.586514515	7.655157558	6.886665177	6.940946377	7.875363205	8.23281915
248001_at	6.612655698	7.385033265	7.379760891	7.60900846	7.619068876	7.579077726	8.096438355	8.289603801
248003_at	6.782698051	7.756806264	6.979237042	6.314380329	6.606032816	9.868784986	8.955970884	7.518310012
248004_at	3.614458333	3.784745651	4.82190757	5.793303129	4.355459364	3.777235594	3.798031788	7.216384885
248005_at	7.092691109	6.608274932	6.626494571	5.978923993	6.917235505	6.649581807	7.310023886	7.800197957
248006_at	3.04820943	3.393653871	3.419388915	3.812897391	3.330337379	4.305960264	4.422673438	4.895265594
248007_at	4.594528476	7.155028108	4.090884172	5.531116472	5.329772484	5.97395371	6.916378849	6.308307795
248009_at	8.475524782	8.626775208	8.655469552	8.844001875	8.626762301	9.328186362	9.1609668	7.983904839
248010_at	8.500370175	8.716500484	8.820492306	8.940220103	8.289158494	9.046461664	9.060932556	9.346913076
248014_at	8.886765046	7.571108566	8.113650851	8.768618258	7.898210664	7.336421732	7.281274871	8.419570173
248016_at	3.885475835	3.781106812	4.006077387	3.327810724	3.598529817	6.073838519	4.430753607	3.722461385
248021_at	9.499179151	10.66702957	10.72693984	10.39224916	10.24941643	11.61839197	11.06455512	10.03747848
248023_at	3.136639253	3.47770593	3.421618353	3.185102906	3.355416974	4.404044666	4.203492348	4.120598511
248024_at	2.425064252	2.442549657	2.397748958	2.473845896	2.371645558	2.429451733	2.4208627	2.437041559
248025_at	8.611568009	9.397972783	9.981834279	10.90575239	10.5655973	7.743282019	8.560898153	10.01561884
248026_at	3.510224938	3.26736711	3.898977696	3.224906719	3.054779594	4.148108814	3.596446602	3.432836791
248027_at	5.02887319	7.300791795	5.022032928	6.000314305	5.613299045	3.990532622	8.072295471	6.373459585
248029_at	6.310203096	5.351088627	5.621268437	6.378081623	5.636233102	6.158148798	5.508786135	5.363953936
248030_at	5.21356077	5.411032148	5.672795525	5.574781449	5.420855191	8.166384455	7.05037224	5.603351906
248031_at	4.701964862	6.716279632	4.916198601	6.710638396	5.573424296	8.014559456	8.16604463	7.921950305
248032_at	6.687168587	6.443614677	8.300529282	8.607521453	7.459907422	6.522372436	6.392854421	8.11241853
248034_at	7.610894143	8.856159534	8.513064566	8.81942704	8.840442833	8.369929148	9.200384226	8.942704448
248036_at	8.41831881	9.136633128	9.319716843	8.325106361	8.874856095	11.95954503	10.45418485	9.134272404
248039_at	1.948424915	1.953406144	1.934081256	1.956332663	2.336064127	2.937692999	1.961078157	3.922984777
248041_at	9.915460941	10.28925605	10.41643062	9.400969541	10.17081852	9.095883187	9.441761454	8.479308641
248042_at	3.776373122	4.482366208	4.353837146	6.407057745	5.75617777	2.831612993	6.412996363	7.691796307
248043_s_at	12.93176878	13.30626702	13.28854076	12.97718232	13.41900093	12.38315265	11.93987924	10.27258739
248044_at	5.44546462	6.149720782	4.798021119	6.219766147	5.999438801	6.169904928	7.597924557	7.172916287
248045_at	10.42152217	12.58642513	11.07970811	12.00914242	12.66262269	12.09773336	11.79008891	9.986132177
248046_at	6.378500843	9.275704917	9.055661793	8.852154189	8.434929135	6.856374103	10.64005591	7.587770358
248049_at	6.466376378	7.780508062	7.107377957	6.637344468	6.786111732	9.586692082	9.178782071	8.526918074
248054_at	3.472578539	4.292263225	3.740200088	3.879678261	3.960815169	5.290218904	3.984653502	3.31254785
248055_at	3.58247597	3.588477932	3.44184556	3.364245768	3.462621407	5.139185853	3.694904811	3.117174691
248056_at	5.993080718	6.167243418	6.822779475	6.948031516	7.015247626	7.094973402	8.341893804	8.198314428
248057_at	4.856856792	4.774381957	5.146402501	4.432049167	5.045573077	8.352104884	5.713701522	3.521670176
248058_at	6.822463841	6.421112642	7.933886479	7.006346654	9.011157266	7.551659142	7.791722161	8.135150554
248059_at	5.558777992	5.319204757	6.195851763	5.846872334	6.12038628	7.197683185	6.391468253	6.246579498
248063_at	2.68260981	2.793880353	4.403098343	5.13133969	6.006323195	4.149672489	6.596108007	8.515294509
248067_at	6.044487201	4.381070242	6.137080642	5.917468902	5.066898495	6.362148561	5.668303193	6.218144327
248068_at	9.375996517	10.29154521	9.516943506	9.348342541	9.55352259	9.296478403	9.639351534	8.692041869
248069_at	2.627772369	2.918234748	2.947069839	2.84472734	2.823036077	4.160316885	2.91956857	2.818995789
248070_at	6.946776686	7.418445743	7.350756879	6.947873011	7.320410374	8.815033687	8.363707704	6.804875695
248074_at	9.771641683	10.29412344	10.2383091	9.53014249	9.695649825	9.220077818	9.104593818	7.745569802
248079_at	2.479518214	4.596328619	2.478725769	2.616088956	3.758022227	5.874710524	5.240438263	4.350518217
248080_at	3.491471132	3.267514131	3.32558166	3.857880792	3.14512559	3.164359931	3.867928059	3.177898091
248081_at	5.838172409	5.042488317	5.913055562	5.631161458	5.328890024	7.062199722	6.04161419	5.863639823
248082_at	7.300302867	8.013616942	5.82952408	7.576065556	6.681764174	8.876965151	8.723380026	9.907217813
248085_at	9.700761865	9.208746103	10.29947865	9.325196485	9.635253434	8.70717958	9.090094812	8.934780234
248087_at	7.031990114	6.934192645	6.157634908	7.047332035	6.298674077	7.717311791	8.095369093	8.482381287
248088_at	10.04993917	10.77264306	10.16380907	10.60144388	10.77567409	11.20587453	11.20715561	11.35097315
248091_at	7.950750173	6.06565392	8.817823217	7.118487515	5.843787281	7.270184323	6.412528809	5.332016209
248092_at	4.571685925	4.586080532	3.146316561	3.945641558	3.408846366	4.090714151	5.60975729	4.70107535
248093_at	4.869991269	4.481593853	5.308536356	3.882511067	4.315018749	5.505139611	4.260723245	3.600115689
248094_at	3.206839593	3.599423715	3.664737317	3.246826274	3.207910243	6.095732455	3.559360004	2.976960677
248095_at	8.882122656	9.506714725	9.056647565	8.64258792	8.757713086	9.461813618	9.462035498	7.753373369
248097_at	6.50496562	6.941494667	6.949536436	6.221468472	6.335028935	6.783762944	6.59854985	6.828563043
248098_at	9.797441455	10.2242788	10.13262042	11.03159161	10.49446825	9.774369867	11.32096715	11.60153186
248099_at	8.402401925	8.545763653	8.597065365	7.477355224	7.527927442	10.17033978	9.176288348	8.445048952
248100_at	12.50281927	11.08485356	11.20348346	10.68527876	10.46688907	11.17911532	8.886558658	8.124407541
248101_at	8.002195878	9.259386584	8.786406501	9.452373565	9.047585808	9.658579233	9.44451255	9.487689323
248102_at	8.220371682	9.017390985	8.516483497	6.837191691	8.629765102	8.422973938	7.70310233	6.39312922
248103_at	10.28838249	11.15935704	10.85699739	10.00884827	10.99535425	10.51873244	10.48502545	9.347736821
248104_at	1.839223845	1.714646675	1.898612948	1.863841701	1.836563428	1.778839958	1.932714722	5.906906043
248105_at	7.308896419	7.389504065	7.873803786	5.988935754	7.86214884	9.382691156	7.657254656	6.137886305
248106_at	8.655903757	7.128694602	7.39217641	7.429464357	7.008093804	7.640324022	7.63556164	7.639364655
248107_at	11.87334372	11.76859636	11.97525073	11.54621927	11.84398117	12.18638678	11.70769945	10.51595155
248108_at	7.978192954	8.00476396	8.879208527	8.727636163	8.43511979	10.07462519	9.127243151	9.605461025
248109_at	8.386313383	7.989637609	7.719068541	8.469152652	7.669085011	9.402600822	9.474508679	9.191242776
248114_at	2.061511515	2.061264931	2.041878133	2.079862121	2.02231938	2.060112376	2.067134244	2.072318105
248115_at	9.933151776	8.668775862	8.836440974	9.926197903	9.090035563	9.234830746	9.286115692	10.06399938
248117_at	5.327682114	6.208302615	6.412143007	6.928539711	6.446181122	7.445711626	6.950108834	7.328560937
248118_at	3.983443356	4.647493246	2.719266263	3.476586984	4.795544093	2.573130692	3.8949784	9.661216991
248120_at	8.069953842	8.740189404	8.721063403	9.307427164	9.073024187	8.856226637	8.376763923	9.004996744
248121_at	2.058032253	2.067470036	2.054508116	2.090875326	3.579149357	2.202188682	2.089877374	7.789263173
248124_at	9.171187229	6.640103358	7.796629074	7.971427791	7.364815475	7.077069607	6.2873211	8.029248611
248126_at	10.93899101	10.78187621	11.10713135	10.95535312	11.22509882	10.76876831	11.21952352	11.09994038
248127_at	10.27473197	10.58409687	10.31143808	10.5760367	10.5075905	10.76591869	11.37589084	10.38515286
248129_at	6.90614661	5.912749948	5.222045084	5.77229193	5.022795316	5.831525026	6.567450268	7.658828859
248132_at	7.859799644	7.72388123	8.184225589	7.962890895	8.27558129	8.403733172	6.464157123	9.829712966
248133_at	5.154125908	5.335167719	4.745339533	5.415924789	4.435419331	5.222989152	5.866852835	6.225391768
248134_at	9.362240522	9.883734126	8.134900969	9.468937954	8.986230394	9.578151919	10.45939639	10.97571413
248136_at	6.084676551	6.478870353	7.008525444	5.646631792	6.580628486	8.946935267	7.639530189	5.780475734
248139_at	9.462346193	10.70819603	10.03030457	8.927017389	9.872424809	9.549738776	9.537164354	7.879193374
248140_at	3.726696194	3.55840298	5.005273408	4.557120005	8.155951788	3.887590393	4.244848376	7.657491209
248142_at	6.571635285	5.300121089	6.598403237	5.752327852	5.887548457	5.588158567	5.225648151	5.725763428
248144_at	8.538450728	8.874863058	8.659554218	8.286265615	8.869081299	5.23710315	5.988858144	7.157849493
248145_at	3.271936569	3.346375429	3.184804971	3.26074366	3.256345784	5.320020775	3.796250103	2.92755255
248146_at	12.23297364	12.06476447	11.76364203	12.20036365	12.80145143	7.050089331	6.624617412	9.458455384
248147_at	10.26547632	10.6539303	10.83889473	10.16610517	10.56338894	11.69249479	11.38977373	10.31914334
248148_at	4.437722037	3.844736486	4.552161522	6.402462397	3.941675089	5.918649295	4.568133696	4.23166092
248149_at	7.558020738	8.211781522	7.685973014	8.183879156	7.708664375	8.725513457	8.565745126	9.087735877
248150_at	8.443749307	6.379077943	7.595908082	6.400447371	7.820585111	8.025803855	7.68440942	7.774685798
248155_at	8.509924618	7.839136825	8.824113556	9.358591317	8.231428649	8.740893229	8.598189222	8.509025416
248158_at	8.415557076	8.806747421	8.387366342	9.029139401	8.452587915	9.407931569	10.24270812	9.577282591
248162_at	12.10336655	11.16512041	10.39050212	11.70501067	11.87633629	9.101567968	9.064237959	11.00187458
248163_at	7.188878367	5.061070716	4.670057844	5.234432288	6.822599845	6.217130488	3.942002452	6.399595274
248165_at	9.452113022	9.808423849	9.524879681	9.020960761	9.414227754	7.8729389	8.14742939	7.966290533
248166_at	3.005628573	2.974683676	2.945745442	3.715569771	2.865241551	3.250218318	3.180937117	2.949170376
248168_at	2.716204643	2.738296694	2.690159872	2.770123469	2.653526573	2.701290587	2.740180881	3.411844957
248171_at	9.409746423	8.929495921	9.630742358	9.466950844	9.382615709	9.086335812	9.002099285	9.354475651
248172_at	2.606946787	2.622534012	2.554832502	2.605413659	4.391269568	2.893574956	3.021172821	6.40399496
248173_at	9.918261386	10.01830271	10.33492491	8.719188002	10.00763472	11.2031657	10.17859863	8.032825905
248174_at	7.087335297	7.014102402	8.252827054	6.631398627	7.422855192	8.334966894	7.042054171	6.122736642
248175_at	8.768769339	8.851437786	9.498075852	9.534660044	8.549654532	8.823309099	9.312571582	8.118076339
248176_at	8.137707323	6.946170886	7.71774799	8.66730934	7.424316837	7.395597597	8.016728726	8.974529507
248178_at	14.34920915	10.93455407	10.91042835	9.606002857	12.35232657	13.40106863	10.12821237	9.165267361
248179_at	7.236230181	7.269722505	8.693666386	9.082611489	8.754902384	7.235040268	9.504542417	10.8463843
248180_at	8.111095896	8.126246082	8.619707184	9.206219461	8.524047449	7.832346945	8.860313194	9.004422338
248182_at	2.723994272	2.776481587	2.720930731	2.764412664	2.697194986	2.738633623	2.864403274	3.991942592
248183_at	2.682459451	2.912060976	2.593489682	2.721245101	3.517810824	2.771227877	4.00606088	8.129921548
248184_at	3.031400605	3.095883313	2.998852974	3.118500696	2.921541699	2.993392324	3.08649289	4.369375867
248187_at	6.621221067	6.456270804	6.643741076	6.504654457	6.129162239	6.760104708	6.445845725	5.771824224
248189_at	2.826652813	2.882231762	2.852602078	2.908996016	2.826756155	4.339591593	3.009854459	3.023519495
248191_at	2.859069878	2.300766177	2.48590855	2.365749349	3.977923089	2.392462257	2.641780647	6.175704761
248192_at	4.581914632	5.441350058	3.74182852	3.697751253	3.135995466	5.515533156	5.612098794	6.389667982
248193_at	6.612763502	6.989649062	6.423539554	8.566878978	6.984670506	8.363937818	8.027263762	8.917349811
248195_at	7.170506937	6.298895151	7.198283367	7.012187121	6.61022898	6.58140849	5.976641093	6.721381224
248198_at	8.151784558	6.968749389	7.429801533	7.309891109	6.719348706	7.384377815	8.4444973	7.240319212
248199_at	10.82420473	8.250569289	9.348290544	9.246163159	8.854134653	7.47767989	6.453684366	5.337783564
248200_at	6.385555332	9.455871411	11.85676089	12.34155771	12.43126199	7.365747367	8.818454877	12.46267454
248201_at	5.423784731	3.760418199	5.485954157	3.09409997	3.03601696	6.698323527	4.472066346	3.130999574
248204_at	6.082570418	4.625584859	5.257977314	5.049367359	6.88476331	7.108514489	6.477600024	7.817365973
248212_at	2.559471972	3.046800588	2.573740131	3.486530981	4.112798369	2.713677869	6.471569532	9.104368996
248217_at	13.22982944	13.46160391	13.3490778	13.11153194	13.27627456	13.00041878	13.54035695	13.19944135
248218_at	3.713525452	3.743546466	3.66718385	3.957743116	4.132094645	3.706815767	3.789654945	5.71131735
248219_at	9.222507768	9.896902128	9.389855182	9.336551523	9.283233854	9.28099651	9.714044181	9.039280437
248220_at	8.43086647	9.12446692	8.523196006	8.813335715	8.936187858	9.594365755	9.31885592	8.958446425
248221_at	8.650848508	8.272201202	8.731643295	9.077071082	8.582688173	8.148163225	8.760441906	8.722174206
248222_at	8.478552921	7.534693592	8.747452422	8.259026947	7.595145592	7.982247011	8.144377074	8.053193659
248223_at	7.507890706	7.107267557	7.783369065	6.395925887	7.306719025	8.258316168	6.937864351	5.833645907
248224_at	2.855855706	2.437174368	2.359443974	2.4163648	2.316886955	2.375928496	2.407560947	2.340785091
248228_at	6.896198611	7.544790471	7.511214954	7.592532099	7.046462435	9.51913388	8.866741098	7.658684371
248232_at	9.724617837	8.826658948	7.691389874	8.123839702	6.810409019	8.782531008	8.889718881	7.840883302
248234_at	9.003868443	9.34760876	9.429033008	9.707155652	9.060847207	10.55337285	9.966759048	9.907902682
248235_at	6.675842106	6.832309874	6.686448502	5.665075975	5.792696302	7.725753087	7.101867701	5.786276419
248237_at	8.003484053	8.159642056	6.343103577	5.121857614	4.801855044	9.289766838	6.984418883	5.536407086
248238_at	7.468535623	8.260266447	8.059010549	6.322735625	6.173898658	8.453814717	7.459238403	4.523313663
248242_at	2.890138562	2.424940724	2.654133514	2.402454733	2.361060379	3.396643456	2.64357192	2.734791024
248243_at	8.242515382	6.970570225	5.521807072	6.108726645	9.265551647	5.086088932	5.032776141	7.022655415
248248_at	8.419400602	9.023629252	8.438979053	9.114502254	9.671145307	10.132387	9.502377041	10.92120065
248249_at	7.906950967	8.746547222	8.640050459	7.874429286	8.476858627	8.354067459	9.219619732	8.512025764
248250_at	6.830181438	6.103001283	7.383447858	6.916618584	7.29466688	7.258267701	7.681239547	8.54846023
248252_at	6.084290258	9.909821753	9.390486409	10.90752028	12.65094331	6.924324318	10.65067481	12.56176758
248253_at	5.167387639	7.561872252	7.371134419	4.756190411	7.171996482	7.549528164	5.836953759	5.108919743
248254_at	2.687714302	2.543364529	5.132394939	6.391653847	3.926677451	2.623582862	2.751254796	6.934848946
248255_at	7.248103728	6.903939003	7.108876485	8.26986774	7.080348074	8.291391908	7.845993189	8.395111816
248256_at	5.748315445	5.118032933	6.273214443	7.399269542	5.622124528	5.593131976	6.147190245	7.188603324
248258_at	9.488307354	9.809125082	10.20217608	10.38659548	10.00828856	10.80067622	9.945480523	8.722566171
248261_at	3.304292898	5.360792889	4.786599699	4.520665763	6.655896583	5.736382689	6.454944429	6.148183789
248262_at	9.272391919	9.242992025	8.775901606	9.275827044	8.824199124	9.39994442	10.56856682	9.925852346
248263_at	2.129204357	2.152130527	5.056782124	5.074171399	2.550995997	2.132861814	2.149572166	7.173315115
248264_at	8.827921848	8.691370653	8.768895926	9.069729687	8.608410743	9.002611963	9.285026574	9.882321321
248265_at	3.878846879	3.834752757	3.868565919	3.905787874	3.832194356	3.880387894	3.884659208	3.952200715
248266_at	7.802477219	8.417845814	8.105437231	8.744209803	7.986291006	8.944945259	8.667460799	8.729969702
248267_at	12.53830276	11.54995695	11.6340165	11.58467283	12.05395542	10.89206682	11.14012309	12.4044169
248268_at	8.634720221	8.29048974	9.011641825	7.542855567	8.912251683	6.133717567	6.627437414	6.418959064
248269_at	7.120559274	8.170982583	7.052563372	6.851260487	7.561215602	8.039563594	7.610803198	5.918581816
248270_at	6.312224992	6.506356914	4.784551393	6.272446608	5.487006908	7.947251048	7.833937283	8.700134601
248271_at	6.672768276	4.178535791	7.687854343	7.488953369	8.162506092	7.568408596	6.886284098	7.187704918
248272_at	8.547259665	9.042627473	8.643039721	8.854812642	9.00984427	9.854889925	10.10314763	10.38815571
248273_at	7.641408446	3.666022473	3.108286508	2.968312265	3.361614906	3.6387129	2.718067525	4.543296379
248276_at	7.676315962	7.671010902	7.271771404	8.404103472	6.313920102	6.226325995	7.253991961	7.825526372
248279_at	4.800111658	5.378658823	5.808421523	4.923323788	4.444983875	6.183216144	6.090568646	3.778254285
248280_at	4.165820861	5.023167113	4.409044054	4.145624573	3.784545616	6.898768208	7.013219057	4.360157111
248281_at	7.071107844	7.356500972	7.06893876	7.220002821	7.304329708	7.312997291	7.483236456	7.368404396
248283_at	9.838913499	10.67171901	10.71964992	10.20169946	9.66764068	11.2943646	11.37160058	8.723275558
248285_at	4.68277743	4.310717707	5.618699555	3.686870248	4.074053442	5.537484741	4.020385197	3.187479302
248288_at	11.13940419	11.47629004	11.32674333	11.44754533	11.34822528	11.19887403	11.45313184	11.31913044
248289_at	2.769572198	2.560988574	2.637301324	2.707817656	2.592636782	2.837867091	2.915208513	2.889607663
248290_at	2.189507173	2.355591068	2.126033986	2.198484528	2.122276432	3.69041238	2.337219532	2.289433919
248291_at	4.292244926	4.042588584	3.757804322	4.612018668	5.477723822	5.581137612	6.204815547	5.792053299
248294_at	6.407134277	5.896879461	6.212220268	6.160461811	5.617340419	6.663823461	6.150998539	4.476015422
248295_at	7.488819846	8.594968067	8.31356272	6.055765242	7.397487439	7.224578067	6.806661872	4.549492403
248296_at	6.689504101	7.288952346	5.985706378	6.525235136	4.65136156	7.9683384	8.183987117	5.824262894
248300_at	8.041610126	8.388591553	7.857858328	7.825911459	7.997283897	8.326411021	8.278748238	6.861448244
248302_at	8.156838764	8.861584192	8.5332986	8.109560099	8.680441398	8.250877711	8.722594181	8.327393933
248303_at	7.475673523	7.327274313	7.681700344	6.67471161	7.333678291	8.874145654	8.202097913	7.382580616
248304_at	8.308453747	8.730534506	8.567737196	8.616830238	8.706884634	9.478799697	8.929384374	8.202718137
248305_at	8.35324157	7.960791797	7.678121852	9.008085834	8.986808188	6.645504248	8.111387594	9.580284987
248306_at	5.782492148	6.664709215	3.067432881	3.056539631	3.021336557	3.279184961	3.931128383	3.201896171
248307_at	2.77423636	2.814604536	2.769513864	2.765966546	2.689596333	5.344261693	3.266385835	2.842385563
248308_at	8.48405225	8.306747337	8.342762956	7.306631741	8.216624435	7.208710272	6.891628389	6.426987837
248309_at	5.770133977	6.248854174	6.475918532	6.814007716	7.34250845	7.102961401	8.579145308	8.852640731
248310_at	6.860903005	7.622107361	6.866604579	7.308379832	6.672957208	6.677342006	7.68767637	7.760916208
248311_at	2.6288013	2.535611861	2.626106385	2.856164737	2.685184584	3.099360838	2.628211235	3.198819423
248313_at	8.466307822	8.092520464	8.188791077	9.613643284	8.090869142	7.525049703	8.357969054	8.891558325
248315_at	2.53918017	2.623826207	2.518330636	3.108551236	2.450479519	5.321326289	3.767439405	2.556526245
248326_at	8.503542859	8.261044828	9.177729776	6.801399241	8.511177166	10.81340807	8.899742767	7.585175573
248331_at	12.17167519	12.6099939	12.52267422	11.81777747	12.43346598	13.1622489	12.74400294	11.50819137
248332_at	8.85201988	8.884526623	10.12656436	12.14967209	10.61557544	6.914109468	7.706090296	6.442251208
248334_s_at	9.076392381	9.900257807	9.426922221	8.247086679	9.230619547	9.52268109	9.510869391	7.969668212
248335_at	2.775336566	2.656730132	5.313769782	5.476852313	3.843200062	5.494884868	6.574215218	6.606429926
248337_at	6.032580734	8.818533832	6.497681138	9.03083094	8.879612614	6.414075862	8.037317655	10.40694199
248339_at	7.333793028	7.66822931	7.777761273	6.713415112	6.788330959	8.586136287	7.666962352	5.447880721
248340_at	6.060551074	7.751138122	7.574673762	7.283523477	7.637026631	9.499095282	10.44380256	8.779221836
248341_at	3.929738329	5.559408706	4.227676207	4.040102714	4.060437721	4.727966732	5.0863072	3.886622581
248342_at	2.276603948	2.024914833	2.02575092	1.856948832	2.27901322	2.171017755	1.859149775	1.838342067
248343_at	2.303206243	2.313394359	2.276574012	2.335068633	2.241148649	2.296873776	2.316279765	3.524853731
248344_at	7.642442018	8.52830931	6.95852475	7.231709368	7.112842702	7.894809704	9.551595413	9.100498116
248346_at	7.323071275	7.446237375	7.055775756	7.283101044	7.250996284	7.122308869	7.846688103	7.239048777
248347_at	3.343457815	2.935103961	3.530237301	3.493123921	2.229243858	2.221780526	6.906546625	4.785479989
248349_at	10.53643591	10.89753568	10.54911533	10.54050546	10.49547166	8.796487182	9.521469106	8.741105053
248351_at	8.754572161	8.709941253	8.6616591	8.744504137	8.70251128	9.192209729	9.181070271	9.018730531
248357_at	6.869645871	6.984200138	7.686015997	6.026055383	6.871209273	8.83595953	7.121827707	4.917767506
248360_at	7.807693461	7.830538693	7.403589015	7.506281723	7.711256822	7.091383379	8.401885953	7.088219277
248362_at	12.06197679	11.92002027	12.61014588	10.58939528	11.89934364	13.56526704	12.33256753	11.02728883
248366_at	8.970752805	8.205479736	8.116488095	8.454877915	8.805133298	6.591827179	6.908755234	9.251348213
248369_at	9.390746243	9.612724641	9.744101618	8.858551345	9.546975148	10.01522636	9.200260724	8.268048298
248370_at	4.798101742	7.377311311	2.4296664	2.48695288	2.960980422	7.996218928	5.920204225	2.523640263
248371_at	2.453071539	2.466622963	6.832630357	4.039518554	2.374241364	2.483968888	5.538443974	2.494279452
248375_at	6.107614073	6.431807343	5.554990143	6.451399685	5.777977501	6.847811831	7.714027498	6.849368194
248376_at	8.880539435	9.220903948	9.164679165	9.379333474	9.55447936	8.74442558	8.991324501	8.521430432
248378_at	8.969115489	8.309165809	8.242979827	7.865736605	7.648313151	8.437241297	8.952268569	7.88295064
248379_at	5.887798988	6.16724985	6.291625591	5.84852143	5.777573588	5.075853011	5.165699218	4.451490477
248380_at	6.433978789	6.408043649	5.96912747	3.693191235	5.040318115	8.1111879	6.861971944	5.021707688
248381_at	9.776606916	9.815433892	8.339825605	9.692642714	8.969057647	7.786732014	8.005362037	6.333373319
248382_at	2.580226279	2.646389298	2.823747083	2.630542136	8.476640903	3.940338147	3.503560278	10.31947258
248385_at	2.729765951	2.719002552	3.440656019	2.507288561	2.930474779	6.549353463	2.988171676	2.069032677
248386_at	10.01826601	10.03165319	10.22721961	9.310701502	9.734036235	11.36609242	9.984829352	9.068040056
248387_at	8.386505113	9.115046447	9.120817898	7.351866282	8.788479606	9.569959823	9.223134786	7.52837049
248388_at	9.215032704	9.102021569	9.205836403	8.314562804	8.729030139	8.990063017	8.579828857	7.768020502
248391_at	3.199122058	3.118701851	2.985020758	3.570904701	3.048037196	3.736865146	4.286005616	6.1145125
248393_at	9.232046855	9.293902783	8.74965473	9.121051385	9.300914193	6.586833434	8.283755844	10.06011097
248394_at	6.63100465	5.297875578	5.072917031	4.996613786	4.728366762	6.356126813	4.510924672	4.241989122
248398_at	8.41329787	9.003062328	8.662691989	8.036383211	8.662628538	9.431744314	9.273922997	9.764640672
248399_at	5.085917365	5.272627265	5.164151416	5.742888505	5.05697956	6.350351434	6.254015641	5.314752643
248403_at	7.45370175	7.476821911	7.421130483	7.563856828	7.25408996	8.753271173	8.340056815	8.343167268
248407_at	8.410254665	9.908925092	3.950133892	7.215875871	5.434725369	8.663141533	10.87126798	7.221140925
248408_at	8.431403821	8.568288531	3.299459805	3.717857403	6.589462417	7.655173039	6.976169037	3.569025054
248409_at	5.777693963	5.782707875	6.395454828	5.068793059	5.734898554	5.89818428	5.419241181	4.874766384
248410_at	8.194938479	8.149178384	7.737132026	8.104260885	7.577772817	7.732363415	8.04571888	8.099929895
248412_at	7.857240504	7.050212924	7.968602984	6.187858036	7.958744134	9.503450433	7.261576143	5.633049946
248413_at	4.244665107	4.220200781	4.28182307	3.938638495	4.612403124	5.958121195	3.382706524	2.979845896
248415_at	7.483430314	8.518878815	7.307669455	7.722016587	7.563586596	8.756386753	8.797669305	8.590777018
248416_at	4.856563764	4.740400474	5.848051862	5.617759341	5.984362055	3.816112405	4.321951927	6.055690302
248418_at	6.49828083	6.290345234	6.482014243	5.466372555	6.182823917	7.695970466	6.641991982	6.076808713
248419_at	3.397081137	2.097788942	3.992114842	2.481239132	3.138691358	4.784050278	2.147790711	3.44456521
248420_at	7.847188933	7.681331773	8.213207498	6.69644911	7.729879649	7.936994237	7.003328356	4.167140157
248421_at	8.35017274	8.678573127	8.19255034	8.039668392	8.456928159	8.444656438	8.981899224	8.110611474
248422_at	7.623659994	7.701841352	6.462512763	6.84177018	7.030197947	7.674613746	8.462582518	7.863177812
248424_at	2.343906771	2.351425051	5.163494501	7.22946475	4.662735995	2.354842837	2.405605036	7.694153073
248425_at	2.016405341	2.025194444	2.228244453	2.053041181	1.982225992	2.025305443	2.126924021	2.003190679
248426_at	6.355250772	7.486145813	6.481623251	8.710965398	7.114161747	7.587373674	8.140962788	8.368813069
248427_at	2.607057257	4.589071111	4.936318847	2.67290187	2.54328147	2.722628234	2.966951555	2.591737565
248429_at	6.097697419	7.223687837	5.92361047	6.298275384	6.567087312	8.194168137	8.346369861	7.668964987
248433_at	10.04882736	9.794656412	9.753564129	10.29942259	10.01942331	10.38660166	11.22918823	10.70639681
248435_at	4.365348422	4.348811648	4.325143638	4.391356805	4.339162442	4.371146339	5.141610628	4.37187869
248436_at	7.557512589	8.120778795	7.645092977	7.566632565	7.522608189	9.262521672	8.740556169	7.796346179
248438_at	6.690696076	6.246419212	6.530508514	6.199489906	5.331993512	7.904243243	7.257339696	6.602288883
248441_at	2.739126993	2.559150433	2.54570493	2.536719469	2.746696015	2.49364333	2.558941606	4.758338504
248442_at	7.3938326	7.338948362	7.793776636	7.05919649	7.067811437	9.13677253	8.537772909	7.462124445
248445_at	5.730211592	5.524181419	5.517627679	6.882703146	5.740294574	6.553764902	5.801920108	5.625667142
248446_at	7.422233487	7.707151172	8.234191892	7.377106068	7.483665147	9.339291214	8.834195773	7.100395526
248447_at	8.298450553	8.808116039	8.891207904	8.374973321	8.610393694	9.638922453	8.95134633	8.247814613
248451_at	6.106214939	5.713006667	5.607579058	6.299231984	6.066667792	6.94703423	7.558815871	6.808145995
248452_at	7.229688777	6.554023385	7.419084653	7.043828573	6.957495962	8.022290215	7.535636595	6.613063338
248453_at	6.404016501	6.009921287	6.404384353	5.753828607	5.688402245	7.215658819	6.884454846	6.224548114
248454_at	5.736007121	5.697049886	5.511198004	5.207178476	4.755103545	6.88587113	6.41759876	5.936700534
248456_at	4.400558187	4.792419147	4.433236646	3.95627194	4.107674295	5.770232536	4.511752363	5.752793336
248458_at	9.387537424	9.349211095	9.055626103	9.529466714	8.891062739	8.700452975	9.292958469	8.262227909
[truncated: 10,361 more rows]
