# Supplementary material for: Integration of Arabidopsis thaliana stress-related transcript profiles, promoter structures, and cell-specific expression
Source: Genome Biol. 2007 Apr 4;8(4):R49. doi: 10.1186/gb-2007-8-4-r49 (PMC1896000; doi:10.1186/gb-2007-8-4-r49)
Supplement: Additional data file 7 — Processed root dataset used for fuzzy k-means analysis. [file gb-2007-8-4-r49-S7.txt]

UID	J3411_LRC	GL2_Epi	J0571_Ground	scr5_Endo	wol_Stele	StageI	StageII	StageIII
244903_at	-0.7	1.406	-0.618	-0.652	0.565	-0.109	0.386	-0.277
244912_at	1.083	0.16	0.432	-1.699	0.024	-0.167	-0.044	0.211
244920_s_at	0.409	0.447	-0.148	-1.157	0.45	0.163	-0.281	0.118
244921_s_at	0.682	0.256	0.074	-1.315	0.302	0.212	-0.239	0.027
244928_s_at	-0.064	0.465	-0.278	-0.815	0.692	0.023	-0.162	0.139
244929_at	0.176	0.701	-0.121	-1.096	0.341	-0.03	0.118	-0.088
244931_at	-0.229	1.184	-1.098	-0.741	0.884	0.085	0.012	-0.097
244935_at	-0.054	0.043	0.175	-0.763	0.599	0.17	0.289	-0.459
244938_at	-0.242	0.63	-0.348	-0.76	0.72	0.373	-0.041	-0.332
244940_at	0.042	-0.027	0.274	-0.996	0.707	-0.097	0.17	-0.074
244944_s_at	-0.045	0.943	-0.672	-0.8	0.574	0.252	-0.41	0.158
244946_at	-0.183	0.198	-0.638	-0.676	1.299	0.576	-0.02	-0.556
244951_s_at	0	0.667	-0.173	-1.09	0.595	0.149	0.043	-0.191
244953_s_at	-0.403	0.579	-1.29	0.008	1.106	0.283	-0.137	-0.145
244959_s_at	0.5	0.444	-0.07	-1.367	0.493	-0.453	-0.109	0.562
244960_at	0.037	0.35	0.481	-1.048	0.18	0.118	0.069	-0.187
244961_at	0.042	0.271	0.155	-1.195	0.728	0.435	-0.216	-0.219
244962_at	0.039	0.09	0.127	-1.165	0.908	0.342	0.037	-0.379
244965_at	0.284	0.558	0.144	-1.415	0.43	0.009	0.983	-0.992
244967_at	0.024	0.454	0.716	-1.523	0.329	0.507	-0.018	-0.489
244968_at	-0.004	0.127	0.242	-1.024	0.659	-0.019	0.17	-0.151
244969_at	-0.602	0.826	0.115	-0.385	0.046	0.072	0.348	-0.419
244971_at	0.376	-0.105	0.374	-1.328	0.682	0.516	0.003	-0.519
244973_at	0.047	-0.119	0.02	-0.406	0.457	0.708	-0.257	-0.451
244976_at	0.105	-0.173	0.562	-0.645	0.15	0.06	-0.163	0.103
244977_at	-0.009	-0.056	0.057	-1.112	1.12	-0.103	-0.116	0.219
244978_at	-0.578	0.143	-0.351	0.432	0.354	0.163	-0.016	-0.147
244979_at	-0.074	-0.051	0.043	-0.321	0.404	0.643	0.064	-0.707
244980_at	0.12	0.284	0.133	-1.157	0.62	0.377	0.05	-0.427
244981_at	0.029	0.247	0.044	-1.334	1.013	0.479	0.127	-0.606
244982_at	-0.129	0.35	0.17	-1.428	1.037	0.435	-0.177	-0.258
244983_at	-0.046	0.511	0.283	-1.446	0.699	0.355	0.159	-0.514
244984_at	-0.274	0.308	0.195	-0.532	0.302	0.299	0.161	-0.46
244985_at	-0.064	0.206	0.188	-0.978	0.649	0.447	0.099	-0.547
244986_at	-0.13	0.645	-0.15	-0.927	0.562	0.393	-0.06	-0.333
244987_s_at	-0.033	0.318	0.159	-0.923	0.479	0.476	0.028	-0.504
244988_s_at	0.086	0.364	0.107	-1.155	0.598	0.341	-0.017	-0.323
244990_s_at	-0.079	0.074	0.138	-0.888	0.754	0.18	-0.013	-0.167
244991_s_at	0.407	0.443	-0.443	-1.337	0.93	0.226	0.112	-0.337
244992_s_at	-0.216	-0.061	0.138	-0.476	0.615	-0.026	0.072	-0.046
244993_s_at	-0.274	0.403	0.122	-0.914	0.663	0.443	-0.135	-0.308
244995_at	0.175	0.452	-0.295	-0.983	0.651	0.45	0.014	-0.464
244996_at	0.093	0.325	0.08	-1.084	0.586	0.446	-0.055	-0.39
244997_at	-0.359	0.713	-0.117	-0.883	0.645	0.384	0.315	-0.699
244998_at	0.019	0.776	0.226	-1.959	0.938	0.27	0.353	-0.623
245001_at	-0.063	0.089	0.217	-0.226	-0.018	0.057	0.032	-0.089
245002_at	0.197	0.007	0.291	-1.1	0.605	0.22	0.003	-0.222
245003_at	0.289	0.347	0.23	-1.566	0.699	0.367	-0.166	-0.201
245004_at	-0.269	0.612	-0.108	-0.603	0.369	0.335	-0.06	-0.275
245005_at	0.561	-0.238	0.034	-1.409	1.052	0.762	-0.217	-0.545
245006_at	-0.325	0.021	0.209	-0.588	0.683	0.156	-0.262	0.105
245009_at	-0.174	0.146	0.033	-0.591	0.586	0.449	-0.132	-0.317
245011_at	0.057	0.394	-0.257	-1.39	1.196	0.307	-0.289	-0.018
245012_at	-0.069	0.453	-0.297	-0.315	0.228	0.273	-0.041	-0.232
245013_at	-0.204	0.184	0.201	-0.499	0.319	0.134	-0.001	-0.132
245014_at	-0.048	-0.062	0.494	-0.653	0.27	0.116	0.008	-0.124
245015_at	-0.524	0.972	-0.246	-0.908	0.707	0.222	0.014	-0.236
245016_at	-0.367	0.044	-0.028	-0.45	0.8	-0.471	0.472	-0.001
245017_at	-0.703	0.369	-0.094	-0.237	0.664	-0.252	0.369	-0.117
245018_at	-0.085	0.088	0.013	-0.645	0.629	0.049	0.206	-0.254
245019_at	-0.425	0.063	0.048	-0.264	0.578	-0.446	0.47	-0.024
245020_at	-0.226	-0.118	0.152	0.139	0.052	-0.106	-0.09	0.196
245021_at	0.222	0.461	-0.344	-0.514	0.176	0.144	-0.149	0.005
245022_at	-0.042	0.075	0.019	-0.629	0.576	-0.085	-0.269	0.354
245023_at	0.001	0.416	0.201	-1.191	0.573	0.212	0.017	-0.229
245024_at	0.033	0.274	0.306	-1.356	0.743	-0.23	0.138	0.091
245025_at	-0.136	0.5	0.422	-1.271	0.485	-0.003	0.205	-0.201
245026_at	0.109	-0.162	0.014	-0.645	0.684	0.654	-0.134	-0.52
245027_at	-0.148	-0.054	0.506	0.288	-0.592	0.452	0.093	-0.546
245028_at	-0.793	-0.919	0.032	1.838	-0.158	-1.264	-1.139	2.403
245031_at	-0.337	0.819	-0.141	-0.209	-0.132	-1.017	1.261	-0.244
245036_at	0.008	0.044	-0.037	0.067	-0.082	-0.523	-0.499	1.022
245037_at	0.02	0.031	-0.021	0.044	-0.075	-0.959	-0.66	1.62
245039_at	-0.455	-1.544	0.22	0.887	0.892	-1.612	-0.189	1.801
245043_at	0.268	-0.328	0.543	-0.095	-0.388	0.403	-0.053	-0.35
245045_at	-0.373	0.3	0.125	-0.136	0.084	0.489	0.31	-0.799
245046_at	0.666	0.678	-0.594	-0.089	-0.661	0.501	-0.271	-0.23
245047_at	0.144	0.283	0.163	-1.51	0.919	0.033	-0.579	0.546
245048_at	0.038	0.019	0.236	-0.887	0.593	0.187	0.13	-0.316
245049_at	0.186	0.659	-0.09	-1.311	0.557	0.625	-0.007	-0.617
245050_at	0.216	0.463	0.542	-2.014	0.793	0.14	0.298	-0.438
245051_at	1.103	-0.501	0.573	0.098	-1.272	0.576	-0.655	0.079
245052_at	-1.001	-1.016	3.479	-0.404	-1.058	1.621	-0.797	-0.823
245054_at	-0.603	0.134	0.228	0.279	-0.038	0.446	0.049	-0.495
245055_at	-0.369	-0.214	0.895	-0.289	-0.023	1.755	-0.897	-0.858
245056_at	-0.037	0.398	-0.073	-0.08	-0.208	-0.866	-0.649	1.515
245059_at	0.109	0.149	0.208	-0.064	-0.402	-0.346	0.509	-0.163
245060_at	1.471	-0.062	-0.181	-0.911	-0.317	0.182	-0.129	-0.053
245062_at	-0.319	-0.402	0.245	0.207	0.27	0.102	0.058	-0.16
245063_at	-0.39	0.366	0.371	-0.862	0.515	1.703	0.076	-1.779
245064_at	0.021	0.203	0.048	0.281	-0.553	-0.157	0.14	0.017
245065_at	0.113	-0.072	0.353	0.311	-0.705	-0.762	0.996	-0.234
245066_at	-0.163	-0.143	0.256	-0.101	0.151	0.463	-0.426	-0.037
245067_at	-0.061	-0.106	-0.139	0.484	-0.178	-0.726	0.349	0.377
245078_at	-0.21	-0.715	0.276	-0.209	0.859	-0.989	-0.685	1.675
245079_at	0.005	0.017	-0.012	0.021	-0.031	-0.765	1.262	-0.497
245080_at	1.457	-0.97	0.489	0.293	-1.269	0.558	-0.172	-0.387
245083_at	-0.181	0.537	0.23	-0.798	0.212	-1.121	1.098	0.024
245084_at	0.473	0.152	0.154	-0.087	-0.692	-0.368	0.237	0.131
245085_at	-0.286	0.386	0.464	-0.761	0.196	0.617	0.292	-0.909
245087_at	-0.404	-0.464	-0.482	-0.458	1.809	-2.105	0.71	1.395
245089_at	-1.544	-0.217	0.793	0.43	0.537	-0.862	-0.162	1.024
245090_at	-0.633	-0.685	-0.701	-0.67	2.688	-1.827	-1.576	3.403
245092_at	0.454	0.113	0.304	-0.804	-0.066	-0.093	0.41	-0.317
245094_at	1.138	0.045	0.049	-0.075	-1.157	0.84	0.548	-1.389
245097_at	0.87	-0.181	-0.607	0.185	-0.268	0.627	-0.436	-0.191
245098_at	0.384	0.253	0.192	-0.273	-0.556	-0.417	0.526	-0.109
245099_at	0.032	0.395	-0.404	0.228	-0.251	-0.112	-0.068	0.18
245100_at	0.455	-0.56	0.325	-0.253	0.032	0.855	-0.037	-0.818
245101_at	-1.887	-3.675	1.831	1.689	2.041	-2.047	-1.03	3.077
245104_at	-0.17	0.294	0.14	-0.518	0.253	0.493	0.432	-0.924
245106_at	-0.51	1.235	0.105	-1.574	0.744	1.687	0.188	-1.875
245109_at	0.271	0.052	0.032	-0.338	-0.017	1.335	-0.216	-1.118
245110_at	0.186	0.047	0.11	-0.089	-0.255	0.959	-0.151	-0.808
245112_at	-1.066	1.191	0.83	1.046	-2.001	-0.226	-0.267	0.493
245113_at	-0.047	-0.821	0.741	0.973	-0.846	-2.8	1.223	1.577
245114_at	0.522	-0.305	0.206	-0.185	-0.238	0.162	0.021	-0.183
245115_at	0.224	0.569	0.444	-0.741	-0.497	0.351	0.461	-0.812
245116_at	0.421	-0.167	0.751	-0.816	-0.189	1.519	0.215	-1.734
245117_at	0.731	-0.081	1.414	-1.116	-0.948	0.672	0.185	-0.857
245118_at	-0.773	-0.089	0.132	0.926	-0.195	0.65	0.008	-0.658
245120_at	0.361	0.137	0.589	-0.946	-0.14	1.112	-0.108	-1.004
245121_at	0.079	0.272	0.43	-0.93	0.15	0.86	0.449	-1.309
245122_at	0.089	0.036	0.924	-0.792	-0.257	1.292	0.002	-1.294
245124_at	-0.02	0.23	0.413	-0.633	0.009	0.68	0.203	-0.883
245126_at	-0.098	-0.463	1.409	1.193	-2.041	-1.945	1.459	0.486
245127_at	0.154	0.278	-0.413	0.657	-0.676	-0.882	0.715	0.167
245130_at	-0.931	-2.086	1.985	-1.018	2.05	1.942	-0.528	-1.414
245131_s_at	-0.444	0.058	-0.557	0.607	0.336	-0.646	-0.426	1.072
245132_at	-0.166	0.163	-0.303	0.44	-0.134	0.002	0.377	-0.379
245133_at	0.284	0.434	-0.07	0.237	-0.886	-0.062	0.706	-0.644
245134_s_at	0.522	0.219	0.555	-0.973	-0.323	0.159	0.194	-0.353
245137_at	0.41	-0.134	0.165	-0.311	-0.13	1.564	-0.304	-1.26
245139_at	0.101	0.095	0.433	-0.783	0.154	0.418	-0.294	-0.124
245141_at	1.816	0.388	-1.303	-0.011	-0.891	-0.699	0.217	0.482
245144_at	0.185	0.513	0.467	-0.974	-0.191	0.805	0.064	-0.868
245145_at	0.219	0.495	0.369	-0.894	-0.19	1.148	-0.07	-1.077
245146_at	0.144	0.317	0.078	-0.02	-0.52	-0.231	0.789	-0.558
245147_at	-0.224	0.332	0.173	-0.189	-0.093	1.737	0.093	-1.83
245150_at	-0.125	0.725	0.54	-0.988	-0.153	1.041	0.435	-1.476
245152_at	0.219	0.082	-0.287	0.473	-0.486	-0.635	0.362	0.273
245155_at	0.105	0.225	0.232	-0.491	-0.071	0.404	0.136	-0.539
245156_at	0.827	0.131	-0.391	0.226	-0.794	0.537	-0.057	-0.48
245164_at	-0.225	0.36	0.46	-0.527	-0.068	0.853	0.408	-1.262
245167_s_at	0.315	-0.549	-0.12	0.121	0.233	-0.798	0.267	0.53
245168_at	0.37	0.042	-0.068	0.078	-0.422	-0.213	0.413	-0.199
245169_at	-3.082	2.214	-2.21	1.203	1.876	-0.228	0.153	0.075
245172_at	0.366	-1.582	-1.61	-0.568	3.393	-3.611	-0.521	4.131
245173_at	0.689	-0.162	0.147	-0.563	-0.111	-1.347	-0.665	2.012
245174_at	-1.137	-0.829	0.07	-0.684	2.581	-1.599	-0.131	1.73
245175_at	0.15	0.192	-0.079	-0.229	-0.033	-0.259	0.335	-0.076
245176_at	0.557	-0.456	0.074	-0.44	0.264	-1.051	0.678	0.373
245178_at	-0.155	-0.168	-0.545	0.93	-0.061	-0.051	-0.754	0.804
245180_at	-0.033	0.584	0.492	-1.121	0.078	1.492	0.182	-1.674
245182_at	-0.064	0.186	-0.067	0.048	-0.104	-0.069	-0.094	0.164
245185_at	0.103	1.074	-0.234	-0.726	-0.217	-0.382	1.345	-0.963
245187_s_at	-0.072	0.264	0.239	-0.276	-0.154	0.057	0.549	-0.605
245188_at	-0.155	-0.074	0.615	-0.278	-0.108	1.566	-0.429	-1.137
245190_at	-0.081	0.178	0.215	-0.165	-0.148	1.201	0.263	-1.464
245193_at	0.737	0.05	0.322	-0.948	-0.162	-0.042	-0.913	0.955
245194_at	-0.273	-0.337	0.711	-0.207	0.106	1.449	-1.199	-0.249
245196_at	1.57	1.404	-0.962	-0.696	-1.317	-1.472	1.625	-0.153
245198_at	0.01	0.153	0.88	-0.463	-0.58	0.981	-0.244	-0.737
245199_at	0.272	-0.085	-0.135	0.163	-0.215	-0.377	0.465	-0.088
245200_at	2.175	-0.676	-1.001	-0.52	0.022	2.912	-1.533	-1.379
245201_at	0.001	0.737	-0.5	-0.307	0.069	0.907	0.127	-1.034
245202_at	-0.62	-0.769	0.331	-0.148	1.206	-0.193	0.139	0.055
245206_at	0.183	0.184	0.005	-0.217	-0.155	0.505	0.031	-0.536
245207_at	0.168	-0.05	-0.011	0.036	-0.144	0.223	-0.019	-0.204
245208_at	-1.534	-1.506	1.198	1.043	0.798	-1.334	0.463	0.871
245211_at	0.333	-0.539	0.304	0.063	-0.16	-0.417	0.183	0.234
245216_at	-0.113	0.408	0.388	-0.989	0.306	0.824	0.059	-0.884
245228_at	1.94	-1.622	0.481	0.158	-0.957	1.278	-1.021	-0.257
245229_at	-0.433	-2.422	1.145	1.047	0.663	-1.179	-0.485	1.664
245231_at	-0.268	0.364	0.071	-0.033	-0.134	1.123	0.016	-1.139
245234_at	-0.019	-0.012	0.024	0.038	-0.031	-1.67	-1.663	3.333
245235_at	-0.315	-0.053	0.331	-0.228	0.265	0.47	0.357	-0.827
245236_at	-0.125	0.155	0.053	0.029	-0.113	0.042	0.236	-0.278
245237_at	0.792	-0.125	-0.266	0.361	-0.763	0.265	0.099	-0.365
245238_at	-0.225	-0.402	-0.383	0.78	0.23	-1.088	0.053	1.034
245247_at	0.432	-0.969	0.53	0.303	-0.296	-0.308	-0.426	0.734
245248_at	0.06	-0.128	0.274	-0.091	-0.114	0.06	0.057	-0.117
245249_at	-0.249	-0.265	-0.121	0.664	-0.03	-0.674	0.349	0.325
245251_at	0.099	-1.366	0.161	1.328	-0.222	-0.445	-0.356	0.801
245255_at	0.214	0.007	0.281	-0.45	-0.052	0.237	0.104	-0.341
245256_at	-0.688	0.403	-0.049	0.11	0.223	0.563	0.048	-0.611
245258_at	-0.672	-0.637	-0.4	1.195	0.513	-1.752	-1.752	3.504
245259_at	0.168	0.295	-0.121	-0.067	-0.275	1.805	-0.4	-1.406
245260_at	-0.49	0.292	0.072	0.31	-0.184	-0.637	0.723	-0.086
245261_at	0.062	0.72	-0.379	-0.726	0.323	0.594	0.094	-0.688
245262_at	-0.597	-1.472	0.37	-0.861	2.56	-1.957	-1.974	3.931
245263_at	0.077	-0.579	0.072	0.529	-0.099	0.41	-0.494	0.084
245266_at	-1.803	1.455	-0.496	1.048	-0.203	-1.004	0.109	0.895
245268_at	0.269	-0.581	1.213	-0.728	-0.173	0.745	-0.313	-0.432
245269_at	-0.012	0.219	0.01	-0.002	-0.216	-0.314	-0.076	0.39
245270_at	-0.323	-0.09	0.325	-0.155	0.243	-0.129	0.37	-0.241
245271_at	-0.725	0.885	-0.496	0.264	0.072	-0.195	0.35	-0.154
245273_at	-0.014	0.395	-0.243	0.16	-0.298	-0.219	0.674	-0.455
245274_at	-0.405	-0.116	0.109	0.473	-0.061	-0.812	0.835	-0.023
245277_at	1.128	0.322	0.302	-0.386	-1.366	0.49	-0.563	0.073
245278_at	0.498	-0.028	0.789	-0.31	-0.949	-0.167	0.531	-0.365
245279_at	-0.224	0.327	-0.034	-0.016	-0.053	-0.451	0.564	-0.113
245280_at	-0.563	0.305	-0.442	0.206	0.493	-0.121	0.366	-0.245
245281_at	0.074	-0.031	0.368	0.392	-0.804	-0.047	0.194	-0.147
245282_at	0.347	0.033	0.057	-0.235	-0.203	-0.231	0.149	0.082
245284_at	-0.269	-1.305	1.037	1.08	-0.542	0.666	-0.552	-0.113
245285_s_at	-0.367	0.33	0.645	0.154	-0.762	-0.105	0.596	-0.491
245286_at	-0.371	0.103	-0.253	0.489	0.032	-0.773	-0.077	0.85
245287_at	-0.369	0.042	-0.131	0.777	-0.319	0.452	-0.032	-0.419
245288_at	0.21	0.04	-0.055	0.159	-0.353	0.511	-0.072	-0.439
245289_at	0.271	-0.685	-0.046	0.518	-0.058	-0.932	0.205	0.727
245291_at	-0.369	0.757	0.357	0.117	-0.862	0.668	0.895	-1.563
245292_at	-1.685	-0.665	-0.05	1.77	0.631	-1.779	-0.563	2.341
245293_at	0.221	0.484	-0.083	-0.169	-0.453	-0.645	0.442	0.203
245294_at	-0.121	0.646	-0.251	-0.093	-0.181	0.072	0.389	-0.461
245295_at	-0.113	0.58	-0.205	-0.047	-0.214	0.511	-0.619	0.109
245297_at	-0.084	0.053	0.462	-0.027	-0.404	0.386	0.142	-0.529
245298_at	0.333	0.052	0.537	-0.676	-0.245	0.381	0.132	-0.512
245299_at	-0.206	-0.328	-0.032	0.429	0.138	-1.163	0.347	0.817
245301_at	0.101	0.505	-0.163	0.025	-0.468	0.351	0.929	-1.28
245303_at	0.074	0.635	-0.095	-0.082	-0.532	0.504	0.408	-0.912
245305_at	-4.193	-3.931	2.123	3.936	2.065	-1.517	-2.315	3.832
245306_at	1.538	-0.241	0.426	-0.304	-1.419	0.613	0.127	-0.74
245307_at	0.573	-0.151	0.395	-0.33	-0.486	0.178	1.019	-1.197
245308_at	-0.01	-0.33	-0.226	0.57	-0.005	-0.214	-0.049	0.263
245309_at	0.095	0.989	-0.571	-0.631	0.117	0.998	-0.419	-0.579
245311_at	-0.017	0.403	0.305	-0.897	0.206	0.785	0.421	-1.206
245312_at	-0.19	0.314	-0.118	0.111	-0.116	-0.148	0.308	-0.161
245313_at	-1.366	-0.531	-0.443	1.615	0.725	-0.41	-0.228	0.639
245315_at	-0.476	0.313	-0.012	0.047	0.128	0.129	0.315	-0.444
245316_at	-0.514	0.781	0.608	-1.074	0.199	1.252	0.147	-1.4
245317_at	1.575	-0.599	-2.204	0.99	0.239	-1.567	-1.176	2.743
245318_at	-0.823	-0.835	-0.133	0.056	1.735	-0.708	-0.605	1.313
245319_at	0.098	-0.344	-0.061	0.379	-0.072	0.289	-0.623	0.334
245320_at	-0.616	0.319	-0.257	0.462	0.092	-0.65	0.403	0.247
245321_at	0.365	-0.5	-0.119	0.55	-0.295	-2.184	0.395	1.789
245323_at	0.689	0.597	-0.273	-0.277	-0.736	-0.078	0.953	-0.875
245324_at	0.322	-0.933	0.73	0.531	-0.65	-1.511	0.905	0.607
245325_at	-3.655	-3.62	1.97	0.398	4.907	-3.558	-0.335	3.894
245327_at	-0.486	1.389	-0.886	-0.309	0.293	-0.444	0.573	-0.129
245328_at	-0.776	-0.772	0.876	-0.103	0.774	-0.132	-0.125	0.257
245330_at	0.162	0.275	0.465	-0.891	-0.01	1.27	0.023	-1.292
245331_at	-0.541	-0.259	-0.284	0.682	0.403	-0.067	-0.451	0.518
245332_at	-0.539	0.036	-0.313	0.871	-0.056	-0.681	0.095	0.587
245333_at	0.197	0.642	-0.508	0.053	-0.385	0.047	0.305	-0.353
245334_at	-0.221	-0.403	-0.041	0.027	0.638	-1.807	0.186	1.621
245337_at	-0.57	-0.917	0.144	1.011	0.332	-0.801	-0.337	1.139
245338_at	0.648	1.258	-0.327	-0.272	-1.307	0.541	0.019	-0.56
245339_at	0.446	-0.041	0.162	-0.074	-0.493	0.079	0.793	-0.872
245340_at	-0.524	0.619	-0.366	-0.143	0.414	-0.244	0.402	-0.158
245342_at	-0.001	0.182	0.229	-0.536	0.126	0.525	0.323	-0.849
245343_at	-0.57	0.592	0.308	-1.544	1.214	2.335	0.476	-2.81
245344_at	-0.278	0.019	-0.37	0.951	-0.321	-0.42	0.268	0.152
245347_at	-0.135	0.284	0.069	0.102	-0.32	-0.009	0.093	-0.084
245348_at	-0.101	0.637	0.207	-0.867	0.125	0.433	-0.343	-0.09
245350_at	-0.625	0.731	-0.12	-0.7	0.714	0.588	-0.058	-0.53
245351_at	-0.339	-0.169	0.381	0.179	-0.051	0.229	0.199	-0.428
245355_at	-0.028	0.086	0.398	-0.67	0.214	0.532	0.258	-0.79
245356_at	0.029	0.06	0.157	-0.283	0.037	-0.169	0.132	0.036
245357_at	0.367	0.527	0.649	-0.889	-0.654	0.648	-0.207	-0.44
245358_at	0.155	0.145	0.535	-1.114	0.279	0.849	0.078	-0.927
245359_at	-0.196	0.27	-0.391	0.637	-0.32	-0.452	-0.025	0.476
245360_at	0.188	0.944	-0.544	-0.121	-0.467	-0.347	0.382	-0.035
245361_at	0.417	0.158	-0.415	-0.279	0.119	-0.201	-0.201	0.402
245362_at	-0.223	0.686	-0.425	-0.489	0.45	0.179	0.399	-0.579
245363_at	0.369	-2.612	1.208	0.896	0.138	-0.636	-0.717	1.353
245364_at	-0.257	-0.507	0.249	0.27	0.244	0.399	0.681	-1.08
245365_at	0.597	0.626	-0.007	-0.902	-0.314	1.113	0.627	-1.74
245366_at	0.033	0.302	0.282	0.132	-0.749	-0.13	0.695	-0.565
245367_at	-0.895	0.166	-0.04	0.607	0.162	1.247	0.263	-1.51
245370_at	0.639	-0.351	-0.032	-0.099	-0.157	0.197	0.298	-0.496
245372_at	0.051	0.295	0.489	-0.946	0.112	0.839	0.376	-1.215
245373_s_at	-0.201	-0.072	0.167	0.303	-0.198	-0.341	-0.003	0.344
245374_at	-0.1	0.017	-0.041	0.277	-0.153	0.486	-0.284	-0.202
245376_at	0.007	0.018	-0.018	0.038	-0.045	0.014	0.008	-0.022
245382_at	-0.688	-1.232	0.158	0.403	1.359	-1.204	-0.521	1.724
245384_at	-0.168	-0.096	-0.164	-0.225	0.652	-0.572	0.097	0.475
245386_at	-4.922	-0.431	1.016	1.073	3.264	-1.341	-0.795	2.136
245387_at	-0.402	0.508	0.176	-0.559	0.277	0.939	0.101	-1.041
245390_at	-0.514	0.753	-0.813	0.543	0.032	0.303	0.541	-0.843
245391_at	-0.053	-0.216	-0.5	0.661	0.109	-0.216	-0.854	1.07
245393_at	-0.215	1.286	-0.382	-0.334	-0.355	1.256	-0.879	-0.378
245394_at	-0.473	0.382	-0.112	0.063	0.139	-0.226	0.127	0.099
245395_at	-0.391	0.313	-0.064	0.69	-0.548	-0.185	0.375	-0.19
245398_at	-0.192	-0.777	0.269	-0.464	1.164	-0.294	-0.028	0.322
245399_at	-3.228	-0.119	1.13	0.914	1.303	-0.99	-2.69	3.681
245400_at	-0.174	0.049	0.352	-0.122	-0.104	0.594	0.035	-0.629
245401_at	-0.544	-0.811	0.135	0.093	1.127	-0.818	0.011	0.807
245404_at	0.018	0.689	0.323	-1.13	0.1	1.867	0.009	-1.876
245407_at	-0.604	-0.48	0.008	0.624	0.452	-1.396	0.12	1.276
245408_at	0.312	0.201	-0.227	-0.281	-0.004	0.591	0.082	-0.673
245410_at	-1.848	-1.851	0.203	1.573	1.922	-1.828	-1.655	3.483
245412_at	-3.904	-3.357	1.869	3.228	2.163	-3.394	0.079	3.315
245413_at	-0.85	-0.289	0.45	0.684	0.004	0.219	-0.573	0.354
245415_at	0.374	-0.226	0.193	-0.345	0.003	0.552	-0.208	-0.344
245416_at	1.884	0.168	-0.762	-1.249	-0.041	-1.148	-0.252	1.4
245418_at	0.058	0.346	-0.364	-0.065	0.024	0.635	-0.122	-0.513
245421_at	-0.434	0.716	0.255	-0.334	-0.203	-0.006	0.937	-0.931
245423_at	-0.74	-0.776	0.799	1.319	-0.601	-0.625	-0.616	1.241
245425_at	-0.226	-0.103	0.235	-0.043	0.136	0.11	0.287	-0.397
245426_at	-0.381	0.466	0.113	-0.057	-0.141	1.232	0.085	-1.317
245427_at	-0.619	-0.324	-0.007	0.631	0.319	-1.137	-0.084	1.222
245430_at	0.536	0.358	0.096	-0.596	-0.393	0.733	0.321	-1.055
245431_at	-0.029	0.079	0.199	-0.46	0.21	-0.366	-0.245	0.611
245432_at	0.352	0.085	-0.85	0.308	0.106	-1.803	0.493	1.31
245433_at	0.329	0.021	-0.352	0.151	-0.15	-0.385	-0.232	0.617
245435_at	-0.082	-0.249	-0.121	0.709	-0.257	-0.549	0.056	0.493
245437_at	0.112	0.112	0.783	-0.799	-0.208	1.196	-0.255	-0.941
245438_at	0.112	0.593	0.1	-0.616	-0.189	0.085	0.406	-0.491
245439_at	-0.598	1.993	-0.296	-0.384	-0.716	-1.004	1.481	-0.477
245441_at	0.08	0.199	0.249	-0.481	-0.048	2.171	-0.877	-1.294
245442_at	-1.226	1.606	-0.584	-0.421	0.626	0.005	0.8	-0.805
245446_at	0.433	-0.264	0.282	0.045	-0.496	0.477	0.589	-1.065
245456_at	2.575	-1.437	1.735	-1.393	-1.48	-0.031	0.038	-0.007
245461_at	-0.031	0.193	-0.064	-0.083	-0.015	1.931	-0.64	-1.29
245464_at	-0.013	-0.316	-0.01	0.413	-0.074	-0.014	0.033	-0.019
245466_at	0.005	0.017	-0.016	0.02	-0.027	-0.777	-0.76	1.536
245474_at	-0.313	-0.164	0	0.564	-0.087	-0.581	1.255	-0.674
245477_at	0.01	-0.155	-0.214	0.231	0.128	-0.872	0.205	0.667
245478_at	0.074	-0.167	-0.505	0.653	-0.055	-0.22	0.357	-0.136
245479_at	1.347	0.256	-0.213	-0.795	-0.595	0.358	0.45	-0.808
245480_at	0.249	-0.201	0.244	0.314	-0.605	0.112	-0.054	-0.058
245481_at	-0.256	0.341	-0.245	0.383	-0.223	-0.089	0.4	-0.31
245483_at	0.136	1.654	-1.042	-0.404	-0.343	-1.834	0.357	1.477
245484_at	-0.113	0.65	-0.193	0.265	-0.609	-0.608	0.788	-0.18
245487_at	1.058	0.651	0.367	-1.583	-0.493	0.465	0.884	-1.349
245488_at	-2.656	-2.702	2.165	2.756	0.436	-2.502	0.761	1.741
245492_at	-1.158	-0.135	0.589	0.445	0.258	-0.059	0.068	-0.01
245493_at	0.045	0.15	-0.286	0.147	-0.056	-0.149	-0.181	0.33
245494_at	-0.168	0.111	0.811	-0.518	-0.236	1.319	-0.02	-1.299
245495_at	-0.283	-0.299	-0.252	-0.227	1.061	-1.688	-0.548	2.236
245496_at	-0.231	0.263	0.008	0.168	-0.208	0.604	-0.049	-0.555
245502_at	-0.07	0.793	0.083	-0.922	0.116	1.197	0.218	-1.415
245510_at	0.019	0.029	-0.037	0.035	-0.046	-0.387	-0.353	0.74
245512_at	-0.203	0.205	0.591	-0.905	0.312	1.305	0.02	-1.325
245513_at	0.449	0.061	0.833	-1.034	-0.31	0.327	0.071	-0.398
245516_at	-0.111	0.375	0.035	-0.122	-0.176	1.058	-0.02	-1.038
245517_at	-0.322	-0.016	-0.513	0.835	0.017	0.173	-0.521	0.348
245518_at	-0.223	0.725	0.874	-1.232	-0.144	1.693	0.099	-1.792
245521_at	-0.475	0.155	-0.395	0.104	0.611	0.57	-0.114	-0.457
245522_at	-0.095	0.343	-0.454	0.025	0.182	0.259	0.428	-0.687
245523_at	0.146	0.468	0.303	-1.176	0.26	1	0.308	-1.308
245524_at	0.2	-0.241	-0.781	0.573	0.249	-0.722	-0.478	1.2
245525_at	-0.529	-0.214	0.152	0.367	0.225	0.22	0.224	-0.444
245526_at	0.325	-0.173	0.256	-0.442	0.035	0.724	-0.074	-0.65
245529_at	-0.059	0.749	0.551	-1.14	-0.1	1.411	0.019	-1.43
245532_at	-1.278	-0.075	-0.101	1.871	-0.418	-0.001	0.029	-0.028
245533_at	-0.383	-1.681	-0.314	2.187	0.191	-0.128	-0.1	0.228
245535_at	0.262	-0.138	0.641	-0.312	-0.453	-0.424	0.119	0.304
245540_at	2.485	2.612	-2.635	-1.618	-0.843	-0.435	0.185	0.249
245541_at	-0.032	0.141	0.194	-0.152	-0.152	-0.043	0.088	-0.045
245546_at	-0.86	2.219	-1.068	-1.172	0.881	-2.577	-0.951	3.528
245550_at	-1.653	-1.833	0.525	2.214	0.747	-1.294	-1.093	2.388
245552_at	0.642	-0.071	-0.199	-0.129	-0.243	-0.006	0.01	-0.004
245553_at	1.055	2.437	-1.117	-1.249	-1.126	0.165	-0.077	-0.089
245554_at	-0.037	0.175	-0.12	0.024	-0.042	-0.207	-0.124	0.331
245555_at	-2.672	3.243	-2.901	-0.354	2.684	-1.362	-1.236	2.598
245557_at	0.252	-0.24	-0.045	-0.12	0.153	0.439	0.709	-1.147
245558_at	-0.017	0.002	-0.004	0.06	-0.04	-0.024	0.017	0.007
245561_at	0.142	2.129	-1.122	-1.065	-0.084	-1.411	-0.353	1.763
245562_at	0.095	0.359	0.228	-0.407	-0.275	0.706	0.181	-0.887
245563_at	-0.929	-0.829	0.129	0.3	1.329	-0.816	-0.708	1.524
245564_at	-0.019	-0.005	0.009	0.035	-0.02	0.07	0.155	-0.226
245568_at	-0.783	-0.72	-0.706	-0.76	2.969	-2.161	-1.413	3.574
245569_at	0.013	0.202	0.561	-0.623	-0.153	1.553	-0.195	-1.358
245571_at	-0.832	0.815	0.528	0.765	-1.276	0.912	1.036	-1.948
245572_at	0.669	-0.602	0.718	-0.452	-0.333	0.516	0.189	-0.705
245574_at	-0.378	-0.494	0.239	1.083	-0.449	-3.117	0.963	2.154
245575_at	-0.371	-0.487	0.312	0.12	0.426	-0.935	-0.483	1.418
245578_at	0.417	0.225	0.045	-0.393	-0.293	0.04	-0.004	-0.036
245580_at	-0.005	0.156	-0.078	0.018	-0.091	1.38	-0.425	-0.955
245582_at	0.068	-0.001	0	0.002	-0.069	1.382	-0.088	-1.295
245583_at	0.002	0.315	0.017	0.023	-0.357	-0.267	0.47	-0.203
245584_at	0.066	-1.057	-1.207	-0.821	3.019	-1.486	-0.279	1.765
245588_at	-0.155	0.306	-0.125	0.344	-0.369	0.412	0.095	-0.507
245593_at	1.636	0.397	-0.594	-1.092	-0.347	-0.85	-0.063	0.913
245599_at	0.3	0.585	-0.51	0.162	-0.538	-0.017	0.471	-0.454
245600_at	0.097	0.127	-0.07	0.501	-0.655	-0.349	0.228	0.121
245601_at	-0.065	0.602	-0.285	0.173	-0.425	-0.998	1.084	-0.086
245602_at	-0.361	0.259	-0.006	0.6	-0.492	0.402	0.853	-1.254
245605_at	-0.45	0.09	0.397	0.326	-0.363	0.541	0.116	-0.658
245606_at	-0.03	0.248	-0.183	-0.093	0.057	-0.495	0.058	0.438
245607_at	-0.18	0.038	0.173	-0.281	0.251	1.893	-0.622	-1.272
245608_at	-0.544	-0.252	0.057	0.724	0.015	-1.046	0.047	0.999
245610_at	-1.802	-1.807	0.15	0.742	2.717	-1.855	-1.306	3.161
245611_at	0.001	0	-0.02	0.017	0.002	-0.453	-0.339	0.791
245617_at	-0.025	0.198	-0.092	0.106	-0.188	0.928	-0.247	-0.681
245618_at	-0.017	0.018	0.07	0.292	-0.362	-0.021	0.221	-0.201
245619_at	1.049	2	-1.009	-1.218	-0.823	2.053	-0.745	-1.309
245620_at	0.002	0.084	-0.033	0.038	-0.091	1.188	-0.278	-0.91
245625_at	0.04	-0.574	0.292	-0.006	0.248	-0.686	0.518	0.169
245626_at	-1.648	-1.212	0.609	1.233	1.017	-1.719	-0.495	2.214
245629_at	-0.301	1.687	-0.133	-0.658	-0.595	-0.222	0.531	-0.309
245630_at	-0.142	0.329	-0.059	0.145	-0.272	1.135	0.273	-1.409
245631_at	-0.083	0.291	0.234	-0.372	-0.07	0.861	0.025	-0.886
245633_at	-0.011	-0.263	-0.244	0.336	0.183	-0.651	0.188	0.463
245635_at	-0.083	-0.076	-0.105	-0.064	0.327	-0.009	0.01	-0.002
245636_at	0.007	0.012	-0.012	0.033	-0.04	-0.999	-0.98	1.979
245637_at	0.442	-2.823	0.059	1.011	1.312	-2.769	0.517	2.252
245638_s_at	-1.417	1.759	-1.721	-0.549	1.929	0.254	0.402	-0.656
245639_at	0.159	0.015	0.786	-1.237	0.278	1.689	0.224	-1.913
245641_at	1.637	-0.512	-0.495	0.114	-0.744	-0.684	0.238	0.446
245642_at	1.8	0.53	-0.875	-0.693	-0.762	1.353	-0.329	-1.025
245644_at	0.125	-0.673	-0.456	-0.617	1.621	-0.403	0.062	0.341
245649_at	0.029	-0.205	0.102	-0.103	0.177	0.69	-0.292	-0.397
245650_at	0.663	-0.549	0.049	-0.178	0.015	-0.77	-0.231	1.002
245651_s_at	-1.509	1.258	-1.351	0.055	1.547	0.379	0.041	-0.42
245657_at	-0.866	-0.782	-0.163	0.202	1.608	-1.103	0.686	0.417
245660_at	0.094	-0.896	-0.016	0.915	-0.097	-1.383	0.251	1.132
245661_at	-0.102	-0.097	0.113	0.218	-0.132	-0.004	-0.004	0.008
245665_at	0.455	0.156	-0.24	-0.432	0.061	-0.934	0.619	0.315
245666_at	0.433	0.08	-0.384	0.133	-0.263	-0.577	0.072	0.505
245667_at	0.029	-0.934	0.131	0.827	-0.053	-0.43	-0.167	0.597
245670_at	-0.206	-0.291	-0.097	0.972	-0.378	1.618	-0.636	-0.982
245671_at	-0.011	0.013	-0.027	0.077	-0.052	-0.126	-0.101	0.227
245674_at	2.85	2.066	-0.15	-3.382	-1.384	3.074	-1.262	-1.812
245676_at	2.154	0.425	0.494	-1.535	-1.538	1.218	0.324	-1.542
245677_at	0.986	-0.282	-0.403	-0.152	-0.15	-0.768	-0.512	1.28
245679_at	-0.009	0.271	-0.073	-0.065	-0.125	-0.157	0.805	-0.648
245681_at	0.368	-0.091	-0.974	0.789	-0.091	-0.573	0.038	0.534
245682_at	-1.204	0.431	-0.76	0.654	0.878	-0.937	0.111	0.827
245683_at	0.046	-0.267	0.39	-0.091	-0.078	-0.299	0.652	-0.353
245684_at	0.508	-0.766	-0.112	0.246	0.124	-0.492	-0.397	0.888
245686_at	-0.173	-0.132	0.124	0.476	-0.295	0.49	0.138	-0.628
245687_at	-0.052	-0.277	0.102	0.532	-0.305	0.06	0.187	-0.247
245688_at	1.458	1.108	-0.297	-1.719	-0.551	0.405	0.745	-1.15
245689_at	-4.826	-0.153	-0.072	2.813	2.239	-3.986	1.614	2.372
245691_at	0.267	-0.145	-0.212	0.398	-0.309	0.061	0.196	-0.257
245693_at	-0.355	0.204	-0.117	0.532	-0.264	0.176	0.272	-0.448
245694_at	0.156	-0.228	-0.03	0.232	-0.129	-0.64	-0.034	0.674
245695_at	-0.117	-0.534	0	0.764	-0.114	-0.389	0.751	-0.362
245697_at	3.589	-1.283	-2.047	-1.571	1.312	-0.505	-0.418	0.922
245698_at	-0.285	0.932	-0.558	0.131	-0.22	-0.558	0.913	-0.355
245704_at	-0.173	0.097	0.107	-0.071	0.04	0.892	0.085	-0.977
245706_at	0.009	-0.059	-0.058	0.068	0.04	-1.376	-0.5	1.877
245709_at	-0.032	0.228	0.149	-0.733	0.387	1.064	0.211	-1.275
245710_at	-0.104	-0.606	0.416	0.169	0.125	-1.032	-0.759	1.79
245714_at	-0.101	0.159	0.234	-0.528	0.235	1.258	0.132	-1.39
245715_s_at	0	0.126	0.003	-0.057	-0.072	-0.224	0.089	0.135
245716_at	-0.22	-0.138	0.23	0.384	-0.256	0.434	0.02	-0.454
245721_s_at	-0.008	0.074	-0.087	-0.44	0.462	0.385	0.134	-0.519
245722_at	0.073	0.056	0.219	-0.032	-0.315	-0.278	0.758	-0.48
245724_at	-0.097	0.034	-0.264	-0.1	0.427	-0.122	-1.249	1.371
245725_at	-0.146	-0.224	-0.407	-0.305	1.083	-1.06	1.609	-0.549
245727_at	-0.245	0.231	0.043	-0.04	0.01	0.379	0.101	-0.481
245728_at	4.256	-1.107	-1.731	-1.147	-0.27	1.949	-1.86	-0.088
245729_at	0.392	-0.047	0.76	-1.517	0.411	1.388	-0.12	-1.268
245730_at	-0.455	0.525	-0.121	-0.014	0.065	0.7	0.311	-1.011
245732_at	0.103	-0.118	0.011	-0.028	0.032	0.295	0.128	-0.423
245733_at	-0.224	0.036	0.201	0.438	-0.451	0.597	0.072	-0.669
245734_at	0.458	-0.211	-0.709	0.527	-0.065	0.928	-0.931	0.003
245737_at	-0.022	-0.099	-0.15	0.352	-0.081	-1.001	-0.89	1.891
245739_at	-0.428	0.078	0.311	-0.936	0.975	2.391	-0.504	-1.887
245740_at	0.229	-0.395	0.662	-0.456	-0.039	-2.345	-0.079	2.424
245742_at	-3.73	-2.958	2.203	3.004	1.481	-0.994	-0.239	1.233
245746_at	-1.123	-0.041	-0.298	0.676	0.785	-1.974	0.242	1.732
245748_at	-0.885	-0.24	0.171	-0.088	1.042	-0.686	-0.467	1.152
245750_at	-0.307	0.363	0.145	-0.22	0.018	0.296	0.581	-0.877
245751_s_at	0.161	-0.467	0.096	0.66	-0.449	0.122	-0.136	0.013
245756_at	-0.835	-1.736	0.823	2.284	-0.536	0.281	-1.899	1.618
245759_at	-0.195	0.845	-1.378	0.948	-0.22	-1.075	-0.106	1.181
245762_at	0.322	0.052	0.11	-0.274	-0.211	0.586	0.184	-0.77
245763_at	0.459	-0.144	-0.146	-0.032	-0.138	-0.222	-0.062	0.284
245767_at	2.366	2.033	-1.335	-1.476	-1.587	-0.211	0.991	-0.78
245768_at	2.507	0.576	-0.501	-1.587	-0.994	1.555	-1.469	-0.086
245769_at	-0.002	0.032	-0.026	0.209	-0.214	-0.535	-0.495	1.031
245770_at	0.302	-0.154	1.32	-1.107	-0.361	1.484	0.081	-1.565
245772_at	0.049	-0.028	-0.031	0.026	-0.016	-0.474	0.679	-0.205
245773_at	-0.502	0.146	0.011	0.065	0.281	1.02	0.254	-1.274
245775_at	0.215	-0.382	-0.45	0.592	0.026	-0.695	-0.127	0.822
245780_at	-0.317	-0.735	0.41	0.239	0.403	-1.115	0.359	0.756
245781_at	0.028	-1.103	0.226	0.904	-0.055	0.365	-0.604	0.24
245784_at	0.485	0.737	0.254	-0.906	-0.57	1.796	0.917	-2.712
245787_at	-0.18	0.261	-0.205	0.119	0.006	-0.068	0.015	0.053
245788_at	-0.644	0.611	-0.09	1.096	-0.973	-0.91	0.685	0.225
245789_at	0.058	-2.692	-0.065	1.064	1.635	-3.065	0.775	2.29
245790_at	0.015	1.294	0.29	-0.963	-0.636	0.86	0.284	-1.144
245791_at	-0.255	0.385	-0.092	0.103	-0.142	-0.303	0.453	-0.15
245792_at	-4.478	-4.928	2.226	3.503	3.677	-2.858	-1.301	4.159
245794_at	-3.238	0.046	1.012	0.894	1.285	-3.823	-0.358	4.181
245795_at	-0.101	-0.288	0.229	0.141	0.018	0.171	-0.565	0.394
245796_at	0.449	-0.184	-0.367	0.191	-0.088	-0.358	-0.09	0.448
245798_at	0.009	0.116	-0.078	0.132	-0.179	-1.356	-1.226	2.581
245800_at	-2.766	-2.876	3.746	0.809	1.087	1.409	1.034	-2.443
245803_at	-2.465	1.346	-0.801	0.964	0.956	-1.96	0.303	1.657
245808_at	0.274	-0.172	0.297	-0.237	-0.163	1.112	-0.394	-0.719
245809_at	0.161	-0.587	0.451	0.41	-0.435	-0.798	0.503	0.294
245810_at	0.635	0.625	-0.645	-0.433	-0.182	-0.534	0.807	-0.273
245817_at	-0.181	-0.189	0.584	0.251	-0.466	0.433	0.2	-0.632
245818_at	-0.621	0.736	-0.31	-0.003	0.198	0.548	0.381	-0.929
245819_at	0.012	0.019	-0.014	0.023	-0.04	-0.004	0.01	-0.006
245821_at	0.679	0.456	0.397	-0.723	-0.809	0.281	0.03	-0.312
245822_at	-0.123	0.5	0.075	-0.551	0.099	0.352	0.117	-0.469
245825_at	-0.097	-0.499	0.119	0.518	-0.042	-0.483	0.118	0.365
245828_at	0.021	0.849	-0.028	-1.286	0.443	1.727	0.493	-2.22
245832_at	-0.872	-0.391	0.504	0.148	0.612	-0.54	-0.22	0.759
245841_s_at	-0.561	0.884	-0.094	-0.943	0.714	0.278	0.268	-0.547
245843_at	-0.061	0.268	0.366	-0.068	-0.504	0.72	-0.196	-0.524
245844_at	-0.342	0.398	0.563	-0.571	-0.048	0.5	0.492	-0.992
245845_at	0.346	-0.039	-0.065	-0.043	-0.2	0.867	-0.295	-0.572
245846_at	0.283	0.037	-0.149	0.06	-0.231	0.035	0.399	-0.434
245848_at	0.231	0.298	0.248	-0.466	-0.312	0.956	-0.159	-0.797
245849_at	-0.228	0.854	0.11	-0.745	0.009	0.866	0.153	-1.019
245851_at	0.329	-0.459	0.038	0.304	-0.212	-0.058	0.197	-0.139
245852_at	-0.662	-0.142	1.192	-0.548	0.16	0.425	-0.068	-0.357
245853_at	0.272	0.257	-0.983	0.414	0.039	-1.158	0.218	0.94
245854_at	0.153	0.205	-0.05	-0.256	-0.052	-0.028	0.183	-0.155
245855_at	0.434	-0.295	-0.105	0.571	-0.604	-0.258	-0.349	0.607
245859_at	1.555	1.828	1.119	-2.673	-1.828	1.535	0.707	-2.241
245861_at	-0.297	1.111	-0.214	-0.139	-0.46	-0.635	1.368	-0.733
245862_at	0.287	0.146	0.437	-0.941	0.071	0.257	0.081	-0.338
245866_s_at	1.766	-1.735	-0.422	0.784	-0.393	-1.273	-0.955	2.228
245867_at	-0.41	0.115	0.129	0.308	-0.141	0.086	0.073	-0.159
245868_at	1.045	-0.169	-0.607	0.331	-0.599	-0.142	-0.675	0.816
245869_at	-0.082	-0.115	0.414	-0.086	-0.13	1.512	-0.327	-1.184
245872_at	0.191	0.536	-0.121	-0.178	-0.428	-0.111	0.481	-0.37
245873_at	0.007	0.411	0.388	-0.209	-0.597	1.388	-0.418	-0.97
245876_at	0.003	0.017	0.01	0.028	-0.057	1.651	-0.695	-0.957
245878_at	-0.043	0.435	0.009	-0.375	-0.026	0.311	0.104	-0.415
245879_at	0.085	-0.577	1.16	-0.583	-0.085	1.433	-0.583	-0.85
245880_at	-0.286	-0.333	0.464	0.17	-0.014	-0.628	-0.619	1.248
245883_at	-0.147	-0.047	-0.19	-0.119	0.503	0.235	0.049	-0.284
245884_at	-0.186	0.27	0.885	-0.476	-0.493	1.259	-0.055	-1.205
245885_at	-3.029	-0.834	1.228	1.585	1.05	-0.381	-2.443	2.824
245886_at	0.002	0.376	0.572	-1.112	0.163	0.876	0.42	-1.296
245887_at	-0.072	-0.095	0.088	0.386	-0.306	0.434	-0.183	-0.251
245888_at	-0.024	0.31	0.216	-0.294	-0.209	-0.134	0.735	-0.601
245891_at	-0.517	-0.903	-0.368	-0.961	2.748	-1.765	-1.869	3.634
245893_at	-0.092	0.644	0.657	-0.85	-0.359	1.048	0.428	-1.476
245894_at	-0.247	-0.189	0.282	0.168	-0.015	-0.134	0.158	-0.024
245895_at	-0.668	0.103	-0.378	1.072	-0.129	-0.257	0.263	-0.006
245896_at	0.241	-0.236	0.066	-0.163	0.092	0.484	0.016	-0.501
245898_at	-1.988	-1.466	0.929	2.49	0.036	-1.61	0.18	1.43
245899_at	-0.186	-0.114	0.002	0.717	-0.419	0.472	0.16	-0.632
245900_at	0.164	0.295	0.107	-0.186	-0.38	-0.359	0.466	-0.107
245903_at	-0.713	-0.41	-1.095	0.107	2.111	-1.741	0.046	1.695
245904_at	0.269	1.76	-1.618	-0.934	0.522	-1.415	-0.672	2.087
245905_at	0.367	0.044	0.318	-0.759	0.031	-1.09	-0.189	1.279
245909_at	-0.647	0.606	0.448	-0.531	0.124	0.984	-0.064	-0.92
245910_at	0.471	0.128	-0.163	0.107	-0.543	0.28	0.623	-0.904
245911_at	0.015	0.434	0.068	-0.32	-0.197	-0.052	0.64	-0.588
245913_at	0.217	-0.072	-0.341	0.456	-0.26	-0.718	-0.138	0.855
245914_at	-0.527	0.226	-0.039	0.084	0.257	1.036	0.11	-1.146
245915_s_at	-0.213	-0.182	0.355	-0.174	0.214	-0.898	0.335	0.563
245917_at	0.171	0.193	0.316	-0.752	0.073	1.013	0.365	-1.377
245924_at	-0.727	0.223	-0.061	-0.081	0.646	0.358	0.014	-0.372
245925_at	-0.122	0.653	-0.24	-0.155	-0.136	1.15	-0.392	-0.758
245926_at	0.278	0.172	0.009	-0.289	-0.169	0.496	-0.031	-0.465
245929_at	-3.919	-2.83	1.425	2.671	2.653	-1.615	-0.406	2.021
245934_at	0.156	0.283	0.071	-0.516	0.006	0.464	-0.005	-0.459
245936_at	-0.146	-0.054	-0.204	0.611	-0.207	-0.399	-0.297	0.695
245937_at	0.075	0.398	0.499	-0.708	-0.264	1.123	0.624	-1.747
245938_at	0.024	-0.135	0.398	-0.246	-0.041	0.487	0.349	-0.837
245939_at	-0.026	0.169	0.116	-0.226	-0.033	-0.38	0.469	-0.089
245940_at	-0.281	-0.26	0.521	0.164	-0.145	-0.267	-0.086	0.353
245941_at	-0.133	0.227	0.426	-0.726	0.206	0.386	-0.232	-0.154
245944_at	0.03	0.35	0.501	0.028	-0.909	1.855	0.641	-2.497
245949_at	0.042	0.17	0.183	-0.539	0.144	0.288	0.231	-0.519
245950_at	-0.545	0.42	0.599	-0.329	-0.145	-0.182	0.763	-0.581
245951_at	0.554	-0.03	0.792	-0.861	-0.454	-0.663	0.309	0.354
245954_at	-0.096	-0.113	0.102	0.248	-0.141	0.865	-0.279	-0.587
245956_s_at	0.328	0.359	-0.038	-0.245	-0.404	-0.429	0.403	0.026
245957_at	0.034	-0.4	0.173	0.391	-0.197	-0.647	-0.044	0.691
245960_at	-0.153	0.503	0.328	0.084	-0.762	0.058	0.559	-0.617
245965_at	-3.229	-3.288	2.862	2.395	1.259	-2.122	-1.609	3.731
245966_at	0.405	-0.736	-0.783	-0.557	1.672	-2.101	-2.089	4.19
245967_at	0.244	-0.394	-0.544	-0.327	1.02	-0.93	-1.142	2.072
245969_at	-0.086	-0.565	0.041	0.287	0.324	1.229	-0.45	-0.779
245971_at	-0.77	0.047	-0.154	0.808	0.069	-0.787	-0.079	0.866
245972_at	-0.171	0.254	0.068	-0.117	-0.034	-0.214	0.384	-0.17
245975_at	0.005	0.399	-0.056	-0.366	0.018	0.061	0.389	-0.45
245977_at	-0.221	-0.057	0.162	0.281	-0.164	-0.118	0.161	-0.042
245979_at	0.245	-0.424	-0.899	0.557	0.52	-2.377	0.405	1.973
245981_at	0.324	0.268	0.611	-1.036	-0.168	0.594	0.224	-0.818
245983_at	-0.592	-0.328	0.245	0.385	0.291	-0.039	0.202	-0.163
245984_at	-1.149	-1.078	0.841	0.277	1.11	-0.455	-0.762	1.218
245985_at	-0.941	0.231	0.452	0.323	-0.064	0.617	0.13	-0.747
245986_at	0.322	-0.245	-0.32	0.781	-0.538	-0.491	0.502	-0.01
245987_at	-0.66	-2.254	0.244	1.441	1.229	-1.983	-0.866	2.849
245988_at	0.195	-0.143	-0.565	0.563	-0.051	0.004	-0.217	0.213
245989_s_at	0.273	-0.235	0.028	0.077	-0.142	-0.212	-0.127	0.339
245991_at	0.298	0.802	-0.386	-0.146	-0.568	-0.45	0.438	0.012
245993_at	-0.292	-0.694	1.091	-0.16	0.055	-2.827	0.45	2.378
245998_at	1.477	0.05	0.944	-1.567	-0.904	0.327	-1.325	0.998
245999_at	-0.494	-0.164	0.073	0.622	-0.038	-1.343	0.353	0.989
246003_at	-0.406	0.312	0.224	-0.153	0.022	0.799	0.049	-0.848
246005_at	-0.938	0.67	0.406	0.68	-0.818	0.619	0.817	-1.436
246006_at	-0.189	-0.24	0.106	0.184	0.138	-0.263	0.014	0.248
246007_at	-0.041	-0.314	0	0.439	-0.084	0.029	-0.007	-0.022
246008_at	-0.433	0.219	0.073	0.072	0.068	0.443	-0.305	-0.138
246012_at	0.502	-2.241	0.01	1.572	0.157	-0.208	-1.537	1.745
246015_at	-0.037	0.137	-0.062	-0.037	-0.001	-0.02	0.144	-0.124
246016_at	0.81	-0.05	-0.153	0.225	-0.832	-0.501	0.492	0.009
246017_at	0.004	-0.36	0.046	0.165	0.145	0.008	0.18	-0.188
246019_at	-0.346	-0.309	-0.233	1.232	-0.344	0.739	-0.095	-0.645
246020_at	-0.17	0.14	-0.228	0.218	0.039	0.602	0.155	-0.757
246023_at	0.015	0.021	-0.03	0.037	-0.043	-0.305	-0.186	0.491
246026_at	-0.893	0.799	-0.787	0.634	0.248	-0.439	0.89	-0.451
246027_at	-0.722	0.998	-0.087	-0.001	-0.188	0.782	0.709	-1.491
246028_at	0.451	-0.043	0.065	-0.491	0.017	-0.256	-0.046	0.302
246029_at	-0.3	-0.705	-0.116	0.41	0.711	-0.25	-0.563	0.814
246030_at	0.272	-2.206	0.629	-0.209	1.515	-2.523	0.253	2.27
246031_at	0.053	0.014	0.767	-1.077	0.243	1.544	-0.077	-1.466
246033_at	0.021	-0.128	0.485	0.105	-0.484	-0.388	0.507	-0.119
246035_at	-0.444	0.416	-0.112	0.159	-0.019	-0.031	0.255	-0.224
246036_at	-2.118	-2.188	0.48	0.172	3.654	-4.143	1.461	2.682
246038_s_at	-0.279	-0.341	-0.325	1.607	-0.662	-0.133	0.162	-0.028
246039_at	0.064	-0.587	-0.15	0.869	-0.196	0.26	0.094	-0.354
246040_at	-0.021	0.298	0.313	-0.3	-0.289	0.858	0.352	-1.211
246041_at	-0.041	0.161	0.322	0.521	-0.964	0.046	-0.099	0.053
246042_at	0.286	0.532	-0.536	0.173	-0.456	0.074	0.015	-0.089
246043_at	0.426	-0.416	-0.392	0.703	-0.321	-0.013	0.197	-0.184
246044_at	-0.387	-0.781	0.202	0.991	-0.026	0.082	0.042	-0.124
246050_s_at	-0.249	0.335	0.182	-0.315	0.047	-0.012	0.529	-0.517
246051_at	0.334	0.262	0.017	-0.188	-0.424	0.614	0.539	-1.153
246052_at	0.117	0.156	-0.065	-0.064	-0.144	1.596	0.026	-1.622
246053_at	-0.158	-0.059	-0.057	0.543	-0.268	0.725	-0.326	-0.399
246055_at	0.074	0.136	0.322	0.741	-1.273	1.157	0.385	-1.542
246056_at	0.033	-0.144	0.015	0.149	-0.054	0.124	0.348	-0.472
246057_at	-0.293	0.246	0.08	0.086	-0.119	1.023	0.087	-1.11
246058_at	-0.084	-0.139	0.386	-0.167	0.004	0.267	-0.349	0.082
246059_at	-0.019	-0.15	-0.074	0.308	-0.066	0.119	0.201	-0.32
246060_at	0.043	0.565	0.355	-1.079	0.117	1.322	0.162	-1.484
246061_at	-0.177	0.578	0.095	-0.518	0.022	1.09	0.11	-1.2
246062_at	0.268	0.184	0.32	-0.564	-0.209	-0.21	0.26	-0.051
246063_at	1.272	0.768	0.202	-0.725	-1.516	-0.9	1.654	-0.754
246064_at	0.175	-0.301	0.455	-0.167	-0.162	1.157	-0.122	-1.035
246066_at	-0.114	-0.324	-0.145	0.75	-0.166	-0.102	-0.03	0.132
246068_at	0.02	0.12	0.209	-0.443	0.093	0.329	0.237	-0.566
246070_at	-0.08	-0.067	0.81	-1.147	0.484	1.655	0.23	-1.886
246073_at	-0.352	0.475	-0.007	-0.439	0.323	0.551	0.309	-0.86
246074_at	-0.436	0.146	0.688	-0.385	-0.013	0.731	-0.151	-0.58
246075_at	-0.005	0.086	-0.107	0.072	-0.045	-0.566	-0.424	0.991
246076_at	-1.625	-2.686	0.038	2.808	1.465	-1.456	-0.168	1.623
246079_at	0.003	0.037	-0.038	0.11	-0.112	0.231	-0.103	-0.128
246081_s_at	-0.589	-1.284	0.416	0.697	0.759	-1.225	0.001	1.224
246085_at	-0.113	-0.189	-0.122	-0.273	0.696	-0.405	-0.688	1.093
246087_at	0.342	-0.003	-0.057	-0.18	-0.102	0.249	0.12	-0.369
246088_at	-0.011	0.225	0.913	-1.172	0.045	1.359	-0.003	-1.356
246089_at	-0.449	0.046	0.04	0.053	0.309	0.15	-0.09	-0.06
246090_at	0.132	-0.237	0.568	-0.511	0.048	0.049	0.191	-0.24
246091_at	-0.293	0.544	0.134	-0.07	-0.316	-0.056	0.658	-0.602
246092_at	-0.11	0.198	0.111	-0.275	0.076	-0.344	0.433	-0.089
246093_at	0.727	2.268	-1.964	0.159	-1.191	-0.25	0.421	-0.171
246094_at	0.032	-0.022	0.641	-0.766	0.115	1.484	-0.067	-1.416
246095_at	0.162	0.576	-0.377	-0.279	-0.082	1.187	0.042	-1.229
246098_at	1.517	1.695	-1.189	-0.625	-1.398	1.113	0.013	-1.126
246103_at	-2.716	-3.392	3.529	1.096	1.484	2.507	0.816	-3.323
246108_at	2.009	-1.534	0.313	-0.702	-0.085	-1.524	-1.344	2.868
246109_at	-0.688	-0.013	0.415	0.663	-0.378	-0.079	0.282	-0.202
246111_at	0.043	-0.107	-0.125	0.435	-0.245	0.83	-0.087	-0.743
246112_at	-0.537	0.644	0.134	-0.271	0.03	0.786	0.232	-1.018
246114_at	0.721	0.23	-0.83	0.826	-0.947	0.11	-0.042	-0.068
246115_at	-0.007	-0.036	0.175	0.05	-0.182	0.081	-0.049	-0.031
246117_at	0.132	0.097	0.176	-0.17	-0.235	0.994	-0.407	-0.587
246119_at	0.247	-0.213	-0.094	0.097	-0.036	-0.536	0.177	0.36
246120_at	0.731	-0.23	0.197	-0.725	0.027	-0.326	0.031	0.295
246124_at	-0.511	0.201	0.117	0.164	0.028	0.449	0.146	-0.594
246125_at	0.089	-1.474	-0.725	1.082	1.029	-0.097	-0.713	0.81
246126_at	-0.259	0.615	-0.304	0.033	-0.086	0.101	0.081	-0.182
246131_at	0.366	0.034	-0.072	0.289	-0.616	-0.079	-0.163	0.242
246132_at	-0.222	0.285	0.041	-0.04	-0.065	0.971	-0.003	-0.968
246133_at	0.359	-2.147	1.333	-0.029	0.484	-0.321	-0.336	0.657
246134_at	-0.004	0.451	-0.169	-0.522	0.244	0.431	0.102	-0.533
246135_at	-0.422	-0.164	0.42	-1.388	1.554	-0.541	-0.056	0.596
246138_at	0.011	0.032	-0.028	0.043	-0.057	-0.549	-0.521	1.07
246139_at	0.257	-0.457	-0.112	-0.129	0.441	-0.022	-0.204	0.227
246142_at	0.02	0.035	0.02	-0.016	-0.059	-0.411	-0.492	0.903
246143_at	0.522	0.394	-0.19	-0.133	-0.593	-0.392	0.555	-0.164
246144_at	0.455	0.47	0.219	0.193	-1.336	-0.22	0.857	-0.637
246146_at	1.495	0.858	-1.028	-0.763	-0.563	-0.851	-0.372	1.223
246147_s_at	-0.59	0.017	-0.033	0.488	0.119	-0.052	0.137	-0.085
246148_at	-0.385	0.05	0.137	0.21	-0.012	0.485	-0.087	-0.398
246150_at	-0.778	0.655	-0.951	1.286	-0.211	-0.735	0.426	0.309
246151_at	0.152	0.168	0.122	0.023	-0.465	0.732	-0.039	-0.693
246152_at	0.423	0.386	0.3	-0.984	-0.125	1.386	0.131	-1.517
246153_s_at	-0.143	0.14	0.053	0.005	-0.055	0.634	0.371	-1.005
246156_at	-0.54	-0.229	0.07	0.391	0.308	-0.396	-0.146	0.542
246157_at	-0.395	0.41	-0.054	-0.077	0.116	-0.35	0.326	0.024
246160_at	0.233	0.083	0.15	-0.061	-0.405	0.174	0.076	-0.25
246161_at	-0.251	-0.828	0.035	0.64	0.403	-1.256	0.388	0.868
246162_at	-0.359	-0.123	0.091	0.504	-0.113	-0.238	-0.193	0.431
246169_at	-0.08	-0.079	-0.051	0.396	-0.186	-0.229	0.334	-0.106
246170_at	-0.112	-0.267	0.289	0.065	0.024	0.229	-0.042	-0.187
246171_at	-0.082	-0.139	-0.023	0.299	-0.055	-0.215	0.04	0.175
246173_s_at	0.307	0.783	0.866	-1.953	-0.004	1.581	0.385	-1.966
246180_at	0.076	-0.21	0.14	0.116	-0.122	-0.362	0.284	0.079
246184_at	0.387	0.705	0.535	-1.003	-0.625	0.886	0.698	-1.584
246185_at	-0.277	0.566	-0.163	-0.537	0.411	0.266	0.198	-0.464
246188_at	0.446	0.775	-0.757	-0.327	-0.137	-0.863	0.156	0.706
246189_at	-0.878	-0.238	-0.135	1.194	0.057	-0.735	-0.204	0.939
246190_at	-0.147	0.257	0.06	-0.024	-0.146	0.255	0.118	-0.373
246191_at	-0.24	0.307	0.368	-0.569	0.133	0.611	0.296	-0.907
246192_at	-0.057	0.012	0.419	-0.398	0.024	0.919	0.018	-0.937
246195_at	-0.322	-0.319	-0.316	-0.256	1.213	-0.627	-0.573	1.201
246196_at	-0.158	0.42	0.596	-1.069	0.211	1.544	0.106	-1.651
246197_at	-1.178	-0.486	0.181	1.783	-0.3	-0.549	-0.401	0.95
246198_at	-0.137	0.282	0.014	0.025	-0.184	-0.202	0.618	-0.416
246199_at	-0.675	-0.518	-0.534	1.189	0.538	0.108	-0.136	0.027
246201_at	-1.079	0.087	-0.402	0.717	0.678	-0.796	-0.108	0.904
246202_at	0.021	0.412	-0.127	-0.481	0.176	0.368	-0.087	-0.281
246203_at	-0.457	-0.59	0.087	1.443	-0.484	-0.367	-0.952	1.319
246204_at	0.077	0.022	-0.02	-0.038	-0.04	0.543	-0.142	-0.401
246205_at	-0.077	0.462	-0.117	-0.789	0.521	0.752	-0.541	-0.211
246207_at	-0.184	0.01	-0.04	0.512	-0.297	0.114	0.017	-0.131
246210_at	0.026	1.231	0.435	-1.455	-0.237	0.436	0.912	-1.348
246211_at	0.688	0.421	0.354	-0.799	-0.663	0.166	0.229	-0.395
246212_at	0.966	-0.951	0.716	-1.019	0.288	2.41	-0.215	-2.195
246214_at	-0.734	-2.554	0.621	1.849	0.819	-1.479	-1.57	3.049
246215_at	-0.91	0.202	-0.477	0.272	0.913	-0.675	-0.845	1.519
246216_at	-0.652	-0.551	-0.261	-0.026	1.489	-1.234	-0.261	1.495
246217_at	0.156	-0.041	-0.225	0.562	-0.451	-0.061	-0.149	0.21
246218_at	-0.669	-0.838	0.377	1.015	0.115	-0.529	-0.157	0.686
246219_at	-0.176	-0.222	0.19	0.478	-0.269	-0.452	0.414	0.037
246220_at	0.012	-0.457	0.484	-0.398	0.358	0.946	-0.023	-0.924
246221_at	-0.011	-0.073	-0.275	0.347	0.012	0.222	-0.072	-0.15
246223_at	-0.258	0.286	0.167	-0.055	-0.141	-0.985	0.434	0.551
246225_at	0.99	0.241	0.395	-0.743	-0.883	0.64	0.104	-0.744
246226_at	-1.421	0.29	0.028	1.374	-0.271	-0.078	0.634	-0.557
246229_at	3.417	1.957	-1.921	-3.029	-0.425	2.075	0.549	-2.624
246230_at	-2.298	-2.289	0.838	0.354	3.395	-1.267	-0.236	1.503
246231_at	-0.159	-1.215	-0.609	-0.054	2.037	-0.707	0.749	-0.042
246232_at	-0.284	0.097	0.035	0.281	-0.129	-0.454	0.052	0.401
246233_at	1.423	-1.589	1.294	-0.142	-0.986	-0.18	-0.754	0.933
246234_at	-0.213	0.437	0.213	0.131	-0.567	-0.049	0.387	-0.338
246235_at	-0.004	-0.005	-0.006	0.062	-0.046	0.043	-0.664	0.621
246237_at	-0.146	0.32	0.411	-0.386	-0.198	0.45	0.189	-0.639
246239_at	-0.944	1.767	-1.284	0.01	0.452	0.297	0.406	-0.703
246240_at	-0.177	-0.008	0.314	-0.104	-0.024	0.73	-0.092	-0.638
246243_at	0.442	-0.68	-0.241	-0.097	0.577	-0.067	-1.058	1.126
246244_at	0.579	-2.114	-1.049	1.133	1.451	-0.767	0.03	0.737
246245_at	0.175	0.064	-0.11	0.082	-0.212	-0.212	0.405	-0.194
246246_at	-0.169	0.114	0.398	-0.31	-0.033	1.732	-0.347	-1.385
246247_at	0.32	0.681	-1.134	1.104	-0.971	-0.966	0.767	0.199
246249_at	-1.02	1.631	-0.054	-1.319	0.761	1.229	0.221	-1.449
246252_s_at	-0.556	1.188	-1.308	-0.831	1.508	-1.786	-1.878	3.663
246253_at	-0.311	0.089	-0.01	0.041	0.191	0.023	0.18	-0.203
246255_at	-0.692	0.797	-0.311	-0.267	0.474	0.582	-0.09	-0.492
246257_at	0.074	-0.131	0.187	0.072	-0.202	0.81	0.1	-0.911
246259_at	-1.467	1.108	-0.524	0.715	0.168	0.035	0.463	-0.498
246261_at	0.302	-0.084	0.273	-0.281	-0.209	0.25	-0.375	0.125
246263_at	0.146	0.055	0.272	-0.477	0.003	-0.301	0.469	-0.169
246265_at	0.116	0.674	0.452	-1.082	-0.16	1.464	0.25	-1.714
246266_at	-0.111	0.786	0.029	-0.81	0.107	0.707	0.667	-1.374
246267_at	-0.687	0.181	0.096	0.157	0.254	-0.627	0.532	0.095
246268_at	-0.068	-0.074	0.364	-0.095	-0.128	0.191	-0.09	-0.101
246269_at	0.099	-0.203	0.224	-0.161	0.041	1.274	-0.005	-1.269
246270_at	0.526	-0.474	-0.089	0.267	-0.229	-1.521	-1.331	2.852
246274_at	-1.883	-0.923	3.155	-2.016	1.668	1.604	-0.698	-0.906
246276_at	-0.151	-0.768	-0.131	1.036	0.014	-0.72	-0.233	0.954
246278_at	-0.462	0.725	0.774	-1.196	0.159	1.487	0.419	-1.906
246280_at	-0.78	1.068	-0.004	-0.477	0.192	-0.032	0.934	-0.901
246281_at	0.084	0.51	-0.212	-0.269	-0.112	0.053	0.392	-0.445
246282_at	-0.038	-0.264	0.863	-0.623	0.062	1.876	-0.396	-1.48
246283_at	-0.91	-1.775	0.751	1.821	0.113	0.154	-1.339	1.185
246284_at	1.042	-0.608	0.621	-1.316	0.261	-0.104	0.659	-0.554
246285_at	0.034	-0.235	-0.187	0.192	0.196	0.52	-0.436	-0.083
246286_at	-1.023	1.139	-0.889	0.289	0.483	-0.024	0.301	-0.277
246287_at	0.079	0.09	-0.071	0.239	-0.337	0.338	0.064	-0.402
246288_at	-0.271	0.771	-0.317	-0.253	0.07	-0.427	1.014	-0.587
246289_at	0.092	-0.264	0.773	-0.542	-0.06	-0.127	-0.278	0.404
246290_at	0.467	-0.419	-0.248	-0.072	0.272	-0.93	0.435	0.496
246291_at	0.394	-0.644	0.37	0.359	-0.479	0.131	-0.221	0.09
246292_at	0.102	-0.428	0.425	-0.251	0.152	0.521	-0.116	-0.405
246294_at	-0.156	0.162	0.886	-0.891	0	0.916	0.026	-0.941
246295_at	-0.15	0.168	0.254	-0.646	0.374	1.231	0.077	-1.308
246298_at	0.619	-0.731	0.395	-0.759	0.476	-0.712	0.362	0.35
246300_at	-0.336	0.342	-0.538	0.586	-0.054	-0.562	-0.02	0.582
246301_at	-0.016	-0.534	0.256	0.389	-0.095	0.141	0.228	-0.369
246304_at	-0.351	0.134	0.174	0.142	-0.099	-0.389	0.419	-0.03
246306_at	-0.159	-0.224	0.114	0.047	0.221	0.472	-0.403	-0.069
246307_at	-0.188	0.369	0.35	-0.739	0.207	0.764	0.189	-0.953
246308_at	-0.247	-0.59	1.002	0.357	-0.523	0.496	-0.256	-0.24
246309_at	-0.706	0.291	0.345	0.171	-0.103	0.038	0.512	-0.55
246311_at	0.292	0.185	0.056	-0.955	0.421	0.434	-0.062	-0.372
246312_at	-0.342	-0.256	0.106	0.87	-0.378	-0.056	0.19	-0.134
246314_at	-0.315	0.208	0.275	0.153	-0.321	0.67	0.407	-1.076
246315_at	-0.273	0.723	0.221	-0.464	-0.207	1.298	-0.053	-1.245
246317_at	-0.28	0.308	0.207	-0.491	0.256	1.119	0.048	-1.167
246318_at	0.188	-0.039	-0.471	0.568	-0.246	-0.235	0.282	-0.047
246319_at	-0.148	0.075	0.38	-0.59	0.282	0.8	-0.037	-0.763
246320_at	-1.399	0.838	-0.731	0.124	1.169	-0.849	0.567	0.282
246322_at	0.607	0.075	0.619	-0.777	-0.524	1.222	0.229	-1.451
246323_at	0.159	-0.024	-0.007	-0.103	-0.025	1.152	-0.349	-0.803
246324_at	0.457	-0.058	0.39	-0.245	-0.545	0.798	-0.04	-0.758
246327_at	0.988	-1.876	0.138	1.579	-0.828	-0.703	-0.947	1.65
246328_at	-0.113	0.005	0.254	-0.245	0.1	0.832	0.183	-1.015
246329_at	-0.814	0.158	-0.515	0.622	0.548	0.095	0.52	-0.615
246330_at	-0.188	0.243	0.568	0.495	-1.118	-0.277	0.465	-0.188
246334_at	-1.013	0.416	-0.183	0.164	0.616	0.487	-0.165	-0.323
246339_at	-0.242	-0.51	1.17	-0.867	0.449	1.597	0.046	-1.643
246343_at	-0.312	0.065	-0.176	0.704	-0.28	0.409	-0.05	-0.36
246345_at	0.042	-1.067	-0.667	1.216	0.476	-1.499	-0.364	1.862
246346_at	-0.623	-0.614	-0.502	-0.605	2.343	0.261	-0.14	-0.121
246347_at	-0.31	0.153	0.294	0.067	-0.204	0.741	0.135	-0.876
246348_at	-0.408	0.771	-0.022	0.07	-0.41	-0.791	0.405	0.387
246350_at	-0.271	-0.116	0.131	0.41	-0.154	1.906	-0.676	-1.23
246351_at	-0.555	0.49	-0.281	0.137	0.209	-0.051	0.469	-0.417
246364_at	0.006	0.007	-0.006	0.018	-0.024	0.003	0.008	-0.011
246366_at	-0.42	1.656	-1.432	-1.151	1.348	-2.34	-0.157	2.497
246367_at	-0.046	0.017	0.007	0.073	-0.052	-0.633	-0.466	1.099
246369_at	-0.023	-0.013	0.02	0.102	-0.086	-0.046	-0.064	0.11
246371_at	0.216	-0.742	-0.257	1.318	-0.535	0.099	0.691	-0.79
246373_at	0.005	0.027	-0.029	0.036	-0.039	-0.885	-0.901	1.787
246375_at	-0.309	1.421	-0.794	-0.66	0.343	-0.84	-0.837	1.677
246376_at	-2.315	-1.771	0.285	1.577	2.225	-1.073	-0.294	1.366
246378_at	0.406	0.685	-0.391	-0.577	-0.123	-0.233	1.102	-0.869
246379_s_at	-0.113	0.202	0.22	-0.515	0.206	0.662	0.21	-0.872
246383_at	-0.153	0.61	-0.179	-0.117	-0.161	2.072	-0.728	-1.344
246384_at	-0.319	-0.071	0.051	0.733	-0.393	-0.301	0.16	0.142
246386_at	-0.79	-0.759	-0.589	2.989	-0.851	-0.071	0.157	-0.085
246390_at	0.582	-1.365	0.572	0.057	0.155	-0.345	-0.272	0.617
246391_at	0.08	0.227	0.243	-0.286	-0.264	-0.107	0.696	-0.588
246394_at	0.001	0.492	-0.386	0.059	-0.166	0.249	1.183	-1.432
246396_at	0.048	1.19	-1.29	0.31	-0.258	-0.933	0.25	0.683
246398_at	-0.298	-0.582	0.45	0.116	0.314	0.066	-0.281	0.215
246399_at	-0.528	-0.365	0.246	0.322	0.326	-0.544	0.161	0.383
246400_at	-0.033	0.459	0.135	-0.358	-0.204	0.35	0.513	-0.863
246401_at	-0.518	1.249	-1.476	-1.523	2.267	-2.283	-1.491	3.774
246402_at	0.028	0.081	-0.039	0.068	-0.139	-0.452	-0.39	0.842
246403_at	-0.69	2.82	-2.381	0.967	-0.716	-2.125	2.827	-0.703
246404_at	-0.262	0.446	-0.432	0.607	-0.358	-0.229	0.48	-0.251
246408_at	-0.027	0.07	0.053	0.087	-0.184	-0.819	0.253	0.567
246409_at	1.914	0.54	-0.143	-1.494	-0.817	-0.049	0.59	-0.541
246410_at	-0.093	-0.056	-0.108	0.298	-0.041	-0.234	0.232	0.002
246412_at	-0.394	0.101	0.122	0.304	-0.134	0.082	0.151	-0.233
246413_at	0.025	-0.04	-0.103	0.021	0.096	1.034	-0.418	-0.615
246415_at	-0.366	0.616	0.391	-0.646	0.004	2.032	0.107	-2.138
246417_at	-0.249	-0.662	-0.785	1.562	0.134	0.007	0.054	-0.062
246421_at	0.178	-0.66	0.206	0.183	0.093	-0.327	-0.392	0.719
246422_at	-0.298	-0.375	-0.362	1.134	-0.099	-0.483	0.311	0.172
246423_at	-0.353	0.503	0.211	-0.012	-0.349	1.131	0.429	-1.56
246424_at	0.46	-0.058	0.142	-0.265	-0.279	0.654	0.064	-0.718
246425_at	-1.022	-1.032	-0.675	-0.947	3.676	-2.126	-1.649	3.774
246427_at	-0.377	-0.843	0.209	1.305	-0.293	0.23	-0.341	0.111
246428_at	-0.083	-0.088	0.059	0.064	0.049	0.382	0.392	-0.774
246432_at	0.091	0.109	0.131	-0.126	-0.206	1.836	-0.648	-1.188
246434_at	1.027	0.788	-0.706	-0.379	-0.73	1.951	-0.347	-1.605
246436_at	0.16	0.1	0.377	-0.67	0.033	0.897	0.049	-0.946
246439_at	0.018	-0.583	-0.153	0.065	0.653	-0.565	-0.946	1.511
246441_at	-0.38	0.352	0.27	-0.433	0.191	0.686	0.115	-0.8
246442_at	-0.701	0.323	-0.167	0.404	0.141	-0.147	0.352	-0.205
246443_at	-0.287	0.341	-0.297	0.233	0.011	-0.079	0.609	-0.53
246445_at	0.195	0.396	0.797	-1.106	-0.282	0.804	0.21	-1.014
246446_at	0.371	-0.256	0.11	0.463	-0.688	-0.279	-0.43	0.71
246447_at	0.1	-0.003	0.066	0.085	-0.248	0.678	-0.121	-0.557
246448_at	-0.032	0.106	-0.292	0.757	-0.539	-0.039	0.034	0.005
246451_at	-0.484	0.119	-0.061	0.191	0.235	-0.082	0.269	-0.187
246452_at	0.177	0.043	-0.038	-0.001	-0.18	0.118	0.215	-0.333
246453_at	0.265	-1.336	0.213	0.974	-0.116	-0.737	-0.499	1.236
246454_at	0.026	0.577	0.461	-0.548	-0.515	0.793	-0.027	-0.766
246456_at	0.02	0.025	-0.021	0.039	-0.063	1.603	-0.669	-0.934
246457_at	0.193	0.385	1.005	-1.844	0.26	2.037	0.029	-2.067
246458_at	0.188	-0.014	-0.032	-0.014	-0.128	1.119	-0.402	-0.717
246460_at	0.628	-0.989	0.083	0.636	-0.357	-1.424	0.083	1.34
246461_at	-0.299	-0.251	1.147	-1.002	0.404	1.614	0.297	-1.911
246462_at	-0.407	0.513	-0.055	0.043	-0.093	-1.474	0.604	0.87
246466_at	-1.174	-1.441	0.523	2.107	-0.015	-0.721	0.208	0.512
246468_at	0.028	-0.919	0.974	0.706	-0.79	-1.483	0.476	1.007
246469_at	0.108	0.136	-0.026	-0.33	0.112	0.92	0.625	-1.545
246476_at	-0.794	-0.134	0.143	0.684	0.101	-1.985	0.818	1.167
246478_at	-1.732	2.521	-1.138	-1.326	1.675	1.153	0.375	-1.528
246479_at	0.02	0.516	0.411	-0.711	-0.237	0.731	0.156	-0.887
246480_at	-0.185	0.481	0.425	-0.69	-0.03	1.239	0.505	-1.745
246481_s_at	-0.485	1.67	-0.515	-1.092	0.421	0.191	0.231	-0.422
246482_at	0.16	-0.358	-0.037	0.433	-0.198	-0.863	0.266	0.597
246483_at	-0.715	-1.222	0.541	-0.664	2.06	-0.058	0.064	-0.006
246484_at	-0.591	0.587	0.094	-0.577	0.487	0.862	-0.334	-0.528
246486_at	-1.181	-0.241	-0.459	1.422	0.459	-0.995	0.521	0.474
246488_at	-0.36	-1.15	-0.998	1.956	0.551	-1.036	-0.047	1.083
246489_at	-0.28	0.149	0.014	-0.151	0.268	0.662	0.148	-0.809
246491_at	-0.007	0.007	-0.023	0.069	-0.046	-0.009	0.016	-0.007
246492_at	-0.007	0.117	-0.031	-0.024	-0.055	0.995	-0.414	-0.581
246494_at	0.84	-0.084	0.686	-0.379	-1.063	0.302	0.565	-0.868
246496_at	0.74	0.169	0.217	-0.154	-0.971	-0.458	0.411	0.047
246497_at	1.213	-0.79	0.73	-1.149	-0.003	-0.001	0.456	-0.455
246499_at	-0.163	-0.275	0.182	0.412	-0.155	0.964	-0.243	-0.721
246500_at	0.284	-0.239	0.008	0.11	-0.163	-0.028	0.12	-0.092
246501_at	0.002	0.069	-0.023	0.219	-0.267	-0.205	0.398	-0.193
246503_at	0.057	0.318	0.379	-0.791	0.037	0.736	0.423	-1.159
246505_at	1.022	0.165	0.451	-1.971	0.334	1.848	-0.051	-1.797
246506_at	0.748	-0.059	0.056	-0.687	-0.058	-0.11	0.283	-0.174
246507_at	-0.816	0.601	-1.087	0.995	0.308	-0.394	0.439	-0.046
246508_at	0.067	0.245	-0.004	0.457	-0.764	-0.401	0.768	-0.367
246511_at	0.876	-0.658	-0.428	-0.776	0.986	-0.599	-0.014	0.613
246512_at	-0.349	-0.345	-0.374	-0.333	1.401	-1.962	-2.007	3.969
246513_at	0.34	0.065	0.007	-0.229	-0.183	0.019	0.374	-0.392
246515_at	0.391	-0.677	0.272	0.437	-0.422	0.099	-0.063	-0.036
246516_at	-0.771	1.24	0.041	-0.926	0.415	-0.453	-0.961	1.415
246518_at	-0.379	0.977	-0.121	-0.038	-0.439	-0.577	1.101	-0.524
246520_at	-0.271	-0.228	0.382	0.011	0.107	-0.451	-0.424	0.875
246521_at	0.049	-0.032	0.781	-0.862	0.065	1.343	0.359	-1.702
246524_at	-0.35	-0.379	0.355	0.831	-0.456	-0.293	0.236	0.057
246527_at	-0.348	0.407	0.487	-0.98	0.433	1.54	0.078	-1.618
246528_at	-0.419	0.02	-0.556	0.73	0.226	-0.063	0.113	-0.05
246529_at	-2.085	-1.515	1.127	1.327	1.146	-1.135	-0.056	1.19
246530_at	-0.581	-1.342	1.988	-0.651	0.585	2.607	-1.256	-1.351
246532_at	1.661	-0.672	-1.091	0.284	-0.182	-0.211	-0.126	0.337
246533_at	0.173	0.535	-0.193	-0.289	-0.226	-0.043	0.468	-0.424
246534_at	0.764	-0.473	-0.519	-0.325	0.552	-3.092	0.011	3.081
246535_at	-1.155	-1.024	0.633	1.142	0.403	-1.081	-0.398	1.479
246536_at	-0.2	-0.392	0.584	-0.229	0.237	0.785	-0.488	-0.297
246537_at	3.74	-0.438	-1.832	-1.136	-0.333	1.733	-0.255	-1.477
246538_at	-0.356	0.658	0.149	-0.983	0.532	1.343	0.462	-1.805
246539_at	-0.364	0.607	-0.305	-0.045	0.107	-0.169	0.31	-0.141
246540_at	-0.87	-0.772	0.385	-0.263	1.52	-2.224	-0.458	2.683
246541_at	-0.672	-0.015	-0.091	0.662	0.116	0.051	0.25	-0.301
246546_at	-0.121	0.194	0.037	-0.305	0.194	0.122	0.067	-0.189
246547_at	-0.349	-0.682	0.329	0.879	-0.177	0.238	-0.282	0.044
246548_at	-0.011	0.32	0.449	-0.742	-0.015	1.518	-0.366	-1.152
246549_at	-1.534	0.765	-0.086	0.78	0.075	-0.854	1.271	-0.417
246551_at	0.859	0.951	-0.715	-0.563	-0.533	0.541	0.641	-1.182
246553_at	0.276	-0.239	0.379	-0.319	-0.097	0.018	0.042	-0.06
246554_at	-0.252	-0.671	-0.167	1.491	-0.401	0.751	-0.213	-0.538
246555_at	0.559	0.613	-0.337	-0.293	-0.541	-0.949	0.743	0.206
246557_at	0.418	-0.156	-0.025	-0.346	0.108	2.653	-0.12	-2.533
246559_at	0.119	0.576	0.764	-1.412	-0.047	1.957	0.247	-2.204
246561_at	0.182	-0.126	0.601	-0.346	-0.311	0.687	-0.019	-0.668
246562_at	0.096	-0.431	0.182	0.172	-0.019	0.372	0.558	-0.93
246564_at	-0.271	0.114	0.16	-0.189	0.185	0.834	0.221	-1.055
246565_at	-0.392	0.498	0.35	0.263	-0.719	-0.131	0.952	-0.821
246567_at	0.356	-0.288	0.271	-0.16	-0.179	-0.422	0.516	-0.094
246575_at	0.044	0.262	0.917	-1.299	0.076	1.594	-0.028	-1.566
246576_at	1.013	0.392	-0.184	0.113	-1.334	1.258	-0.025	-1.233
246580_at	-1.511	-1.637	0.006	0.674	2.468	-2.929	0.433	2.496
246581_at	-0.261	-0.133	0.549	-0.9	0.744	2.46	-0.663	-1.797
246583_at	0.264	-0.397	0.266	-0.257	0.125	-0.627	0.165	0.462
246585_at	1.088	3.02	-1.697	-1.936	-0.474	1.769	0.57	-2.339
246593_at	-0.011	-0.488	0.146	0.553	-0.2	-0.802	0.481	0.321
246594_at	0.317	0.572	0.453	-0.738	-0.604	0.838	0.395	-1.233
246595_at	-2.314	-1.385	0.378	2.74	0.581	-1.526	-1.515	3.041
246598_at	0.097	-0.056	0.151	0.315	-0.508	0.37	0.285	-0.655
246600_at	2.711	-0.208	-0.697	-0.733	-1.074	0.28	-0.114	-0.166
246607_at	1.664	-0.416	-0.491	-0.333	-0.424	-1.334	-0.889	2.224
246610_at	-0.034	0.115	0.078	-0.068	-0.091	1.592	-0.074	-1.518
246611_at	-0.517	0.052	0.07	-0.185	0.581	0.328	0.184	-0.512
246613_at	-0.35	0.194	0.309	-0.011	-0.142	0.196	0.47	-0.666
246614_at	-0.327	0.238	-0.056	0.49	-0.344	-0.71	0.2	0.511
246616_at	0.155	-0.014	-0.213	0.115	-0.044	-1.019	0.19	0.829
246617_at	0.089	-0.319	-0.354	-0.266	0.85	-0.992	-0.973	1.965
246619_at	-0.211	0.123	-0.367	0.551	-0.095	-0.396	0.531	-0.135
246621_at	-0.059	0.379	0.134	-0.568	0.114	0.294	0.298	-0.592
246623_at	-0.092	0.315	0.621	-1.069	0.225	1.389	0.157	-1.547
246625_at	0.03	0.797	-0.371	-0.071	-0.385	-0.448	1.017	-0.569
246627_s_at	-0.961	-0.623	0.561	0.741	0.282	-0.034	-0.21	0.244
246628_at	-0.252	0.193	-0.041	0.165	-0.064	0.035	0.252	-0.288
246631_at	0.089	-1.692	-0.006	1.317	0.292	-0.296	0.048	0.248
246632_at	0.016	0	0.152	0.023	-0.191	0.386	-0.088	-0.298
246634_at	-0.005	-0.05	0.405	-0.449	0.098	-0.481	0.671	-0.19
246636_at	-0.032	-0.229	-0.128	0.117	0.272	-0.76	0.085	0.675
246644_at	-0.008	0.003	-0.002	0.082	-0.075	-0.2	-0.131	0.331
246645_at	0.178	0.078	0.098	-0.043	-0.31	-0.46	0.43	0.03
246650_at	0.287	-0.152	0.175	-0.117	-0.193	-0.488	0.443	0.045
246652_at	0.255	-1.041	-1.502	-1.043	3.331	-2.038	-2.288	4.326
246653_at	0.252	-1.597	-0.284	1.574	0.056	-1.218	-0.205	1.423
246654_s_at	0.064	0.361	0.124	-0.397	-0.152	0.735	-0.15	-0.585
246660_at	-0.842	-1.016	0.229	1.138	0.492	-0.948	-0.481	1.428
246673_at	-0.297	0.304	0.262	-0.284	0.015	0.999	0.11	-1.109
246674_at	-0.011	0.005	-0.015	0.051	-0.03	0.125	-0.047	-0.078
246681_at	0.16	-0.008	0.02	-0.073	-0.098	0.505	-0.329	-0.176
246682_at	2.406	0.124	-1.102	-0.822	-0.606	1.151	-1.564	0.413
246683_at	0.179	0.667	0.558	-1.264	-0.14	1.591	0.337	-1.928
246699_at	-0.078	0.767	1.159	-2.1	0.252	1.234	0.374	-1.608
246701_at	-3.736	-0.749	1.42	1.776	1.289	-0.874	0.26	0.615
246702_at	-0.704	-0.022	-0.229	0.308	0.647	-1.693	0.59	1.103
246703_at	-0.298	-0.276	-0.21	-0.261	1.046	-1.305	-1.108	2.413
246708_at	-1.037	0.604	-0.047	0.394	0.086	-0.687	0.248	0.439
246714_at	-0.185	0.693	-0.038	-0.158	-0.313	0.261	0.766	-1.027
246728_at	0.061	0.657	-0.36	-0.509	0.151	-0.495	0.249	0.246
246730_at	0.131	0.568	0.583	-1.456	0.175	1.037	0.634	-1.671
246731_at	1.073	-0.132	-0.274	-0.079	-0.588	0.216	0.791	-1.006
246732_at	0.196	-0.106	0.205	-0.073	-0.223	0.054	0.173	-0.227
246733_at	-0.02	-0.112	0.359	0.042	-0.269	1.195	-0.123	-1.072
246735_at	-0.646	0.745	-0.018	-0.572	0.491	0.451	0.622	-1.073
246737_at	-0.034	0.253	-0.01	-0.043	-0.165	-0.021	0.136	-0.115
246738_at	-0.123	0.459	0.692	-0.99	-0.039	1.334	0.042	-1.376
246741_at	-0.268	0.455	0.013	-0.295	0.094	0.514	0.146	-0.66
246742_at	0.058	-0.103	-0.164	0.231	-0.021	-0.338	0.043	0.295
246743_at	-0.306	0.138	-0.057	0.789	-0.564	1.111	-0.109	-1.002
246744_at	0.126	-0.039	-0.45	0.547	-0.185	-0.392	0.222	0.17
246745_at	-0.219	0.379	0.286	-0.586	0.139	0.817	0.519	-1.336
246746_at	-0.085	0.634	0.356	-0.804	-0.102	0.815	0.731	-1.546
246747_at	0.024	0.157	0.309	-0.524	0.034	0.741	0.407	-1.148
246749_at	0.003	0.605	-0.03	0.155	-0.734	0.344	0.828	-1.172
246750_at	-0.135	0.25	-0.358	0.157	0.085	0.69	0.271	-0.961
246755_at	-0.194	1.055	-0.336	-0.552	0.027	-0.17	-0.205	0.375
246756_at	-0.24	-0.035	-0.014	0.483	-0.194	-0.864	-0.348	1.212
246758_at	0.084	0.334	0.246	-0.694	0.029	0.448	0.427	-0.875
246759_at	-0.553	0.798	-0.248	-0.374	0.377	-0.26	0.087	0.173
246760_at	0.259	0.301	0.246	-0.458	-0.348	-0.051	0.538	-0.487
246762_at	0.216	0.36	0.359	-1.137	0.202	1.118	0.296	-1.415
246763_at	-0.198	-0.238	-0.076	0.434	0.079	-2.621	0.685	1.936
246765_at	-0.373	0.72	0.218	-0.939	0.375	1.381	0.174	-1.555
246767_at	-0.177	0.281	0.262	-0.296	-0.07	0.83	0.441	-1.271
246768_at	-0.542	0.578	0.734	-0.835	0.065	1.765	0.262	-2.026
246770_at	-0.047	0.208	-0.093	0.927	-0.995	0.468	0.052	-0.52
246772_at	-0.005	0.306	-0.019	0.108	-0.391	-0.659	0.843	-0.184
246775_at	-0.29	0.386	0.171	-0.319	0.052	0.85	0.149	-0.999
246778_at	-0.366	0.672	-0.307	0.108	-0.107	-0.666	0.391	0.275
246779_at	0.233	-0.369	-0.224	0.991	-0.63	-0.525	0.298	0.227
246780_at	-0.195	0.373	0.245	-0.615	0.193	0.865	0.265	-1.129
246783_at	0.002	0.013	-0.015	0.04	-0.039	0.014	0.016	-0.03
246784_at	0.279	0.705	0.149	-0.623	-0.51	-0.286	1.023	-0.737
246785_at	-0.612	-0.416	0.577	0.699	-0.247	-0.072	0.164	-0.092
246786_at	-0.004	-0.429	1.331	0.013	-0.911	0.353	-0.066	-0.288
246789_at	0.112	0.809	-0.378	0.396	-0.94	-0.266	0.425	-0.159
246791_at	-0.38	-0.412	-0.395	1.83	-0.643	-0.247	-0.044	0.291
246793_at	0.003	-0.461	0.227	0.671	-0.439	0.685	-0.16	-0.525
246794_s_at	0.211	0.282	0.279	-0.776	0.004	1.188	0.221	-1.409
246797_at	-0.379	-0.41	0.751	0.167	-0.129	-0.182	0.527	-0.345
246798_at	-1.116	-1.085	0.797	1.114	0.291	-0.954	-0.888	1.843
246799_at	0.889	0.994	-0.507	-0.543	-0.834	0.343	0.732	-1.075
246800_at	-0.692	-0.553	0.508	0.458	0.279	-0.457	0.42	0.037
246801_at	-0.302	0.315	-0.081	0.069	-0.001	0.813	0.242	-1.055
246802_at	-1.079	-0.922	-0.367	-0.607	2.975	-2.206	-0.035	2.241
246807_at	0.006	0.024	-0.016	0.04	-0.054	-0.632	0.059	0.573
246808_at	-0.354	0.294	-0.231	0.187	0.104	1.305	-0.272	-1.033
246809_s_at	0.151	0.148	0.781	-1.44	0.36	1.682	-0.06	-1.621
246815_at	0.007	0.009	0	0.02	-0.036	-0.002	0.013	-0.01
246818_at	-0.092	0.367	-0.185	-0.159	0.069	1.241	0.53	-1.77
246820_at	0.152	-0.046	0.062	-0.062	-0.106	0.526	-0.051	-0.475
246822_at	0.085	-0.013	-0.089	0.066	-0.049	0.196	0.113	-0.31
246824_at	-0.174	-0.183	-0.229	0.575	0.012	-0.43	0.086	0.344
246825_at	0.228	3.325	-4.433	-0.871	1.75	-0.184	0.475	-0.291
246826_at	-1.705	-1.668	-0.178	3.129	0.422	-1.807	-1.799	3.606
246827_at	-1.309	-1.058	-0.845	-1.025	4.238	-1.963	-1.408	3.371
246829_at	1.161	-0.532	0.267	-0.291	-0.604	1.798	-0.361	-1.437
246830_at	-0.035	0.514	0.634	-1.019	-0.093	0.796	0.569	-1.365
246832_at	-0.163	-0.424	0.665	0.447	-0.525	0.23	-0.214	-0.016
246837_at	0.84	0.757	-0.072	-0.832	-0.693	1.104	-0.471	-0.633
246838_at	-0.039	-0.02	0.366	-0.171	-0.135	0.823	-0.063	-0.76
246839_at	-0.116	-0.04	0.113	0.155	-0.112	-0.79	-0.294	1.085
246840_at	0.051	0.107	0.135	-0.411	0.118	0.489	-0.22	-0.269
246842_at	-0.149	-1.339	0.628	-1.198	2.059	0.146	-1.787	1.641
246843_at	-0.197	-0.469	-0.252	0.357	0.561	-1.188	-0.244	1.432
246844_at	-0.717	0.192	-0.854	0.332	1.046	-2.54	-1.028	3.568
246845_at	-0.199	0.092	0.513	-0.485	0.078	0.725	0.28	-1.005
246846_at	-0.674	-0.215	-0.022	0.768	0.144	0.203	-0.107	-0.096
246847_at	-0.018	-0.265	0.049	0.537	-0.304	0.613	-1.052	0.439
246849_at	0.69	-0.06	0.519	-0.814	-0.335	1.395	0.651	-2.046
246850_at	-0.307	0.627	0.306	-0.615	-0.011	0.788	0.173	-0.961
246852_at	0.055	0.111	0.653	-0.445	-0.374	0.787	-0.029	-0.758
246855_at	2.307	1.501	-1.252	-1.602	-0.953	0.207	0.256	-0.462
246856_at	-0.187	-0.016	0.202	-0.263	0.263	0.649	-0.192	-0.457
246858_at	1.077	-0.428	-0.873	0.792	-0.568	-0.373	-0.732	1.105
246861_at	-2.846	-0.762	1.001	0.441	2.166	-2.676	-0.496	3.173
246862_at	-0.117	-0.164	-0.19	0.029	0.443	-0.672	0.526	0.147
246863_at	-0.279	0.24	-0.274	0.309	0.004	-0.756	-0.274	1.031
246864_at	0.076	0.058	1.046	-1.95	0.771	2.468	-1.068	-1.399
246865_s_at	0.21	0.419	0.28	-0.87	-0.039	0.912	0.361	-1.274
246868_at	1.92	-0.399	-0.653	-0.553	-0.317	-1.543	-1.243	2.786
246870_at	0.192	-0.767	0.735	0.554	-0.714	-0.718	-0.035	0.753
246879_at	-0.34	0.43	0.244	-0.444	0.11	1.14	0.132	-1.271
246882_at	0.29	-0.023	0.421	-0.777	0.088	1.064	0.021	-1.085
246884_at	0.663	0.672	-0.286	-0.704	-0.345	1.871	-0.689	-1.182
246885_at	2.403	2.671	-1.64	-2.277	-1.158	1.089	0.71	-1.798
246886_at	-0.015	0.538	-0.103	-0.147	-0.273	-0.542	0.371	0.171
246888_at	-0.666	0.854	-0.329	0.05	0.09	-0.357	-0.168	0.525
246891_at	-0.737	-0.753	-0.48	-0.068	2.038	0.833	-0.488	-0.345
246892_at	-0.401	0.216	0.086	0.004	0.095	1.631	-0.291	-1.34
246893_at	-0.382	0.089	-0.391	0.815	-0.131	0.193	-0.074	-0.119
246895_at	-0.142	-0.44	-0.085	0.285	0.382	-0.555	0.275	0.28
246897_at	0.209	-0.872	-0.454	0.961	0.157	0.415	-0.69	0.276
246898_at	-0.094	0.072	-0.12	-0.008	0.15	1.772	-0.66	-1.112
246899_at	0.702	-0.01	0.721	-1.276	-0.138	1.255	-0.045	-1.209
246901_at	-0.106	0.099	0.397	-0.33	-0.059	1.488	-0.576	-0.912
246902_at	-0.284	-0.109	-0.238	1.15	-0.518	-1.514	0.595	0.919
246904_at	-0.097	-0.012	0.113	-0.288	0.283	1.41	-0.489	-0.921
246906_at	-0.758	0.4	0.593	-1.259	1.025	2.376	-0.375	-2.001
246907_at	-0.058	0.062	0.278	-0.284	0.001	0.198	0.423	-0.621
246909_at	-3.048	-3.017	1.23	3.087	1.748	-1.125	-0.262	1.388
246910_at	0.494	0.147	1.129	-1.294	-0.476	1.475	-0.12	-1.355
246911_at	0.002	-0.044	0.028	-0.05	0.064	-1.226	-1.438	2.664
246912_at	0.418	-0.011	-0.202	-0.119	-0.087	-1.501	-0.666	2.167
246913_at	-1.058	1.046	-0.44	-0.958	1.41	-1.219	2.242	-1.023
246917_at	0.359	-0.767	-0.022	0.217	0.212	-0.627	-0.222	0.849
246919_at	0.428	-0.11	0.655	0.036	-1.008	-4.416	2.676	1.74
246920_at	-0.563	-0.397	0.47	-1.006	1.497	2.245	-0.987	-1.258
246921_at	-0.263	-0.049	0.787	-0.784	0.31	1.291	0.181	-1.472
246923_at	-0.127	0.3	0.096	-0.134	-0.134	-0.586	0.564	0.023
246924_at	-0.138	0.058	0.123	0.079	-0.122	0.259	-0.069	-0.19
246926_at	-0.017	-0.183	-0.08	0.029	0.251	-1.302	-0.772	2.073
246928_at	0.167	-0.268	0.318	0.401	-0.618	-0.051	-0.126	0.177
246929_at	0.01	0.385	-0.106	-0.065	-0.224	0.068	0.249	-0.317
246931_at	1.465	1.295	-2.103	-1.706	1.05	0.46	-0.02	-0.439
246935_at	0.543	-0.937	0.938	0.39	-0.935	-0.442	-0.186	0.628
246936_at	-1.043	0.261	-0.305	0.141	0.946	-0.656	0.261	0.394
246945_s_at	1.131	0.873	-0.915	-0.245	-0.844	0.174	0.241	-0.415
246946_at	-0.36	0.083	0.264	0.357	-0.344	-0.511	0.707	-0.196
246950_at	0.012	-0.134	0.083	0.558	-0.519	0.46	0.124	-0.584
246952_at	0.603	1.047	-0.73	-0.12	-0.8	-2.191	0.49	1.701
246953_at	-0.156	-0.053	-0.239	0.675	-0.227	-0.205	-0.465	0.67
246954_at	0.697	0.127	-1.07	0.853	-0.607	-0.369	-0.027	0.396
246955_at	0.523	0.336	-0.262	-0.001	-0.596	-0.259	0.257	0.002
246956_at	-0.745	-0.619	-0.755	1.545	0.574	-1.507	0.754	0.753
246957_at	1.037	-0.748	0.995	-0.702	-0.582	1.601	-0.399	-1.202
246958_at	-0.138	-0.074	0.697	-0.491	0.006	0.803	-0.047	-0.756
246960_at	-0.15	0.328	-0.383	-0.126	0.331	-0.402	0.139	0.263
246961_at	-0.539	-0.248	-0.562	1.033	0.315	0	0.045	-0.045
246962_s_at	-1.777	-1.747	-0.235	-0.808	4.566	-3.602	1.693	1.909
246964_at	-0.168	0.339	0.147	0.076	-0.393	0.41	0.612	-1.021
246965_at	-0.354	0.704	0.68	-1.301	0.27	1.698	0.228	-1.925
246966_at	-0.414	0.345	0.322	0.439	-0.692	-0.179	0.534	-0.355
246968_at	0.228	-0.206	-0.284	0.398	-0.137	-0.814	-1.29	2.104
246969_at	-0.17	0.182	-0.38	-0.015	0.384	-1.643	-1.148	2.791
246970_at	-0.341	-0.331	1.161	-0.3	-0.189	0.974	-0.458	-0.517
246972_s_at	1.641	-0.005	-0.319	0.101	-1.418	0.828	0.151	-0.978
246973_at	-0.298	0.445	0.455	0.037	-0.639	1.261	0.398	-1.659
246975_at	0.33	-0.434	0.046	0.126	-0.068	-0.448	-0.14	0.588
246976_s_at	-0.13	-0.617	-0.379	1.122	0.004	-0.845	-0.152	0.998
246977_at	-0.885	0.329	0.606	0.074	-0.124	-0.601	0.036	0.565
246978_at	-0.25	0.288	0.317	-0.283	-0.072	-1.887	-0.662	2.549
246979_s_at	0.623	2.158	-0.859	-0.657	-1.265	0.059	0.6	-0.659
246980_at	0.604	-0.394	0.461	0.026	-0.698	0.477	0.156	-0.633
246982_s_at	-0.256	-0.229	-0.495	0.902	0.078	-1.421	-1.453	2.874
246983_at	0.169	-1.022	1.631	-1.429	0.65	1.416	-0.533	-0.883
246985_at	-0.202	-0.392	0.13	0.489	-0.025	-0.347	-0.158	0.505
246986_at	0.058	-2.079	1.327	1.088	-0.394	0.629	0.877	-1.506
246987_at	0.203	-0.889	0.443	-0.477	0.721	-1.98	0.331	1.649
246988_at	-0.386	-3.127	0.818	2.831	-0.137	-1.383	-1.735	3.118
246990_at	-0.263	-0.172	0.858	-0.866	0.443	-0.506	0.825	-0.319
246991_at	0.042	-2.168	-2.125	-0.346	4.598	-1.529	-3.153	4.682
246993_at	2.148	0.849	-1.176	-1.328	-0.493	-1.725	-0.06	1.784
246994_at	0.285	-0.023	-0.517	-0.325	0.579	-0.633	0.184	0.449
246995_at	-0.193	0.229	-1.195	-0.265	1.425	-1.862	0.89	0.972
246996_at	-0.099	-0.323	-0.011	0.74	-0.306	-0.772	-0.239	1.011
246998_at	-0.089	-0.088	-0.074	0.418	-0.167	-0.294	-0.84	1.134
246999_at	0.72	0.102	-0.315	-2.029	1.522	0.506	0.218	-0.724
247000_at	0.16	-0.117	0.277	-0.279	-0.041	0.045	0.099	-0.144
247001_at	0.333	-0.243	-0.003	0.285	-0.371	0.099	-0.3	0.201
247002_at	0.456	-0.363	0.397	-0.13	-0.36	0.432	-0.038	-0.394
247006_at	0.29	0.508	0.23	-0.815	-0.214	0.228	0.252	-0.481
247007_at	-0.283	0.069	0.028	-0.114	0.299	-0.617	0.181	0.436
247008_at	-0.748	-0.84	0.337	0.863	0.388	-0.971	-0.206	1.176
247009_at	0.483	-1.298	0.092	-0.307	1.03	0.238	-1.067	0.829
247010_at	0.101	0.191	0.769	-1.316	0.254	1.15	0.278	-1.428
247011_at	-0.462	0.265	-0.229	0.36	0.065	-0.297	0.185	0.112
247013_at	-0.566	0.43	-1.288	0.876	0.548	-1.526	0.778	0.748
247014_at	0.482	0.29	0.659	-1.579	0.147	1.947	-0.37	-1.578
247015_at	-0.017	0.009	0.125	0.056	-0.173	1.803	-0.685	-1.118
247020_at	1.713	-0.096	-0.312	-0.358	-0.947	-0.649	-0.388	1.038
247025_at	-0.06	0.754	0.137	-0.373	-0.459	0.372	-0.604	0.233
247027_at	-0.364	-0.356	-0.361	-0.316	1.396	-1.138	-0.941	2.079
247028_at	-0.336	0.345	1.123	-1.03	-0.102	0.995	0.094	-1.088
247030_at	-2.485	-2.629	1.901	2.344	0.869	-1.197	-1.618	2.815
247031_at	-0.422	-0.42	-0.365	-0.397	1.604	-1.076	-0.904	1.98
247032_at	0.264	0.57	0.885	-1.465	-0.254	1.424	0.237	-1.661
247033_at	0.247	-0.611	0.385	0.025	-0.047	0.43	-0.095	-0.335
247034_at	-0.252	0.154	0.806	-1.324	0.616	1.246	0.122	-1.368
247035_at	0.233	-0.108	0.795	-0.435	-0.485	0.077	0.189	-0.266
247036_at	0.205	0.214	0.674	-0.237	-0.856	0.167	0.538	-0.704
247037_at	0.508	0.476	0.522	-0.451	-1.054	0.645	0.903	-1.548
247038_at	-0.287	-0.293	-0.524	-0.326	1.431	-1.13	-0.429	1.559
247039_at	-0.238	0.315	0.603	-0.557	-0.122	1.187	0.236	-1.423
247040_at	-0.23	1.038	0.753	-0.487	-1.075	1.02	0.258	-1.279
247042_at	-0.106	0.27	0.305	-0.529	0.059	1.02	0.429	-1.448
247043_at	-0.264	0.417	-1.439	1.245	0.041	0.466	0.182	-0.647
247045_at	-0.083	-0.774	0.034	0.539	0.283	-0.835	0.204	0.631
247046_at	-0.161	0.369	0.453	-0.671	0.011	1.295	0.169	-1.464
247048_at	-0.951	0.387	0.748	-0.262	0.078	0.405	0.345	-0.75
247049_at	-0.661	0.364	0.047	-0.626	0.877	-2.513	0.565	1.948
247053_at	0.058	0.002	-0.025	0.025	-0.06	0.295	-0.109	-0.186
247054_at	0.8	-0.068	0.254	0.043	-1.029	0.274	-0.416	0.142
247056_at	0.35	0.663	1.257	-2.213	-0.058	2.034	-0.079	-1.955
247058_at	-0.082	0.46	0.101	-0.24	-0.24	0.032	0.483	-0.514
247059_at	0.926	0.75	0.048	-1.381	-0.343	-0.383	0.093	0.29
247060_at	-0.228	0.601	-0.099	-0.098	-0.176	-0.151	0.202	-0.051
247061_at	-0.838	2.929	-1.074	-0.892	-0.125	1.029	-0.237	-0.792
247062_at	0.057	0.121	-0.174	0.384	-0.388	-0.155	0.227	-0.072
247063_at	-0.115	-0.256	0.505	-0.696	0.561	0.651	-1.128	0.477
247065_s_at	1.324	-0.231	0.326	0.116	-1.535	-0.454	0.738	-0.284
247067_at	0.086	0.156	-0.421	-0.115	0.294	-0.686	-0.07	0.756
247069_at	-0.024	0.361	0.018	-0.93	0.575	-1.128	0.227	0.901
247070_at	-1.815	-1.814	2.17	-1.383	2.842	-2.177	-1.594	3.77
247074_at	0.528	1.943	-0.174	-0.097	-2.199	-0.426	1.582	-1.157
247075_at	-0.305	0.106	0.016	0.052	0.131	0.187	0.326	-0.513
247076_at	-0.126	0.26	0.047	-0.322	0.141	-0.17	0.224	-0.054
247077_at	-1.15	0.127	0.325	1.086	-0.388	-0.918	0.288	0.63
247078_at	-0.153	0.199	0.184	-0.262	0.033	0.812	-0.181	-0.631
247079_at	0.605	0.004	0.813	-1.07	-0.353	1.041	-0.292	-0.749
247080_at	-0.338	0.034	0.323	-0.03	0.011	0.221	0.262	-0.483
247081_at	0.796	-0.302	0.146	-0.071	-0.568	1.288	-0.519	-0.769
247082_at	0.035	0.488	0.06	-0.056	-0.528	-0.188	0.532	-0.344
247084_at	-0.745	-0.74	-0.64	-0.587	2.711	-1.092	-0.17	1.261
247085_at	0.106	-0.729	-0.01	1.333	-0.701	-0.461	-0.053	0.514
247089_at	0.05	0.46	0.203	-0.377	-0.335	0.944	0.064	-1.009
247091_at	-5.247	-5.768	3.605	4.602	2.808	-1.256	-3.501	4.757
247092_at	-0.266	0.694	-0.015	-0.535	0.122	0.285	0.225	-0.511
247094_at	2.215	0.323	-0.8	-1.037	-0.701	1.178	-0.281	-0.897
247097_at	1.523	3.64	-1.905	-2.035	-1.223	1.248	0.707	-1.956
247098_at	-0.046	0.063	0.072	-0.007	-0.083	1.579	-0.413	-1.166
247101_at	-0.71	1.177	-0.219	-0.072	-0.176	0.885	0.042	-0.926
247106_at	0.091	-0.186	0.127	0.218	-0.25	0.347	-0.067	-0.28
247110_at	0.394	-0.099	-0.031	-0.116	-0.148	0.234	-0.07	-0.164
247111_at	-0.634	0.757	-0.028	0.144	-0.24	0.245	0.441	-0.685
247112_at	-0.143	0.218	0.291	-0.099	-0.268	-0.17	0.342	-0.172
247113_at	-0.07	0.603	0.08	-0.216	-0.398	-0.046	0.667	-0.62
247114_at	-0.304	0.895	-0.749	-0.427	0.585	-0.455	0.339	0.115
247115_at	-0.016	0.406	-0.304	0.118	-0.204	-0.637	-0.146	0.783
247117_at	0.435	0.602	0.334	-0.565	-0.806	0.761	0.556	-1.317
247119_at	-0.274	-0.021	0.574	0.004	-0.283	1.492	-0.173	-1.319
247120_at	-2.497	0.4	-0.462	1.341	1.218	-1.515	-0.192	1.707
247121_at	-0.081	-0.072	0.074	0.357	-0.278	1.055	-0.197	-0.859
247123_at	0.683	-0.511	0.221	0.127	-0.52	0.419	-0.138	-0.28
247124_at	0.671	0.545	0.325	-0.755	-0.786	-0.347	0.627	-0.279
247125_at	0.248	-1.281	-0.106	1.183	-0.044	-0.325	-1.117	1.442
247126_at	0.437	0.226	-0.304	0.273	-0.632	-1.435	0.935	0.499
247130_at	0.047	-0.019	0.131	-0.297	0.138	0.78	-0.057	-0.723
247131_at	-0.234	-0.176	0.625	0.16	-0.375	-0.164	0.016	0.148
247132_at	0.568	-0.14	0.124	-0.014	-0.538	-0.488	-0.112	0.599
247136_at	0.725	2.313	-1.37	-0.972	-0.697	0.875	0.373	-1.248
247137_at	1.204	-0.937	0.33	0.175	-0.772	0.189	-0.218	0.029
247138_at	-0.738	-0.472	0.318	0.682	0.21	-0.204	-0.27	0.475
247139_at	-0.774	0.102	0.573	0.348	-0.249	0.708	-0.159	-0.548
247140_at	-0.206	-0.307	0.041	0.835	-0.362	-0.376	-0.439	0.815
247141_at	-0.372	0.867	-0.043	-0.344	-0.107	0.171	0.602	-0.773
247142_at	0.01	0.081	-0.015	0.019	-0.096	0.101	-0.02	-0.08
247147_at	1.175	0.353	0.113	-1.145	-0.497	-0.076	0.311	-0.234
247148_at	-0.22	-0.761	0.388	-0.452	1.044	-0.634	-0.04	0.674
247149_at	-0.975	0.332	-0.418	0.316	0.746	-0.676	-0.205	0.881
247150_at	-0.591	1.31	-0.01	-0.506	-0.203	0.757	1.105	-1.861
247151_at	0.558	0.432	0.896	-0.394	-1.493	0.41	0.912	-1.322
247152_at	-0.241	-0.036	0.028	0.441	-0.191	0.271	-0.06	-0.21
247153_at	0.506	-0.594	0.655	-0.889	0.322	0.744	-0.109	-0.635
247154_at	0.36	-0.799	0.253	-0.185	0.371	0.176	-0.925	0.749
247155_at	0.337	0.591	-0.522	-0.461	0.055	-0.056	0.572	-0.516
247156_at	-0.338	0.463	-0.037	0.462	-0.551	0.221	0.471	-0.692
247157_at	0.059	-0.32	0.088	-0.252	0.424	0.327	-0.311	-0.016
247158_at	0.062	0.407	0.068	-0.005	-0.531	0.216	-0.023	-0.193
247161_at	0.29	0.142	-0.147	0.207	-0.493	-0.534	0.865	-0.332
247163_at	-0.293	-0.338	-0.217	0.583	0.265	0.679	-0.329	-0.35
247164_at	-0.189	0.362	0.09	-0.391	0.127	0.592	0.148	-0.74
247168_at	-0.518	0.482	0.893	-1.296	0.439	1.824	-0.043	-1.781
247169_at	-0.626	-0.243	0.48	0.034	0.354	-0.069	0.873	-0.804
247170_at	-4.873	-5.153	3.274	4.234	2.518	-1.51	-2.927	4.436
247171_at	0.191	-0.255	-0.221	0.397	-0.112	0.011	0.151	-0.163
247173_at	-0.974	-1.28	1.228	0.367	0.659	0.782	-0.096	-0.685
247175_at	-2.035	-2.386	-0.246	2.809	1.858	-1.629	0.069	1.56
247176_at	0.664	0.373	-0.751	-0.175	-0.112	-0.452	-0.325	0.777
247178_at	0.011	0.466	-0.007	-0.242	-0.226	1.304	-0.375	-0.929
247180_at	-0.713	2.324	-0.736	-0.662	-0.214	0.141	0.259	-0.401
247183_at	-0.33	-0.463	0.344	0.362	0.087	-0.392	0.132	0.26
247184_at	0.192	-0.339	-0.056	0.199	0.004	1.054	0.169	-1.223
247185_at	-0.09	-0.618	0.362	-0.476	0.823	0.286	0.065	-0.352
247186_at	0.357	-0.272	-0.001	-0.225	0.141	-0.446	-0.196	0.642
247187_at	0.02	0.174	-0.083	0.261	-0.373	1.304	-0.356	-0.948
247188_at	-0.745	-0.353	0.047	0.609	0.441	-0.878	-0.099	0.977
247189_at	-2.189	-1.354	1.459	1.073	1.011	-4.115	1.587	2.528
247190_at	-0.485	0.919	0.167	-0.029	-0.572	-0.123	0.942	-0.819
247191_at	-1.32	-1.041	0.756	0.068	1.537	-0.644	-0.393	1.037
247192_at	-0.063	0.402	0.424	-0.827	0.065	0.511	0.878	-1.389
247193_at	-0.287	-1.974	2.626	1.043	-1.408	-0.574	0.927	-0.353
247194_at	-0.107	0.08	-0.503	0.289	0.241	-1.085	-0.748	1.832
247197_at	-0.659	-0.478	-0.677	1.295	0.519	-0.588	-0.379	0.968
247198_at	0.625	-0.706	-0.237	0.514	-0.195	-0.324	-0.201	0.525
247199_at	0.704	-0.154	-0.986	-0.207	0.643	-1.189	-0.6	1.789
247200_at	0.603	-0.261	-0.039	-0.036	-0.267	1.021	-0.316	-0.705
247201_at	-0.238	0.371	-0.035	-0.229	0.131	0.5	-0.062	-0.438
247202_at	-1.575	-3.274	1.583	1.912	1.354	-1.335	1.144	0.191
247203_at	0.279	-0.09	0.198	-0.211	-0.176	0.902	-0.312	-0.59
247206_at	-0.259	0.135	-0.142	0.595	-0.329	0.345	0.343	-0.688
247207_at	-0.446	0.1	-0.125	0.379	0.092	0.13	0.348	-0.478
247209_at	0.088	-0.072	0.466	-0.404	-0.078	0.468	0.189	-0.656
247210_at	0.136	-0.209	-0.33	0.211	0.192	-0.682	-0.068	0.75
247211_at	0.052	-0.749	0.146	0.454	0.097	-0.64	-0.539	1.178
247212_at	-0.435	-0.721	0.21	-1.118	2.064	-1.206	-0.951	2.157
247214_at	-1.266	-2.24	0.377	1.259	1.87	-1.016	0.455	0.561
247215_at	0.546	-0.742	0.857	-0.246	-0.415	-0.887	-1.386	2.273
247216_at	1.305	0.68	0.385	-1.188	-1.181	1.724	0.327	-2.051
247218_at	-0.236	0.369	0.395	-0.378	-0.151	1.125	0.318	-1.443
247219_at	-0.169	-0.037	0.117	0.435	-0.346	-0.386	0.022	0.365
247220_at	-0.03	0.174	0.084	-0.333	0.106	0.75	0.286	-1.036
247221_at	0.251	0.292	-0.07	-0.295	-0.178	-0.289	0.39	-0.101
247222_at	0.094	-0.499	0.277	0.433	-0.306	0.734	-0.371	-0.363
247225_at	0.36	-0.219	-0.241	0.297	-0.197	-1.903	-1.331	3.234
247228_at	2.264	-0.695	0.396	-1.565	-0.4	-0.252	-0.115	0.366
247229_at	-0.008	-0.131	-0.142	-0.104	0.385	-1.409	-1.377	2.786
247232_at	0.544	-1.275	1.193	-0.287	-0.175	-0.383	-0.006	0.389
247233_at	-0.331	0.504	0.232	-0.097	-0.307	0.164	0.405	-0.569
247235_at	-0.04	-0.058	0.023	0.399	-0.324	0.501	0.021	-0.522
247237_at	0.223	-0.121	-0.073	0.075	-0.105	0.063	0.764	-0.827
247238_at	0.125	-0.232	0.396	0.026	-0.315	0.696	0.135	-0.831
247239_at	0.405	0.157	0.512	-0.69	-0.384	1.219	-0.426	-0.793
247241_at	0.187	-0.053	0.52	-0.679	0.026	1.466	-0.269	-1.197
247244_at	-0.051	0.059	-0.01	-0.018	0.019	1.75	-0.442	-1.307
247247_at	0.008	0.2	0.625	-0.652	-0.181	0.774	0.31	-1.084
247248_at	-0.64	-0.629	0.119	0.921	0.228	-0.46	0.413	0.046
247249_at	-0.44	0.435	0.143	-0.254	0.115	0.974	0.378	-1.352
247251_at	-0.214	-0.248	0.233	0.059	0.171	-1.514	0.709	0.805
247256_at	-0.763	0.617	-0.09	0.411	-0.175	0.821	0.403	-1.224
247257_at	-0.135	0.22	0.132	-0.278	0.061	0.134	0.08	-0.214
247258_at	-0.51	0.106	0.18	-0.016	0.24	0.81	0.056	-0.866
247259_at	-0.396	-0.345	-0.42	0.891	0.271	-0.17	-0.409	0.58
247260_at	-0.135	-0.277	-0.085	0.827	-0.33	-0.56	0.005	0.556
247261_at	-1.218	-0.404	-0.059	1.265	0.416	0.194	-0.359	0.165
247262_at	-0.114	-0.401	0.119	0.436	-0.041	-0.747	0.486	0.262
247263_at	-0.177	0.417	-0.241	0.339	-0.337	-0.311	0.616	-0.305
247265_at	1.174	0.014	-0.218	-0.402	-0.569	-0.081	-0.458	0.539
247266_at	-3.637	-2.851	2.652	2.233	1.603	-1.159	-0.834	1.994
247267_at	-0.298	0.301	0.252	-0.365	0.109	0.565	0.379	-0.945
247268_at	0.744	1.03	-0.441	-2.309	0.976	2.05	-0.218	-1.832
247270_at	0.069	-0.462	0.082	0.558	-0.247	0.056	0.197	-0.254
247271_at	0.25	-0.09	0.32	-0.431	-0.049	0.414	-0.009	-0.405
247272_at	0.7	-0.5	0.244	-0.042	-0.402	-0.583	0.411	0.172
247273_at	-0.326	-0.285	-0.217	-0.318	1.146	-0.675	-0.414	1.089
247274_at	0.09	0.3	-0.352	0.421	-0.459	0.536	0.221	-0.757
247275_at	-0.648	0.373	-0.156	0.427	0.004	-0.99	0.05	0.94
247276_at	0.008	-0.277	-0.044	0.406	-0.094	-0.041	-0.069	0.11
247277_at	-0.033	-0.106	0.927	-1.129	0.341	1.468	-0.195	-1.274
247279_at	0.492	-0.005	0.153	-0.978	0.337	0.728	-0.312	-0.416
247280_at	1.242	-0.087	-0.115	-1.312	0.272	-0.553	-1.704	2.257
247281_at	-0.189	-0.209	0.095	0.069	0.235	-0.08	-0.083	0.163
247282_at	0.086	-0.42	-0.443	-0.416	1.193	-1.078	-1.057	2.136
247283_at	1.041	-0.601	-1.022	1.088	-0.506	-0.092	-0.347	0.439
247284_at	1.401	0.731	-0.242	-1.182	-0.708	-0.476	-1.661	2.137
247285_at	-0.136	0.053	-0.108	0.112	0.079	-0.142	-0.023	0.164
247286_at	-0.013	-0.206	-0.041	0.35	-0.091	0.404	-0.239	-0.166
247288_at	-1.717	-2.76	1.705	2.275	0.497	-1.917	1.507	0.41
247289_at	-0.51	0.506	0.086	0.21	-0.291	-0.201	0.757	-0.556
247293_at	-0.716	-2.107	-0.787	4.479	-0.868	-2.093	-0.282	2.375
247295_at	-0.588	0.41	-0.074	0.214	0.037	-1.131	0.525	0.606
247296_at	-0.053	0.259	0.087	0.017	-0.309	0.562	0.612	-1.174
247297_at	-0.686	1.578	0.383	-2.89	1.615	-2.573	-1.007	3.58
247298_at	-0.102	0.569	0.074	-0.35	-0.191	-0.089	0.671	-0.581
247299_at	0.007	0.029	-0.001	0.048	-0.083	-0.019	0.049	-0.03
247300_at	-0.019	0.795	-0.387	0.098	-0.487	-0.354	0.23	0.123
247301_at	-0.031	0.308	0.288	-0.723	0.158	1.124	-0.004	-1.12
247302_at	-0.158	-0.614	-0.256	0.972	0.056	-0.533	0.329	0.204
247303_at	-0.186	0.438	0	0.164	-0.417	0.364	0.144	-0.508
247304_at	-0.354	-0.377	-0.392	-0.359	1.482	-1.181	-1.182	2.363
247305_at	-0.819	-0.139	-0.426	1.195	0.189	-0.606	-0.309	0.915
247306_at	0.301	-0.255	-0.061	0.156	-0.141	-0.377	0.687	-0.31
247307_at	-0.132	0.147	0.326	0.171	-0.512	-0.032	0.542	-0.51
247308_at	1.36	0.317	-1.107	0.151	-0.72	0.31	-0.778	0.468
247309_at	-0.272	-0.327	-0.155	0.748	0.005	-0.27	0.341	-0.07
247310_at	-0.346	-0.127	-0.259	0.18	0.552	1.558	-0.572	-0.986
247312_at	0.935	-1.119	-0.912	1.249	-0.153	-0.218	-0.476	0.694
247313_at	-0.405	-0.931	0.586	0.678	0.073	0.524	-0.298	-0.227
247315_at	0.119	0.435	-0.104	-0.161	-0.288	0.186	0.049	-0.235
247316_at	0.186	0.272	-0.336	-0.292	0.17	-0.244	0.393	-0.149
247318_at	2.09	0.464	-2.759	-0.667	0.872	-0.431	-0.922	1.353
247319_at	0.685	-0.041	0.985	-0.442	-1.186	0.475	0.312	-0.787
247321_s_at	-0.001	-0.026	-0.114	0.332	-0.192	-0.371	0.107	0.263
247322_at	0.191	-0.071	-0.099	-0.115	0.093	-0.336	0.659	-0.323
247325_at	-0.002	0.162	0.374	-0.543	0.008	1.402	0.175	-1.578
247327_at	0.387	1.239	-0.81	-0.042	-0.774	-0.675	-0.843	1.518
247328_at	0.12	0.085	-0.001	-0.197	-0.006	-0.5	0.22	0.28
247329_at	0.355	0.436	-0.138	-0.322	-0.331	0.76	0.576	-1.336
247330_at	-0.039	-0.044	0.096	-0.371	0.359	-0.243	0.213	0.03
247331_at	0.291	0.757	-0.276	-0.257	-0.515	1.048	0.286	-1.334
247332_at	-0.028	0.097	0.087	-0.111	-0.045	0.355	0.299	-0.655
247333_at	-0.689	1.316	-0.868	-0.917	1.158	-1.235	-2.181	3.416
247334_at	0.174	-0.37	0.145	0.491	-0.441	0.037	-0.108	0.071
247336_at	0.08	-0.15	-0.339	-0.024	0.432	0.001	0.201	-0.202
247337_at	-4.448	-4.832	3.564	3.006	2.71	1.027	0.964	-1.991
247338_at	0.252	0.401	0.012	-0.35	-0.315	0.231	0.276	-0.507
247339_at	-0.165	0.015	0.534	-0.195	-0.189	1.157	-0.314	-0.843
247345_at	-0.385	2.087	-0.887	0.198	-1.012	0.079	0.568	-0.647
247346_at	1.201	-0.173	0.421	-0.431	-1.017	-0.828	0.506	0.323
247347_at	-0.794	0.476	-0.095	0.279	0.134	-0.704	0.66	0.044
247348_at	0.274	2.371	-0.664	-0.602	-1.379	0.417	0.663	-1.08
247350_at	-0.195	-0.027	-0.292	0.848	-0.334	0.844	-0.409	-0.435
247351_at	0.489	-0.35	0.139	-0.209	-0.069	-0.24	-0.497	0.737
247352_at	1.812	0.969	-0.092	-0.945	-1.744	1.423	1.018	-2.44
247353_at	0.108	0.42	-0.209	-0.535	0.216	0.026	0.174	-0.199
247354_at	-2.654	-1.809	1.854	3.217	-0.607	-1.746	-1.538	3.285
247355_at	0.184	-0.081	0.828	-0.83	-0.1	0.979	0.13	-1.109
247356_at	0.587	2.276	-0.435	-1.2	-1.227	-2.157	1.797	0.36
247357_at	-0.04	-0.017	-0.066	-0.022	0.145	-0.511	-0.47	0.981
247361_at	-0.045	0.311	0.26	-0.383	-0.142	0.424	0.111	-0.535
247362_at	-0.727	-0.068	0.238	0.141	0.415	-0.098	0.284	-0.187
247365_at	-0.4	0.373	0.035	-0.039	0.031	-0.186	0.079	0.106
247366_at	0.009	-0.254	-0.038	0.597	-0.314	-0.082	0.185	-0.103
247367_at	0.253	0.09	0.017	-0.192	-0.168	1.203	-0.333	-0.871
247370_at	0.992	0.523	-0.202	-0.713	-0.599	0.331	0.268	-0.599
247371_at	0.113	0.227	0.372	-0.466	-0.246	0.453	-0.106	-0.347
247373_at	-0.398	1.268	-0.079	-1.165	0.375	0.605	0.555	-1.16
247374_at	0.17	0.455	-0.005	-0.517	-0.104	-0.474	0.293	0.181
247376_at	-0.43	0.303	0.425	-0.208	-0.09	0.957	0.376	-1.333
247380_at	-0.311	0.554	-0.228	0.341	-0.356	-0.397	0.234	0.163
247382_at	0.079	0.075	0.178	-0.316	-0.016	-0.029	0.319	-0.29
247383_at	-2.628	-0.762	1.374	1.756	0.262	-1.094	-0.273	1.367
247384_at	0.927	-0.66	-0.207	0.089	-0.149	-0.263	-0.019	0.282
247386_at	0.257	0.091	0.456	-0.407	-0.397	1.926	-0.469	-1.457
247389_at	0.086	-0.38	-0.064	0.497	-0.139	-0.056	0.002	0.054
247390_at	-0.75	0.271	-0.178	0.753	-0.095	0.668	0.106	-0.774
247391_at	-0.023	0.006	-0.039	-0.008	0.064	1.342	-0.528	-0.814
247392_at	-0.647	-0.015	0.151	0.536	-0.025	-0.397	-0.327	0.724
247395_at	-0.05	0.027	0.019	0.787	-0.783	0.977	-0.002	-0.974
247396_at	0.259	0.304	0.224	-0.4	-0.387	-0.457	0.306	0.15
247398_at	-0.325	0.199	-0.107	0.345	-0.111	0.073	0.255	-0.328
247399_at	-0.447	-0.403	-0.224	-0.235	1.308	0.206	-0.296	0.09
247401_at	-0.181	-0.09	0.72	-0.141	-0.308	-0.022	0.035	-0.013
247403_at	-0.424	-0.623	0.575	0.924	-0.453	-0.654	0.307	0.347
247404_at	0.174	-0.235	0.409	0.077	-0.425	0.33	0.128	-0.458
247405_at	-0.309	-0.514	0.148	-0.09	0.766	-0.352	-0.169	0.521
247407_at	-0.23	-0.41	0.776	-0.862	0.726	-0.448	0.086	0.363
247409_at	-0.547	0.241	0.016	0.46	-0.17	1.58	-0.024	-1.556
247411_at	-0.544	0.951	0.001	-0.27	-0.138	0.4	0.365	-0.766
247412_at	-0.55	0.303	0.491	-0.129	-0.116	1.244	0.346	-1.591
247414_at	-0.531	0.09	-0.051	0.516	-0.023	0.538	0.103	-0.641
247415_at	0.005	0.003	-0.049	0.049	-0.008	0.501	-0.219	-0.282
247417_at	-0.12	0.052	0.093	-0.016	-0.009	1.143	-0.105	-1.039
247418_at	1.642	0.272	-0.382	-0.646	-0.886	0.375	-0.377	0.002
247419_at	-0.383	0.239	-0.394	0.429	0.109	0.244	0.079	-0.323
247422_at	-0.277	0.585	0.014	-0.22	-0.102	0.203	0.09	-0.294
247425_at	0.075	-0.09	0.482	-0.945	0.478	1.4	0.221	-1.621
247427_at	-0.097	-0.662	-0.277	0.895	0.141	-0.624	0.46	0.164
247428_at	0.005	0.055	-0.39	0.252	0.077	-0.093	0.225	-0.132
247429_at	0.176	-0.619	-0.697	1.095	0.045	-0.267	0.063	0.203
247430_at	0.377	0.401	-0.32	-0.055	-0.402	0.404	0.694	-1.099
247432_at	0.303	-0.21	0.053	0.063	-0.21	-0.233	0.067	0.166
247433_at	-0.259	-0.254	-0.13	0.239	0.404	0.227	-0.44	0.213
247434_at	-0.101	0.18	-0.1	-0.108	0.129	-0.215	0.314	-0.099
247436_at	0.582	1.07	-0.278	-0.862	-0.513	0.238	0.559	-0.797
247438_at	0.517	-0.632	-0.567	0.711	-0.028	-0.86	-0.192	1.051
247439_at	-0.666	-1.524	1.289	0.568	0.332	0.026	0.531	-0.556
247441_at	-0.003	-0.344	0.805	-0.855	0.397	1.561	-0.594	-0.967
247442_s_at	0.175	-0.221	0.265	-0.429	0.211	0.28	0.373	-0.653
247443_at	-0.18	-0.107	-0.17	0.09	0.367	-0.711	-0.763	1.474
247444_at	-0.906	-0.899	0.051	-0.832	2.587	-1.946	-1.815	3.762
247445_at	-0.373	0.236	-0.184	0.58	-0.259	0.143	0.258	-0.401
247446_at	-0.131	0.429	0.49	-1.195	0.407	1.673	-0.028	-1.646
247449_at	0.07	-0.078	0.75	-0.818	0.076	1.726	0.226	-1.952
247450_at	0.758	-0.823	0.683	0.366	-0.985	0.063	-0.038	-0.025
247453_at	-0.205	0.555	0.368	-0.829	0.111	1.672	-0.049	-1.622
247454_at	-0.083	0.163	0.435	-0.719	0.204	1.345	-0.088	-1.256
247456_at	0.006	0.039	-0.017	0.057	-0.085	0.008	0.022	-0.03
247459_at	0.668	0.341	-0.566	0.942	-1.385	0.461	0.109	-0.57
247460_at	0.226	0.665	0.084	-0.514	-0.461	0.371	0.35	-0.721
247464_at	-1.207	-1.171	0.299	1.601	0.478	-1.14	-1.014	2.153
247465_at	0.521	0.173	0.881	-1.646	0.071	1.872	0.149	-2.02
247467_at	-0.045	0.034	-0.327	0.665	-0.327	-0.197	-0.302	0.499
247468_at	0.194	-0.606	0.646	0.156	-0.389	-0.261	-0.215	0.476
247469_at	-1.272	-0.812	-0.964	1.503	1.545	-0.795	-0.196	0.99
247470_at	0.234	1.919	-0.956	-1.144	-0.053	0.175	-0.572	0.397
247471_at	0.119	0.052	-0.052	0.063	-0.181	-0.023	0.016	0.008
247473_at	0.334	0.969	0.004	-0.485	-0.823	1.229	-0.243	-0.986
247474_at	-0.746	1.761	1.258	-0.35	-1.923	-0.538	1.131	-0.593
247475_at	0.251	-0.041	-0.087	-0.022	-0.101	-1.803	-1.382	3.185
247476_at	0.178	2.47	-1.427	-0.923	-0.298	-1.032	2.309	-1.278
247477_at	1.186	2.801	-1.202	-2.329	-0.455	1.199	0.931	-2.13
247480_at	0.609	0.193	0.596	-0.74	-0.658	0.729	0.534	-1.263
247482_at	-0.171	-0.079	0.159	-0.059	0.151	0.693	0.375	-1.068
247483_at	2.149	2.333	-1.977	-1.976	-0.529	-0.881	-0.94	1.821
247487_at	1.143	0.387	-1.501	-0.481	0.452	-0.193	-1.33	1.524
247488_at	1.104	-1.133	-0.517	1.207	-0.661	-1.207	-0.299	1.506
247489_at	0.077	0.135	0.118	0.579	-0.909	0.777	0.228	-1.005
247491_at	-0.018	0.445	0.493	-0.8	-0.12	1.797	0.179	-1.975
247493_at	0.437	-2.361	0.652	1.536	-0.265	-0.881	-0.945	1.826
247494_at	0.177	0.35	0.125	-0.339	-0.313	-0.574	0.564	0.01
247495_at	0.506	0.352	0.363	0.242	-1.463	-0.603	0.509	0.093
247496_at	-0.133	-0.002	0.085	0.286	-0.237	-0.516	0.589	-0.073
247497_at	-0.122	0.116	0.897	-1.089	0.198	1.455	-0.043	-1.412
247498_at	-0.556	0.152	-0.252	0.708	-0.052	-0.893	0.128	0.765
247499_at	0.102	0.406	-0.199	0.049	-0.358	0.405	0.177	-0.582
247503_at	1.405	0.535	-0.816	-0.577	-0.547	-0.325	0.144	0.18
247504_at	-0.035	0.21	-0.191	0.179	-0.162	-0.099	0.449	-0.35
247505_at	-0.166	0.169	0.318	-0.263	-0.058	0.211	0.613	-0.824
247506_at	0.193	0.054	0.177	0.226	-0.65	-1.003	0.126	0.877
247510_at	-0.042	0.16	0.202	-0.341	0.02	0.798	0.029	-0.827
247513_at	-0.306	0.575	-0.277	0.692	-0.684	-0.112	0.125	-0.013
247517_at	-0.012	0.503	0.035	-0.507	-0.018	-0.345	0.697	-0.352
247520_at	-0.05	0.88	0.369	-1.218	0.018	1.719	0.015	-1.734
247521_at	0.197	-0.045	-0.095	0.263	-0.321	-0.551	0.306	0.245
247522_at	-2.83	-1.24	1.43	0.983	1.658	-1.844	-2.348	4.192
247523_at	-0.349	-0.033	0.365	-0.222	0.239	0.464	-0.729	0.266
247524_at	-0.899	0.83	-0.268	0.184	0.154	0.098	0.376	-0.474
247525_at	0.635	-0.383	0.149	0.262	-0.662	0.092	-0.236	0.144
247528_at	-0.02	-0.083	0.346	-0.057	-0.186	0.709	-0.322	-0.387
247530_at	-0.086	0.493	-0.121	-0.094	-0.192	-0.151	0.264	-0.113
247531_at	0.196	-0.075	-0.106	-0.061	0.045	-1.178	-1.03	2.208
247534_at	-0.314	1.058	-1.047	0.253	0.051	-0.082	0.358	-0.275
247536_at	0.06	-0.298	-0.344	-0.298	0.881	-1.889	-1.891	3.78
247540_at	-0.18	0.128	-0.19	-0.162	0.404	-0.597	-0.341	0.938
247542_at	0.096	0.164	-0.473	0.303	-0.09	-0.211	0.326	-0.115
247543_at	0.101	0.12	1.381	-0.937	-0.666	-0.357	-0.358	0.715
247544_at	0.109	0.108	0.135	-0.181	-0.171	0.16	0.081	-0.241
247545_at	-0.329	-0.834	-0.238	1.174	0.227	-0.53	-0.627	1.157
247547_at	-0.004	0.003	-0.004	0.029	-0.024	0.048	-0.022	-0.026
247550_at	0.024	-0.078	0.164	-0.251	0.14	0.926	-0.187	-0.739
247551_at	0.382	0.376	0.822	-1.297	-0.283	0.514	0.62	-1.134
247552_at	-0.173	0.038	0.337	-0.261	0.059	-1.517	0.758	0.759
247555_at	0.373	0.477	0.791	-1.696	0.056	0.942	0.277	-1.219
247556_at	-0.039	0.056	-0.03	0.259	-0.246	0.011	-0.498	0.487
247558_at	0.271	0.254	0.219	-0.525	-0.22	1.016	0.029	-1.045
247563_at	0.049	-0.072	0.814	-0.431	-0.36	1.563	0.367	-1.93
247564_at	0.35	-0.089	-0.139	0.002	-0.125	0.157	0.027	-0.184
247565_at	0.274	0.4	0.328	-0.445	-0.558	0.422	0.163	-0.585
247566_at	-0.09	0.323	0.417	-0.818	0.169	0.511	0.316	-0.827
247567_at	0.075	-0.107	-0.356	0.754	-0.366	0.527	-0.704	0.177
247568_at	0.005	0.033	-0.035	0.022	-0.026	-1.055	-1.093	2.148
247569_at	0.228	-0.137	0.1	-0.052	-0.139	-0.547	0.712	-0.164
247570_at	0.006	0.085	-0.039	0.017	-0.068	0.014	-0.002	-0.013
247571_at	0.663	-0.956	-0.285	0.924	-0.346	-0.499	-0.343	0.841
247572_at	-0.09	0.414	0.081	-0.263	-0.142	0.825	0.159	-0.985
247574_at	-0.314	0.147	-0.577	0.41	0.334	-0.073	-0.232	0.305
247575_at	-0.395	0.533	0.311	-0.896	0.447	1.957	0.02	-1.976
247580_at	-0.228	-0.007	0.108	-0.17	0.297	1.47	-0.546	-0.924
247581_at	0.497	-0.336	-0.408	-0.313	0.559	-1.552	-1.305	2.857
247584_at	0.183	0.427	0.559	-1.28	0.111	1.263	0.431	-1.694
247585_at	1.138	-0.142	-0.076	-1.153	0.233	0.776	-1.338	0.562
247586_at	-1.522	0.44	-0.585	0.198	1.47	-2.384	-0.668	3.052
247587_at	-0.168	-0.243	-0.115	0.641	-0.115	-0.556	0.294	0.262
247588_at	0.094	0.286	0.003	-0.062	-0.321	0.047	0.508	-0.555
247589_at	-0.317	-2.036	-1.213	0.825	2.742	-0.777	0.095	0.683
247590_at	-0.376	-0.372	-0.404	-0.351	1.502	-1.872	-1.823	3.695
247593_at	0.31	0.211	0.441	-0.977	0.015	0.797	0.172	-0.97
247595_at	0.638	0.196	-0.181	-0.198	-0.455	-0.054	0.275	-0.221
247597_at	-0.165	-0.841	-0.515	1.325	0.196	-1.261	0.32	0.942
247598_at	0.019	0.627	0.247	-0.285	-0.608	1.025	0.116	-1.142
247600_at	-2.776	-2.478	1.709	1.535	2.01	-0.231	-0.24	0.471
247603_at	0.395	-0.056	0.13	-0.599	0.13	2.1	-0.649	-1.451
247604_at	1.989	1.537	-2.374	-1.393	0.242	-0.904	0.476	0.429
247606_at	-0.605	0.612	0.143	-0.256	0.105	0.936	0.902	-1.837
247607_at	-0.297	0.474	0.318	-0.481	-0.014	1.011	0.312	-1.323
247608_at	0.015	-0.266	0.83	-0.608	0.029	1.416	0.077	-1.493
247609_at	-0.002	0.159	0.097	-0.007	-0.247	1.174	-0.042	-1.132
247610_at	2.786	1.332	-0.738	-1.865	-1.514	2.973	-1.802	-1.171
247611_at	1.835	0.125	-0.202	-0.943	-0.816	0.828	-0.602	-0.226
247612_at	-0.028	0.278	0.401	-0.409	-0.242	1.566	0.031	-1.597
247624_at	0.001	0.543	-0.08	0.027	-0.49	0.474	0.266	-0.74
247626_at	-0.071	-0.719	-0.431	1.269	-0.048	0.07	-0.323	0.253
247627_at	0.294	0.291	-0.292	-0.023	-0.27	-1.221	0.179	1.041
247628_at	-0.922	0.051	0.526	0.533	-0.187	-0.785	0.97	-0.185
247630_at	0.634	-0.992	0.512	0.155	-0.308	0.087	-0.163	0.076
247632_at	-0.585	0.434	0.097	0.432	-0.378	-1.51	0.725	0.785
247634_at	3.633	1.34	-1.535	-3.508	0.07	2.166	-0.93	-1.237
247635_at	-0.295	0.606	-0.188	0.176	-0.298	-0.484	0.112	0.372
247636_at	-0.291	0.549	-0.023	-0.288	0.053	-0.404	0.273	0.131
247637_at	-0.541	-0.338	0.644	0.289	-0.054	0.014	0.108	-0.121
247638_at	-0.783	-0.785	-0.783	-0.781	3.132	-0.798	-0.61	1.408
247641_at	1.504	-0.344	0.139	-0.337	-0.962	0.902	-0.219	-0.683
247644_s_at	-0.011	-0.018	0.081	-0.21	0.157	0.18	0.184	-0.363
247645_at	3.735	0.178	-1.085	-3.634	0.806	3.093	-0.419	-2.674
247648_at	-0.638	-0.631	-0.646	-0.604	2.519	-1.632	-2.031	3.663
247649_at	-0.52	0.399	0.329	0.157	-0.365	1.505	-0.112	-1.392
247650_at	-0.477	-0.243	0.079	0.282	0.36	-1.059	0.199	0.86
247651_at	-0.307	0.154	0.048	-0.046	0.15	0.398	0.647	-1.045
247652_at	-0.286	-0.031	0.11	-0.061	0.269	0.603	0.379	-0.982
247653_at	0.025	0.353	-0.154	-0.237	0.012	0.263	0.079	-0.342
247654_at	-0.13	0.479	0.302	-0.648	-0.003	0.776	0.427	-1.203
247655_at	0.126	0.135	0.02	-0.224	-0.057	-0.306	-1.19	1.496
247656_at	-0.561	-0.331	-0.072	0.323	0.642	-0.937	0.386	0.551
247657_at	-0.034	0.139	-0.024	-0.018	-0.062	-0.843	-0.833	1.676
247658_at	-0.47	-0.115	0.057	-0.066	0.595	-0.452	0.072	0.38
247659_at	0.215	0.307	0.228	-0.966	0.216	1.167	-0.095	-1.072
247664_at	-0.466	-0.112	0.173	1.05	-0.646	-0.943	-0.134	1.077
247667_at	0.311	0.282	0.663	-0.811	-0.445	1.565	-0.095	-1.47
247669_at	0.635	-0.367	0.065	0.051	-0.384	0.006	0.172	-0.177
247671_at	-0.266	-0.477	0.983	-0.093	-0.146	1.725	-0.291	-1.434
247673_at	0.263	0.06	0.534	-0.192	-0.665	0.652	0.941	-1.593
247674_at	1.074	2.31	-1.071	-1.29	-1.023	-1.13	-0.226	1.356
247675_at	1.012	1.971	-1.577	-1.12	-0.287	-1.126	0.493	0.633
247676_at	-0.083	0.073	0.44	-0.719	0.29	1.384	-0.376	-1.009
247677_at	-0.092	-0.055	-0.429	0.59	-0.015	-0.724	0.246	0.479
247678_at	-0.301	1.901	-0.938	-0.338	-0.324	-1.937	-0.329	2.266
247679_at	-1.336	-0.514	0.505	1.639	-0.292	-1.592	-1.535	3.128
247687_at	0.053	0.632	0.291	-0.391	-0.586	0.796	0.683	-1.479
247689_at	-1.269	0.63	-0.375	0.84	0.175	-0.252	0.508	-0.256
247690_at	-0.036	-0.914	0.705	1.235	-0.991	0.361	0.464	-0.826
247692_s_at	-0.6	0.602	-0.412	-0.021	0.431	0.736	0.702	-1.437
247693_at	1.031	-0.027	0.113	-0.563	-0.554	-0.193	-1.081	1.274
247694_at	-0.16	0.331	-0.224	0.052	0.001	0.904	0.138	-1.042
247696_at	-0.269	-0.306	-0.313	-0.175	1.062	-1.133	-1.116	2.248
247698_at	-0.17	-0.54	0.117	0.688	-0.096	0.457	-0.369	-0.088
247702_at	-0.438	0.439	0.442	-0.695	0.251	1.151	0.168	-1.319
247703_at	-0.03	0.573	0.275	-0.522	-0.296	0.719	0.171	-0.891
247704_at	1.67	0.593	0.543	-2.012	-0.794	0.415	0.221	-0.636
247705_at	-0.158	0.333	0.392	-0.635	0.068	1.236	0.21	-1.446
247706_at	0.316	-0.55	-0.064	0.196	0.103	-0.466	0.778	-0.312
247707_at	0.169	-0.168	0.103	0.855	-0.959	-0.455	-0.429	0.884
247708_at	0.804	-0.119	0.52	-0.905	-0.3	-0.292	0.023	0.268
247709_at	0.377	1.038	-0.112	-0.232	-1.071	0.764	0.539	-1.303
247712_at	-0.206	-0.958	0.293	0.324	0.548	-0.258	0.074	0.184
247716_at	-0.346	-0.699	0.018	-0.166	1.192	-0.9	0.079	0.821
247720_at	0.285	0.124	-0.87	-0.217	0.678	-1.249	0.016	1.233
247721_at	-0.34	0.563	-0.591	-0.124	0.492	-0.256	0.086	0.17
247722_at	-1.317	-0.436	0.04	0.924	0.789	-1.564	0.151	1.412
247723_at	-0.208	0.217	-0.192	-0.086	0.268	-0.353	-0.789	1.143
247724_at	-0.399	0.573	0.509	-0.08	-0.603	0.463	0.353	-0.817
247725_at	-0.825	1.13	-0.851	0.421	0.125	-0.927	1.083	-0.156
247726_at	1.222	-0.095	0.04	-0.707	-0.461	0.666	0.011	-0.677
247727_at	-0.149	-1.886	0.531	0.878	0.626	-1.46	-0.878	2.338
247731_at	-0.686	-0.732	-0.482	2.55	-0.649	-0.186	0.561	-0.375
247734_at	0.266	-0.463	-0.219	0.909	-0.493	0.538	-0.528	-0.01
247735_at	0.2	0.329	0.662	-1.338	0.148	1.577	-0.005	-1.572
247738_at	-0.805	0.64	-0.599	0.338	0.427	-0.444	0.397	0.047
247739_at	-0.254	0.813	-0.908	-0.507	0.856	1.745	0.14	-1.885
247740_at	0.729	1.049	-1.094	-0.789	0.105	-1.341	-0.156	1.497
247741_at	0.167	0.879	0.253	-0.644	-0.655	1.394	1.073	-2.467
247742_at	-0.108	-0.019	-0.408	-0.464	0.999	0.59	-0.282	-0.308
247743_at	0.144	0.41	0.121	-0.992	0.316	0.688	-0.159	-0.529
247744_at	0.199	1.014	-0.042	-0.305	-0.866	-0.276	1.089	-0.813
247745_at	1.46	1.953	-0.79	-1.685	-0.938	0.407	-0.143	-0.263
247746_at	0.119	0.194	-0.34	-0.107	0.135	-0.123	0.575	-0.452
247748_at	-0.141	0.624	0.28	-0.444	-0.32	0.725	0.062	-0.787
247750_at	0.357	0.108	-0.082	-0.148	-0.236	-0.156	0.048	0.108
247753_at	2.181	1.856	-0.929	-1.172	-1.936	0.726	0.936	-1.662
247755_at	-2.517	-2.466	-0.013	-0.547	5.543	-3.295	0.867	2.428
247761_at	-0.171	-0.29	0.086	0.61	-0.235	-0.322	0.066	0.256
247763_at	-0.304	-0.077	0.402	0.514	-0.534	0.594	0.33	-0.925
247766_at	-0.339	-0.161	0.086	0.417	-0.003	0.314	-0.366	0.052
247768_at	-0.514	0.538	0.737	-0.603	-0.159	-1.48	0.066	1.414
247770_at	0.082	0.753	0.106	-0.666	-0.275	0.691	0.331	-1.022
247771_at	-0.345	-0.143	0.143	0.378	-0.032	0.993	0.068	-1.061
247775_at	0.734	0.08	-0.455	-0.203	-0.156	-0.82	-0.554	1.374
247776_at	0.404	-0.234	-0.652	0.679	-0.197	-0.014	-0.201	0.215
247777_at	0.295	-0.352	-0.078	0.332	-0.198	-0.301	-0.298	0.599
247779_at	0.94	-0.373	0.882	-0.795	-0.653	0.721	-0.305	-0.416
247781_at	3.784	0.925	-1.986	-2.971	0.249	2.323	0.135	-2.459
247786_at	-0.538	0.105	0.378	0.695	-0.639	1.026	0.546	-1.572
247787_at	-0.135	0.347	-0.222	0.041	-0.03	-0.276	0.572	-0.296
247788_at	0.276	-0.234	-0.108	0.284	-0.218	-0.516	-0.411	0.927
247790_at	0.839	-0.181	-0.052	0.371	-0.976	0.091	0.043	-0.134
247791_at	-0.089	0.568	0.003	-0.386	-0.095	-0.301	0.385	-0.084
247792_at	0.243	-0.75	-0.555	1.541	-0.478	0.275	-1.716	1.441
247803_at	0.17	-0.025	-0.036	-0.012	-0.098	0.059	0.081	-0.14
247806_at	-0.253	0.129	-0.164	0.798	-0.509	0.357	0.034	-0.391
247808_at	0.468	0.141	-0.58	0.278	-0.307	0.298	0.295	-0.593
247809_at	-0.025	-0.02	0.21	-0.024	-0.141	0.4	-0.161	-0.238
247810_at	-0.191	-0.045	-0.033	-0.013	0.281	-0.092	0.208	-0.115
247811_at	0.268	-0.687	0.441	0.713	-0.735	-0.121	0.2	-0.079
247815_at	-0.075	0.492	0.344	-0.758	-0.003	0.79	0.433	-1.223
247817_at	-1.032	-0.958	0.508	1.076	0.406	-0.732	-0.752	1.484
247818_at	0.018	-0.355	0.966	-1.155	0.525	1.538	-0.573	-0.965
247819_at	-0.015	0.454	-0.25	-0.071	-0.118	-1.211	-1.059	2.27
247820_at	0.153	0.24	-0.587	0.601	-0.407	-0.709	0.134	0.575
247821_at	0.163	0.033	0.296	-0.325	-0.166	0.917	0.44	-1.358
247822_at	0.275	0.064	0	0.046	-0.385	0.061	0.576	-0.637
247823_at	-0.112	0.327	-0.111	0.07	-0.174	0.345	0.117	-0.462
247826_at	-0.087	0.77	0.587	-0.274	-0.996	1.178	0.531	-1.708
247830_at	-0.08	1.009	-0.5	-0.754	0.325	0.019	0.824	-0.843
247834_at	0.153	0.222	0.331	-0.165	-0.541	0.923	0.237	-1.16
247835_at	0.042	0.036	-0.581	1.001	-0.498	-0.237	-0.54	0.777
247836_at	-0.689	0.737	-0.32	0.49	-0.218	0.216	-0.004	-0.212
247838_at	-0.061	0.435	-0.012	-0.39	0.029	1.084	0.039	-1.123
247839_at	0.072	0.18	0.448	-0.906	0.205	0.36	0.229	-0.589
247840_at	-0.015	-0.347	-0.253	0.692	-0.077	-0.022	0.011	0.011
247841_at	0.089	0.175	-0.044	-0.197	-0.022	0.418	0.026	-0.444
247842_at	-0.323	0.306	-0.061	0.107	-0.03	-0.352	0.449	-0.097
247845_at	-0.37	-0.519	0.942	-0.123	0.071	0.438	0.053	-0.491
247846_at	0.211	0.173	-0.011	-0.266	-0.107	-0.154	0.507	-0.353
247847_at	-0.023	0.386	0.07	-0.172	-0.261	0.63	0.357	-0.987
247849_at	-0.091	0.446	0.251	-1.056	0.45	1.336	-0.107	-1.23
247850_at	-1.154	-1.211	0.822	1.996	-0.453	-1.225	-0.901	2.126
247851_at	-0.005	-1.643	0.158	1.479	0.01	-0.424	-1.02	1.444
247852_at	-0.197	-0.43	-0.065	0.221	0.471	-0.838	0.435	0.403
247854_at	-0.046	-0.816	0.045	0.748	0.068	0.571	-0.232	-0.338
247855_at	0.187	-0.051	0.666	-0.638	-0.165	1.119	-0.559	-0.56
247856_at	-2.593	-2.544	1.579	1.832	1.726	-1.219	0.356	0.863
247858_at	0.094	0.156	-0.105	0.349	-0.493	-0.178	0.134	0.044
247859_at	0.084	0.28	0.238	-0.473	-0.13	0.586	0.137	-0.723
247860_at	0.009	0.178	-0.057	-0.233	0.104	0.473	0.095	-0.568
247861_at	0.044	-0.171	-0.191	0.424	-0.106	-0.732	-0.628	1.361
247862_at	0.18	0.095	0.626	-0.682	-0.219	0.074	-0.128	0.054
247863_at	0.163	0.332	-0.926	0.457	-0.027	-0.291	-0.072	0.362
247864_s_at	0.801	-0.968	0.518	0.494	-0.845	0.826	-0.122	-0.704
247865_at	0.18	0.185	0.166	-0.403	-0.128	-0.169	0.102	0.067
247867_at	1.711	-0.485	-0.615	0.262	-0.872	0.105	-1.299	1.194
247868_at	-4.092	-4.08	3.806	2.083	2.282	-2.139	-1.863	4.003
247871_at	0.422	-1.403	-1.463	-0.963	3.407	-1.93	-2.582	4.511
247877_at	-0.711	-0.923	-1.156	1.073	1.717	-2.91	0.568	2.342
247879_at	-0.879	-0.872	-0.899	-0.852	3.502	-1.454	-0.219	1.674
247881_at	0.497	0.938	-0.163	0.287	-1.558	-0.507	0.944	-0.438
247882_at	-0.165	-0.323	1.096	-0.303	-0.305	-1.839	-0.652	2.491
247884_at	2.05	2.038	-2.122	-1.669	-0.297	1.162	-0.221	-0.941
247885_at	-0.302	-0.51	-0.638	0.984	0.467	-0.979	-0.385	1.364
247886_at	-0.077	-0.022	-0.058	0.205	-0.047	0.38	-0.085	-0.296
247888_at	-0.11	1.654	-0.531	-0.288	-0.725	0.189	0.255	-0.444
247889_at	-0.079	0.249	0.336	-0.268	-0.239	1.514	-0.284	-1.23
247892_at	-1.282	-1.661	0.617	1.514	0.813	-1.54	0.053	1.487
247893_at	-0.346	0.517	1.111	-0.726	-0.555	1.977	0.277	-2.254
247894_at	-0.145	0.348	0.042	-0.048	-0.198	0.678	0.035	-0.712
247895_at	0.264	-0.741	-0.768	-0.688	1.933	-1.549	-1.781	3.33
247896_at	-0.005	-0.657	0.359	0.349	-0.047	0.599	-0.059	-0.54
247898_at	0.145	-1.026	0.242	0.688	-0.049	-0.123	-0.038	0.161
247900_at	0.078	0.512	0.248	-0.891	0.053	0.924	0.345	-1.269
247901_at	-0.15	0.675	0.021	-0.462	-0.084	0.344	0.319	-0.663
247902_at	2.726	-1.162	-1.169	-1.408	1.013	-2.801	-0.315	3.117
247903_at	-0.03	-0.015	-0.236	0.203	0.078	-0.365	0.276	0.089
247906_at	2.115	-0.508	-0.519	-0.526	-0.563	2.223	-1.077	-1.146
247907_at	-0.14	-0.047	0.19	-0.039	0.036	-0.403	0.53	-0.126
247908_at	-0.261	0.805	0.172	-0.418	-0.298	0.47	0.804	-1.274
247909_at	-0.234	0.194	0.363	-0.228	-0.095	0.458	0.357	-0.815
247910_at	-0.156	-0.484	0.096	-0.707	1.252	0.811	0.344	-1.155
247912_at	-0.925	-1.081	-0.209	1.329	0.886	-1.146	-0.704	1.85
247914_at	0.257	-0.915	-0.997	-0.672	2.327	-2.116	-2.141	4.257
247916_at	-0.734	-0.243	1.124	0.128	-0.275	1.542	-0.137	-1.406
247918_at	-0.135	0.284	-0.473	0.289	0.035	-0.271	-0.001	0.272
247920_at	-0.096	-0.094	-0.128	-0.073	0.391	-1.144	-1.115	2.258
247921_at	1.618	0.281	-0.269	-0.579	-1.051	1.614	-0.653	-0.961
247922_at	2.758	2.642	-2.16	-1.962	-1.278	1.947	0.305	-2.252
247923_at	-0.164	0.146	0.352	-0.507	0.173	0.014	0.233	-0.247
247926_at	-0.394	0.519	0.238	-0.695	0.333	1.51	0.092	-1.602
247929_at	0.46	0.638	-0.387	-0.176	-0.535	-0.079	0.54	-0.462
247930_at	-0.145	0.686	-0.429	0.06	-0.172	-0.429	0.427	0.002
247931_at	0.044	0.58	-0.407	0.161	-0.378	-0.935	0.165	0.77
247934_at	-0.192	0.256	-0.189	-0.099	0.224	-0.392	-0.144	0.536
247935_at	-0.071	0.512	0.156	-0.669	0.072	0.899	0.393	-1.293
247936_at	-0.033	0.046	0.003	-0.018	0.001	0.056	-0.095	0.04
247937_at	0.113	-1.6	0.026	0.429	1.031	-0.407	-0.351	0.758
247938_at	-0.229	-0.257	-0.132	0.893	-0.274	-0.139	0.086	0.053
247939_at	0.116	0.159	-0.22	0.213	-0.268	-0.082	-0.002	0.084
247940_at	-1.245	-1.92	-0.72	3.682	0.203	-0.737	-0.65	1.387
247942_at	-0.313	0.786	0.172	-0.654	0.009	1.305	0.138	-1.443
247943_at	-0.509	0.653	0.573	-1.023	0.306	1.765	0.208	-1.974
247944_at	-0.671	0.499	0.134	0.214	-0.177	1.052	0.04	-1.093
247945_at	-0.764	-0.206	-0.599	1.447	0.123	-0.686	-1.033	1.719
247947_at	1.332	1.487	-0.137	-1.192	-1.489	0.961	0.794	-1.755
247948_at	-0.219	-0.162	-0.148	-0.157	0.685	-0.384	-0.996	1.381
247950_at	-0.017	0.367	0.259	-0.611	0.002	1.043	0.02	-1.063
247954_at	-2.312	2.71	-1.443	-0.552	1.597	0.047	-3.496	3.449
247955_at	-0.028	0.334	0.402	-0.852	0.144	0.307	-0.174	-0.133
247956_at	-0.141	-0.057	-0.139	-0.152	0.489	-0.191	0.149	0.042
247959_at	-0.432	0.624	0.279	-0.311	-0.16	0.158	-0.101	-0.057
247960_at	-0.088	0.533	0.094	-0.626	0.087	0.314	0.531	-0.845
247962_at	0.089	0.109	0.222	-0.07	-0.35	2.252	0.063	-2.314
247963_at	-0.167	-0.308	0.135	0.219	0.121	1.024	-0.461	-0.563
247965_at	-3.499	-0.577	0.955	1.265	1.856	-3.149	0.288	2.861
247966_at	-0.435	-0.224	-0.405	0.973	0.091	-0.89	-0.31	1.2
247968_at	-0.069	0.345	0.297	-0.656	0.083	0.543	0.345	-0.888
247971_at	0.539	-0.781	0.523	0.306	-0.588	-0.021	0.595	-0.574
247972_at	0.206	0.133	0.619	-0.726	-0.232	1.314	0.177	-1.49
247978_at	-0.221	0.414	0.313	-0.439	-0.068	0.576	0.433	-1.009
247979_at	0.878	-0.311	-1.68	0.982	0.131	-1.278	0.079	1.199
247982_at	-0.19	-0.3	-0.379	0.757	0.112	-1.17	0.405	0.764
247983_at	-0.345	-0.056	-0.715	1.202	-0.086	-0.15	0.158	-0.008
247984_s_at	-1.215	-0.428	0.771	1.21	-0.339	-0.931	-0.102	1.033
247985_at	1.551	0.62	0.514	-2.712	0.027	1.328	-1.593	0.265
247987_at	0.251	-0.439	0.555	-0.137	-0.23	0.686	0.39	-1.076
247988_at	0.192	-0.237	-0.202	-0.255	0.502	0.194	-0.181	-0.013
247989_at	-0.575	-0.219	0.013	0.56	0.221	-1.471	0.751	0.719
247990_at	-0.231	0.486	0.214	-0.148	-0.321	-0.11	0.659	-0.548
247991_at	0.969	3.426	-1.633	-2.469	-0.292	0.413	0.439	-0.852
247993_at	-0.383	-0.044	0.054	0.276	0.098	0.239	0.046	-0.284
247996_at	0.228	-0.65	0.072	0.429	-0.08	-1.211	-0.071	1.281
247997_at	-0.296	-0.025	-0.333	0.647	0.007	-0.433	-0.257	0.69
247999_at	-0.774	0.171	-0.409	0.816	0.196	-0.726	0.242	0.483
248000_at	-0.239	-0.277	-0.284	0.784	0.016	-0.742	0.192	0.55
248001_at	-0.708	0.064	0.059	0.288	0.298	-0.409	0.108	0.301
248003_at	-0.105	0.869	0.091	-0.573	-0.282	1.088	0.175	-1.263
248004_at	-0.86	-0.689	0.348	1.319	-0.119	-1.153	-1.133	2.286
248005_at	0.448	-0.036	-0.018	-0.666	0.273	-0.604	0.057	0.547
248006_at	-0.353	-0.007	0.018	0.412	-0.071	-0.235	-0.119	0.354
248007_at	-0.746	1.815	-1.249	0.191	-0.01	-0.426	0.517	-0.091
248009_at	-0.17	-0.019	0.01	0.198	-0.019	0.504	0.337	-0.84
248010_at	-0.153	0.063	0.167	0.287	-0.364	-0.105	-0.091	0.195
248014_at	0.639	-0.677	-0.134	0.521	-0.349	-0.343	-0.398	0.74
248016_at	0.166	0.061	0.286	-0.392	-0.121	1.331	-0.312	-1.02
248021_at	-0.808	0.36	0.42	0.085	-0.058	0.712	0.158	-0.869
248023_at	-0.179	0.162	0.106	-0.13	0.04	0.161	-0.039	-0.122
248024_at	0.003	0.02	-0.024	0.052	-0.051	0	-0.008	0.008
248025_at	-1.281	-0.495	0.089	1.013	0.673	-1.03	-0.212	1.242
248026_at	0.119	-0.124	0.508	-0.166	-0.336	0.422	-0.129	-0.293
248027_at	-0.764	1.508	-0.771	0.207	-0.18	-2.155	1.927	0.228
248029_at	0.451	-0.508	-0.238	0.519	-0.223	0.481	-0.168	-0.313
248030_at	-0.245	-0.048	0.214	0.116	-0.038	1.226	0.11	-1.337
248031_at	-1.022	0.993	-0.808	0.987	-0.15	-0.02	0.132	-0.112
248032_at	-0.813	-1.056	0.801	1.108	-0.04	-0.487	-0.616	1.103
248034_at	-0.917	0.328	-0.015	0.291	0.312	-0.468	0.363	0.105
248036_at	-0.397	0.322	0.505	-0.49	0.06	1.444	-0.062	-1.382
248039_at	-0.077	-0.072	-0.092	-0.069	0.31	-0.003	-0.98	0.982
248041_at	-0.123	0.251	0.378	-0.638	0.132	0.09	0.436	-0.526
248042_at	-1.179	-0.473	-0.601	1.452	0.801	-2.814	0.768	2.046
248043_s_at	-0.253	0.122	0.104	-0.207	0.234	0.851	0.408	-1.259
248044_at	-0.277	0.427	-0.924	0.497	0.277	-0.81	0.618	0.193
248045_at	-1.33	0.835	-0.672	0.257	0.911	0.806	0.499	-1.305
248046_at	-2.021	0.876	0.656	0.453	0.036	-1.505	2.279	-0.774
248049_at	-0.489	0.825	0.152	-0.318	-0.169	0.489	0.081	-0.571
248054_at	-0.397	0.423	-0.129	0.011	0.092	1.094	-0.211	-0.883
248055_at	0.095	0.101	-0.046	-0.124	-0.025	1.155	-0.289	-0.867
248056_at	-0.596	-0.422	0.234	0.359	0.426	-0.783	0.463	0.32
248057_at	0.006	-0.077	0.295	-0.419	0.195	2.49	-0.149	-2.341
248058_at	-0.617	-1.018	0.495	-0.433	1.572	-0.275	-0.034	0.309
248059_at	-0.249	-0.489	0.388	0.039	0.312	0.586	-0.22	-0.365
248063_at	-1.521	-1.41	0.2	0.928	1.803	-2.271	0.176	2.095
248067_at	0.535	-1.128	0.628	0.408	-0.443	0.279	-0.415	0.135
248068_at	-0.241	0.674	-0.1	-0.269	-0.064	0.087	0.43	-0.517
248069_at	-0.204	0.086	0.115	0.013	-0.009	0.861	-0.38	-0.481
248070_at	-0.25	0.222	0.154	-0.249	0.124	0.82	0.369	-1.19
248074_at	-0.134	0.388	0.332	-0.376	-0.21	0.53	0.415	-0.945
248079_at	-0.706	1.411	-0.707	-0.57	0.572	0.719	0.085	-0.805
248080_at	0.074	-0.15	-0.092	0.44	-0.272	-0.239	0.465	-0.225
248081_at	0.287	-0.508	0.362	0.08	-0.222	0.74	-0.281	-0.459
248082_at	0.22	0.933	-1.251	0.496	-0.398	-0.292	-0.446	0.738
248085_at	0.067	-0.425	0.666	-0.309	0.001	-0.204	0.179	0.024
248087_at	0.338	0.24	-0.536	0.353	-0.395	-0.381	-0.003	0.384
248088_at	-0.423	0.3	-0.309	0.129	0.303	-0.049	-0.048	0.096
248091_at	0.791	-1.094	1.659	-0.041	-1.316	0.932	0.074	-1.006
248092_at	0.64	0.654	-0.785	0.014	-0.523	-0.71	0.809	-0.099
248093_at	0.298	-0.09	0.737	-0.689	-0.257	1.05	-0.195	-0.855
248094_at	-0.178	0.214	0.28	-0.138	-0.177	1.885	-0.651	-1.234
248095_at	-0.087	0.538	0.087	-0.327	-0.211	0.569	0.57	-1.139
248097_at	-0.086	0.351	0.359	-0.369	-0.255	0.047	-0.138	0.092
248098_at	-0.539	-0.112	-0.203	0.696	0.158	-1.125	0.422	0.703
248099_at	0.292	0.436	0.487	-0.633	-0.582	0.906	-0.088	-0.819
248100_at	1.314	-0.104	0.015	-0.503	-0.722	1.782	-0.51	-1.272
248101_at	-0.907	0.35	-0.123	0.543	0.138	0.128	-0.086	-0.043
248102_at	-0.024	0.773	0.272	-1.407	0.386	0.917	0.197	-1.113
248103_at	-0.373	0.498	0.195	-0.653	0.334	0.402	0.368	-0.769
248104_at	0.009	-0.116	0.068	0.033	0.006	-1.427	-1.273	2.701
248105_at	0.024	0.105	0.589	-1.296	0.577	1.657	-0.069	-1.588
248106_at	1.133	-0.394	-0.131	-0.093	-0.515	0.002	-0.003	0.001
248107_at	0.072	-0.033	0.174	-0.255	0.043	0.716	0.238	-0.954
248108_at	-0.427	-0.4	0.474	0.323	0.03	0.472	-0.475	0.003
248109_at	0.34	-0.057	-0.328	0.423	-0.378	0.046	0.118	-0.165
248114_at	0.008	0.008	-0.011	0.026	-0.031	-0.006	0.001	0.006
248115_at	0.642	-0.622	-0.454	0.635	-0.201	-0.293	-0.242	0.536
248117_at	-0.937	-0.056	0.148	0.664	0.182	0.204	-0.291	0.087
248118_at	0.059	0.723	-1.205	-0.448	0.871	-2.803	-1.481	4.285
248120_at	-0.712	-0.042	-0.061	0.525	0.291	0.11	-0.369	0.259
248121_at	-0.312	-0.303	-0.315	-0.279	1.209	-1.825	-1.937	3.762
248124_at	1.382	-1.149	0.008	0.183	-0.424	-0.054	-0.844	0.898
248126_at	-0.063	-0.22	0.105	-0.046	0.223	-0.261	0.19	0.071
248127_at	-0.176	0.133	-0.139	0.125	0.057	-0.076	0.534	-0.457
248129_at	1.139	0.146	-0.545	0.005	-0.744	-0.854	-0.118	0.973
248132_at	-0.141	-0.277	0.183	-0.038	0.274	0.171	-1.768	1.597
248133_at	0.137	0.318	-0.272	0.399	-0.582	-0.549	0.095	0.454
248134_at	0.195	0.717	-1.032	0.302	-0.181	-0.76	0.122	0.638
248136_at	-0.275	0.119	0.649	-0.713	0.221	1.491	0.184	-1.675
248139_at	-0.338	0.908	0.23	-0.873	0.072	0.561	0.548	-1.11
248140_at	-1.274	-1.442	0.005	-0.444	3.155	-1.376	-1.018	2.394
248142_at	0.55	-0.722	0.576	-0.27	-0.134	0.075	-0.288	0.213
248144_at	-0.107	0.229	0.014	-0.359	0.223	-0.891	-0.139	1.03
248145_at	0.008	0.082	-0.079	-0.003	-0.008	1.305	-0.218	-1.087
248146_at	0.02	-0.148	-0.449	-0.012	0.589	-0.661	-1.086	1.747
248147_at	-0.232	0.156	0.341	-0.331	0.066	0.559	0.256	-0.815
248148_at	-0.198	-0.791	-0.084	1.767	-0.694	1.013	-0.338	-0.674
248149_at	-0.312	0.342	-0.184	0.314	-0.161	-0.067	-0.227	0.295
248150_at	1.116	-0.949	0.268	-0.928	0.493	0.198	-0.144	-0.054
248155_at	-0.043	-0.714	0.271	0.806	-0.321	0.125	-0.018	-0.107
248158_at	-0.203	0.188	-0.231	0.411	-0.166	-0.335	0.5	-0.165
248162_at	0.655	-0.283	-1.058	0.257	0.428	-0.621	-0.658	1.279
248163_at	1.393	-0.734	-1.125	-0.561	1.027	0.698	-1.578	0.88
248165_at	0.008	0.364	0.081	-0.423	-0.03	-0.123	0.152	-0.029
248166_at	-0.096	-0.127	-0.156	0.614	-0.236	0.123	0.054	-0.178
248168_at	0.003	0.025	-0.024	0.056	-0.06	-0.25	-0.211	0.461
248171_at	0.046	-0.434	0.267	0.103	0.019	-0.061	-0.146	0.207
248172_at	-0.349	-0.334	-0.401	-0.351	1.435	-1.213	-1.085	2.298
248173_at	0.119	0.219	0.535	-1.08	0.208	1.398	0.374	-1.772
248174_at	-0.194	-0.268	0.971	-0.65	0.141	1.168	-0.125	-1.044
248175_at	-0.272	-0.189	0.458	0.494	-0.491	0.072	0.561	-0.633
248176_at	0.359	-0.832	-0.061	0.889	-0.354	-0.733	-0.112	0.846
248178_at	2.719	-0.696	-0.72	-2.025	0.722	2.503	-0.77	-1.733
248179_at	-0.971	-0.938	0.486	0.875	0.547	-1.96	0.309	1.651
248180_at	-0.406	-0.391	0.102	0.689	0.007	-0.733	0.295	0.439
248182_at	-0.013	0.04	-0.016	0.028	-0.039	-0.46	-0.334	0.794
248183_at	-0.203	0.027	-0.292	-0.164	0.632	-2.198	-0.963	3.161
248184_at	-0.002	0.063	-0.034	0.085	-0.112	-0.49	-0.397	0.886
248187_at	0.15	-0.015	0.173	0.034	-0.342	0.434	0.12	-0.554
248189_at	-0.033	0.023	-0.007	0.05	-0.033	0.882	-0.448	-0.434
248191_at	0.061	-0.497	-0.312	-0.432	1.18	-1.344	-1.095	2.439
248192_at	0.462	1.322	-0.378	-0.422	-0.984	-0.324	-0.227	0.551
248193_at	-0.503	-0.126	-0.692	1.451	-0.131	-0.072	-0.409	0.481
248195_at	0.312	-0.559	0.34	0.154	-0.248	0.155	-0.45	0.295
248198_at	0.836	-0.347	0.114	-0.006	-0.597	-0.305	0.755	-0.449
248199_at	1.52	-1.054	0.044	-0.059	-0.451	1.055	0.031	-1.085
248200_at	-4.109	-1.038	1.363	1.847	1.937	-2.183	-0.731	2.914
248201_at	1.264	-0.4	1.326	-1.066	-1.124	1.931	-0.295	-1.636
248204_at	0.503	-0.954	-0.322	-0.531	1.305	-0.026	-0.657	0.683
248212_at	-0.596	-0.109	-0.582	0.331	0.957	-3.383	0.375	3.008
248217_at	-0.056	0.176	0.063	-0.174	-0.009	-0.246	0.294	-0.047
248218_at	-0.129	-0.099	-0.176	0.115	0.289	-0.696	-0.613	1.309
248219_at	-0.203	0.471	-0.036	-0.089	-0.143	-0.064	0.369	-0.305
248220_at	-0.335	0.359	-0.242	0.048	0.171	0.304	0.028	-0.332
248221_at	-0.012	-0.391	0.069	0.414	-0.08	-0.395	0.217	0.179
248222_at	0.356	-0.588	0.624	0.136	-0.528	-0.078	0.084	-0.007
248223_at	0.288	-0.113	0.563	-0.824	0.086	1.248	-0.072	-1.176
248224_at	0.379	-0.04	-0.118	-0.061	-0.16	0.001	0.033	-0.034
248228_at	-0.422	0.227	0.193	0.274	-0.272	0.838	0.185	-1.023
248232_at	1.489	0.591	-0.544	-0.112	-1.425	0.278	0.385	-0.663
248234_at	-0.306	0.038	0.119	0.397	-0.249	0.411	-0.176	-0.235
248235_at	0.345	0.502	0.356	-0.665	-0.538	0.854	0.231	-1.085
248237_at	1.517	1.674	-0.143	-1.364	-1.684	2.02	-0.286	-1.734
248238_at	0.212	1.003	0.802	-0.934	-1.083	1.642	0.647	-2.289
248242_at	0.344	-0.122	0.108	-0.144	-0.185	0.472	-0.281	-0.19
248243_at	1.021	-0.251	-1.7	-1.113	2.044	-0.628	-0.681	1.309
248248_at	-0.514	0.09	-0.495	0.181	0.738	-0.053	-0.683	0.736
248249_at	-0.422	0.418	0.311	-0.455	0.148	-0.341	0.524	-0.183
248250_at	-0.075	-0.803	0.478	0.011	0.389	-0.571	-0.148	0.719
248252_at	-3.704	0.121	-0.398	1.119	2.862	-3.121	0.605	2.516
248253_at	-1.238	1.156	0.965	-1.65	0.766	1.384	-0.328	-1.056
248254_at	-1.449	-1.593	0.996	2.255	-0.21	-1.48	-1.352	2.832
248255_at	-0.074	-0.418	-0.213	0.948	-0.242	0.114	-0.332	0.218
248256_at	-0.284	-0.914	0.241	1.367	-0.41	-0.717	-0.162	0.879
248258_at	-0.491	-0.17	0.223	0.408	0.029	0.978	0.123	-1.1
248261_at	-1.621	0.435	-0.139	-0.405	1.73	-0.377	0.342	0.035
248262_at	0.194	0.165	-0.302	0.198	-0.254	-0.565	0.604	-0.039
248263_at	-1.263	-1.241	1.664	1.682	-0.842	-1.686	-1.669	3.355
248264_at	0.035	-0.102	-0.024	0.276	-0.185	-0.387	-0.105	0.492
248265_at	0.015	-0.029	0.005	0.042	-0.032	-0.025	-0.021	0.046
248266_at	-0.409	0.207	-0.106	0.533	-0.225	0.164	-0.113	-0.051
248267_at	0.666	-0.322	-0.238	-0.288	0.182	-0.587	-0.339	0.926
248268_at	0.156	-0.188	0.533	-0.936	0.434	-0.26	0.234	0.026
248269_at	-0.231	0.82	-0.299	-0.5	0.21	0.85	0.421	-1.271
248270_at	0.44	0.634	-1.088	0.4	-0.386	-0.213	-0.327	0.54
248271_at	-0.165	-2.66	0.85	0.651	1.324	0.354	-0.328	-0.026
248272_at	-0.272	0.223	-0.176	0.035	0.19	-0.261	-0.012	0.273
248273_at	3.492	-0.483	-1.041	-1.181	-0.788	0.005	-0.915	0.91
248276_at	0.209	0.204	-0.196	0.937	-1.154	-0.876	0.152	0.724
248279_at	-0.271	0.308	0.737	-0.148	-0.626	0.833	0.74	-1.572
248280_at	-0.14	0.718	0.103	-0.16	-0.521	0.808	0.923	-1.731
248281_at	-0.133	0.152	-0.135	0.016	0.1	-0.075	0.095	-0.02
248283_at	-0.381	0.452	0.5	-0.018	-0.552	0.831	0.909	-1.74
248285_at	0.208	-0.164	1.144	-0.788	-0.401	1.289	-0.228	-1.061
248288_at	-0.208	0.129	-0.021	0.1	0.001	-0.125	0.129	-0.005
248289_at	0.116	-0.093	-0.016	0.054	-0.061	-0.043	0.034	0.009
248290_at	-0.009	0.157	-0.072	0	-0.076	0.918	-0.435	-0.483
248291_at	-0.144	-0.394	-0.679	0.176	1.041	-0.278	0.345	-0.067
248294_at	0.348	-0.162	0.153	0.102	-0.441	0.9	0.387	-1.288
248295_at	-0.081	1.025	0.743	-1.514	-0.173	1.031	0.613	-1.644
248296_at	0.461	1.061	-0.242	0.297	-1.577	0.643	0.858	-1.501
248300_at	0.019	0.366	-0.164	-0.196	-0.025	0.504	0.457	-0.961
248302_at	-0.312	0.393	0.065	-0.359	0.212	-0.183	0.289	-0.106
248303_at	0.177	0.029	0.383	-0.624	0.035	0.721	0.049	-0.77
248304_at	-0.278	0.144	-0.018	0.031	0.121	0.608	0.059	-0.668
248305_at	-0.044	-0.437	-0.719	0.611	0.589	-1.467	-0.001	1.468
248306_at	1.464	2.346	-1.251	-1.262	-1.297	-0.192	0.46	-0.269
248307_at	0.011	0.052	0.007	0.003	-0.073	1.527	-0.551	-0.975
248308_at	0.353	0.175	0.211	-0.825	0.085	0.366	0.049	-0.415
248309_at	-0.76	-0.281	-0.054	0.284	0.812	-1.075	0.401	0.674
248310_at	-0.205	0.556	-0.2	0.242	-0.393	-0.698	0.312	0.386
248311_at	-0.038	-0.131	-0.04	0.19	0.019	0.124	-0.347	0.223
248313_at	-0.024	-0.398	-0.302	1.123	-0.4	-0.733	0.1	0.633
248315_at	-0.109	-0.024	-0.13	0.46	-0.198	1.44	-0.114	-1.325
248326_at	0.253	0.01	0.927	-1.45	0.26	1.714	-0.2	-1.514
248331_at	-0.139	0.299	0.212	-0.493	0.122	0.691	0.273	-0.963
248332_at	-1.274	-1.241	0.001	2.024	0.49	-0.107	0.685	-0.579
248334_s_at	-0.1	0.724	0.251	-0.929	0.054	0.522	0.51	-1.031
248335_at	-1.238	-1.356	1.301	1.464	-0.17	-0.73	0.349	0.381
248337_at	-1.819	0.967	-1.354	1.179	1.028	-1.872	-0.249	2.121
248339_at	0.077	0.412	0.521	-0.543	-0.468	1.352	0.433	-1.786
248340_at	-1.201	0.49	0.313	0.022	0.376	-0.075	0.87	-0.795
248341_at	-0.434	1.196	-0.136	-0.323	-0.303	0.161	0.519	-0.68
248342_at	0.184	-0.068	-0.067	-0.236	0.186	0.215	-0.097	-0.118
248343_at	0.009	0.02	-0.017	0.041	-0.053	-0.416	-0.396	0.812
248344_at	0.148	1.034	-0.536	-0.263	-0.382	-0.954	0.703	0.252
248346_at	0.051	0.174	-0.216	0.011	-0.021	-0.28	0.444	-0.164
248347_at	0.237	-0.171	0.424	0.387	-0.877	-2.416	2.269	0.148
248349_at	-0.067	0.294	-0.055	-0.063	-0.108	-0.223	0.502	-0.279
248351_at	0.04	-0.005	-0.053	0.03	-0.012	0.062	0.05	-0.112
248357_at	-0.018	0.097	0.799	-0.861	-0.016	1.877	0.163	-2.041
248360_at	0.156	0.179	-0.248	-0.146	0.059	-0.436	0.875	-0.439
248362_at	0.246	0.104	0.794	-1.227	0.083	1.257	0.024	-1.281
248366_at	0.46	-0.305	-0.394	-0.056	0.295	-0.992	-0.675	1.667
248369_at	-0.04	0.182	0.313	-0.572	0.116	0.854	0.039	-0.893
248370_at	0.787	3.367	-1.581	-1.524	-1.05	2.516	0.44	-2.956
248371_at	-1.18	-1.167	3.199	0.406	-1.259	-1.022	2.033	-1.011
248375_at	0.043	0.367	-0.51	0.387	-0.287	-0.289	0.577	-0.288
248376_at	-0.359	-0.019	-0.075	0.139	0.314	-0.008	0.239	-0.231
248378_at	0.762	0.102	0.036	-0.341	-0.559	0.013	0.528	-0.541
248379_at	-0.107	0.173	0.297	-0.146	-0.217	0.178	0.268	-0.446
248380_at	0.925	0.899	0.46	-1.816	-0.469	1.446	0.197	-1.643
248381_at	0.458	0.497	-0.979	0.374	-0.35	0.412	0.63	-1.042
248382_at	-1.251	-1.185	-1.008	-1.201	4.645	-1.981	-2.418	4.398
248385_at	-0.136	-0.146	0.575	-0.358	0.065	2.681	-0.881	-1.8
248386_at	0.154	0.167	0.363	-0.554	-0.13	1.226	-0.155	-1.072
248387_at	-0.166	0.563	0.568	-1.201	0.236	0.796	0.449	-1.245
248388_at	0.302	0.189	0.293	-0.599	-0.184	0.544	0.134	-0.678
248391_at	0.015	-0.066	-0.199	0.387	-0.136	-0.976	-0.426	1.402
248393_at	0.093	0.154	-0.39	-0.018	0.161	-1.723	-0.026	1.75
248394_at	1.286	-0.047	-0.272	-0.349	-0.617	1.32	-0.525	-0.794
248398_at	-0.142	0.447	0.107	-0.519	0.107	-0.058	-0.216	0.275
248399_at	-0.179	0.008	-0.1	0.478	-0.208	0.377	0.281	-0.658
248403_at	0.02	0.043	-0.013	0.13	-0.18	0.274	-0.139	-0.136
248407_at	1.426	2.925	-3.034	0.232	-1.549	-0.255	1.953	-1.697
248408_at	2.31	2.447	-2.822	-2.403	0.468	1.588	0.909	-2.498
248409_at	0.026	0.031	0.644	-0.683	-0.017	0.501	0.022	-0.523
248410_at	0.242	0.197	-0.216	0.152	-0.375	-0.227	0.086	0.141
248412_at	0.453	-0.354	0.564	-1.217	0.554	2.037	-0.204	-1.833
248413_at	-0.015	-0.039	0.022	-0.321	0.353	1.851	-0.724	-1.127
248415_at	-0.236	0.8	-0.411	0.003	-0.156	0.041	0.083	-0.124
248416_at	-0.553	-0.669	0.439	0.208	0.575	-0.915	-0.409	1.324
248418_at	0.314	0.106	0.298	-0.718	-0.001	0.891	-0.163	-0.728
248419_at	0.376	-0.924	0.971	-0.54	0.117	1.325	-1.311	-0.014
248420_at	0.214	0.048	0.58	-0.937	0.096	1.568	0.634	-2.202
248421_at	0.007	0.335	-0.151	-0.304	0.113	-0.068	0.47	-0.402
248422_at	0.492	0.57	-0.669	-0.29	-0.102	-0.326	0.462	-0.137
248424_at	-2.006	-1.999	0.813	2.879	0.313	-1.797	-1.746	3.543
248425_at	-0.045	-0.036	0.167	-0.008	-0.079	-0.027	0.075	-0.049
248426_at	-0.874	0.257	-0.748	1.481	-0.115	-0.445	0.109	0.336
248427_at	-0.863	1.119	1.467	-0.797	-0.926	-0.038	0.207	-0.169
248429_at	-0.324	0.802	-0.498	-0.124	0.145	0.124	0.277	-0.401
248433_at	0.066	-0.189	-0.23	0.316	0.036	-0.387	0.455	-0.068
248435_at	0.011	-0.005	-0.029	0.037	-0.015	-0.257	0.513	-0.256
248436_at	-0.125	0.438	-0.037	-0.116	-0.16	0.663	0.141	-0.803
248438_at	0.491	0.047	0.331	0	-0.868	0.65	0.003	-0.652
248441_at	0.114	-0.066	-0.08	-0.089	0.121	-0.777	-0.711	1.488
248442_at	0.063	0.008	0.463	-0.272	-0.263	0.758	0.159	-0.917
248445_at	-0.149	-0.355	-0.361	1.004	-0.139	0.56	-0.192	-0.368
248446_at	-0.223	0.062	0.589	-0.268	-0.161	0.915	0.41	-1.324
248447_at	-0.298	0.211	0.295	-0.222	0.014	0.693	0.005	-0.698
248451_at	0.148	-0.246	-0.351	0.341	0.108	-0.158	0.454	-0.297
248452_at	0.189	-0.487	0.378	0.003	-0.083	0.632	0.145	-0.777
248453_at	0.352	-0.042	0.352	-0.298	-0.364	0.441	0.11	-0.55
248454_at	0.355	0.316	0.13	-0.174	-0.626	0.472	0.004	-0.477
248456_at	0.063	0.454	0.095	-0.382	-0.23	0.425	-0.833	0.408
248458_at	0.145	0.107	-0.187	0.287	-0.352	-0.051	0.541	-0.49
[truncated: 10,361 more rows]
