# Supplementary material for: Integration of Arabidopsis thaliana stress-related transcript profiles, promoter structures, and cell-specific expression
Source: Genome Biol. 2007 Apr 4;8(4):R49. doi: 10.1186/gb-2007-8-4-r49 (PMC1896000; doi:10.1186/gb-2007-8-4-r49)
Supplement: Additional data file 9 — Intersection between stress clustering and root clustering. [file gb-2007-8-4-r49-S9.txt]

Probe	locus	description	Tissue_Centroid	Membership (Tissue)	Stress_Centroid	Membership (Stress)
247677_at	AT5G59420	oxysterol-binding family protein, similar to SP:P16258 Oxysterol-binding protein 1 {Oryctolagus cuniculus}; contains Pfam profile PF01237: Oxysterol-binding protein	0	0.622701	0	0.137538
247989_at	AT5G56350	pyruvate kinase, putative, similar to pyruvate kinase, cytosolic isozyme (Nicotiana tabacum) SWISS-PROT:Q42954	0	0.992802	0	0.114449
248700_at	AT5G48400	glutamate receptor family protein (GLR1.2), plant glutamate receptor family, PMID:11379626	0	0.165936	0	0.07964
248814_at	AT5G46910	transcription factor jumonji (jmj) family protein, contains Pfam domains PF02375: jmjN domain and PF02373: jmjC domain	0	0.273103	0	0.079786
248952_at	AT5G45410	expressed protein, similar to unknown protein (pir::T05524)	0	0.226809	0	0.041706
249089_at	AT5G44240	haloacid dehalogenase-like hydrolase family protein, similar to Potential phospholipid-transporting ATPase (EC 3.6.3.1) from {Mus musculus} SP:P70704, {Bos taurus} SP:Q29449; contains InterPro accession IPR005834: Haloacid dehalogenase-like hydrolase	0	0.325981	0	0.055157
250094_at	AT5G17380	pyruvate decarboxylase family protein, similar to 2-hydroxyphytanoyl-CoA lyase (Homo sapiens) GI:6273457; contains InterPro entry IPR000399: Pyruvate decarboxylase	0	0.357563	0	0.063362
250185_at	AT5G14310	expressed protein, low similarity to PrMC3 (Pinus radiata) GI:5487873	0	0.845604	0	0.060161
250301_at	AT5G11970	expressed protein	0	0.379164	0	0.071005
250875_at	AT5G04020	calmodulin-binding protein-related (PICBP), contains similarity to potato calmodulin-binding protein PCBP GI:17933110 from (Solanum tuberosum)	0	0.415994	0	0.037837
253099_s_at	AT4G37530;AT4G37520	[AT4G37530, peroxidase, putative, similar to peroxidase (Arabidopsis thaliana) gi:1402906:emb:CAA66958; identical to Pfam profile PF00141: Peroxidase; identical to cDNA peroxidase ATP37 GI:18874553 ];[AT4G37520, peroxidase 50 (PER50) (P50) (PRXR2), identical to SP:Q43731 Peroxidase 50 precursor (EC 1.11.1.7) (Atperox P50) (PRXR2) (ATP9a)) {Arabidopsis thaliana} ]	0	0.546291	0	0.037724
253827_at	AT4G28085	expressed protein	0	0.671506	0	0.044508
254387_at	AT4G21850	methionine sulfoxide reductase domain-containing protein / SeIR domain-containing protein, low similarity to pilin-like transcription factor (Homo sapiens) GI:5059062, SP:P14930 Peptide methionine sulfoxide reductase msrA/msrB (EC 1.8.4.6) {Neisseria gonorrhoeae}; contains Pfam profile PF01641: SelR domain	0	0.386318	0	0.035923
255810_at	AT4G10140	expressed protein	0	0.242247	0	0.070131
255151_at	AT4G08180	oxysterol-binding family protein, similar to SP:Q969R2 Oxysterol-binding protein 2 {Homo sapiens}; contains Pfam profiles PF00169: PH domain, PF01237: Oxysterol-binding protein	0	0.630645	0	0.094631
255462_at	AT4G02940	oxidoreductase, 2OG-Fe(II) oxygenase family protein, similar to A. thaliana hypothetical protein T13L16.2, GenBank accession number 2708738; contains Pfam domain PF03171 2OG-Fe(II) oxygenase superfamily	0	0.595472	0	0.065454
251594_at	AT3G57630	exostosin family protein, contains Pfam profile: PF03016 exostosin family	0	0.411237	0	0.042608
251769_at	AT3G55950	protein kinase family protein, contains protein kinase domain, Pfam:PF00069; similar to cytokinin-regulated kinase 1 (Nicotiana tabacum) gi:10998537:gb:AAG25966	0	0.40502	0	0.100764
252331_s_at	AT3G48780;AT3G48790	[AT3G48780, serine C-palmitoyltransferase, putative, similar to serine palmitoyltransferase from Solanum tuberosum (GI:4995890), Homo sapiens (SP:O15270), Mus musculus (SP:P97363) ];[AT3G48790, serine C-palmitoyltransferase, putative, similar to serine palmitoyltransferase from Solanum tuberosum (GI:4995890), Homo sapiens (SP:O15270), Mus musculus (SP:P97363) ]	0	0.274614	0	0.098491
252329_at	AT3G48760	zinc finger (DHHC type) family protein, contains Pfam profile PF01529: DHHC zinc finger domain	0	0.233801	0	0.133832
259330_at	AT3G16270	expressed protein, gene model	0	0.368826	0	0.051372
256232_at	AT3G12570	expressed protein	0	0.291667	0	0.053651
256252_at	AT3G11340	UDP-glucoronosyl/UDP-glucosyl transferase family protein, contains Pfam profile: PF00201 UDP-glucoronosyl and UDP-glucosyl transferase	0	0.507186	0	0.059599
266752_at	AT2G47000	multidrug resistant (MDR) ABC transporter, putative, similar to multidrug-resistant protein CjMDR1 (Coptis japonica) GI:14715462, MDR-like p-glycoprotein (Arabidopsis thaliana) GI:24324262; contains Pfam profiles PF00005: ABC transporter, PF00664: ABC transporter transmembrane region	0	0.300142	0	0.059945
267342_at	AT2G44520	UbiA prenyltransferase family protein, similar to SP:Q12887 Protoheme IX farnesyltransferase, mitochondrial precursor (EC 2.5.1.-) (Heme O synthase) {Homo sapiens}, SP:P21592 COX10 {Saccharomyces cerevisiae}	0	0.309365	0	0.047342
267064_at	AT2G41110	calmodulin-2/3/5 (CAM2) (CAL1), almost identical to Calmodulin-2/3/5 SP:P25069 from (Arabidopsis thaliana)	0	0.387076	0	0.050169
264003_at	AT2G22475	GRAM domain-containing protein / ABA-responsive protein-related, similar to ABA-responsive protein (Hordeum vulgare) GI:4103635; contains Pfam profile PF02893: GRAM domain	0	0.606136	0	0.078551
264592_at	AT2G17720	oxidoreductase, 2OG-Fe(II) oxygenase family protein, similar to prolyl 4-hydroxylase, alpha subunit, from Gallus gallus (GI:212530), Rattus norvegicus (GI:474940), Mus musculus (SP:Q60715); contains PF03171 2OG-Fe(II) oxygenase superfamily domain	0	0.990266	0	0.068376
264851_at	AT2G17290	calcium-dependent protein kinase isoform 6 (CPK6), identical to calmodulin-domain protein kinase CDPK isoform 6 (Arabidopsis thaliana) gi:1399275:gb:AAB03246; contains protein kinase domain, Pfam:PF00069; contains EF hand domain (calcium-binding EF-hand), Pfam:PF00036, INTERPRO:IPR002048	0	0.369622	0	0.099179
263722_at	AT2G13650	GDP-mannose transporter (GONST1), identical to GDP-mannose transporter SP:Q941R4 from (Arabidopsis thaliana)	0	0.299542	0	0.063411
266116_at	AT2G02180	tobamovirus multiplication protein 3 (TOM3), identical to tobamovirus multiplication protein (TOM3) GI:15425641 from (Arabidopsis thaliana)	0	0.609119	0	0.050735
259734_at	AT1G77500	expressed protein, contains Pfam domains, PF04782: Protein of unknown function (DUF632) and PF04783: Protein of unknown function (DUF630)	0	0.65976	0	0.070297
259626_at	AT1G42990	AtbZIP60 consists of a bZIP DNA binding domain followed by a putative transmembrane domain. GFP fusions containing the first 260 amino acids (AtbZIP60deltaC) are nuclear-localized. AtbZIP60 is upregulated by the addition of tunicamycin (ER stress response inductor), DTT (inhibitor of disulfide bond formation) and azetin-2-carboxylate (proline analog perturbing protein structure). It is hypothesiz…	0	0.493373	0	0.09089
245788_at	AT1G32120	expressed protein, contains Pfam profile PF04819: Family of unknown function (DUF716) (Plant viral-response family)	0	0.216103	0	0.061051
260880_at	AT1G21380	VHS domain-containing protein / GAT domain-containing protein, weak similarity to Hrs (Rattus norvegicus) GI:8547026; contains Pfam profiles PF00790: VHS domain, PF03127: GAT domain	0	0.208142	0	0.077538
264506_at	AT1G09560	germin-like protein (GLP4) (GLP5), identical to Arabidopsis germin-like protein subfamily 2 member 1 (SP:P94014); Location of EST 180L10T7, gi:906417	0	0.567241	0	0.114776
249640_at	AT5G36940	amino acid permease family protein, similar to SP:Q09143 High-affinity cationic amino acid transporter-1 (CAT-1) {Mus musculus}; contains Pfam profile PF00324: Amino acid permease	0	0.164903	1	0.050852
250074_at	AT5G17310	UTP--glucose-1-phosphate uridylyltransferase, putative / UDP-glucose pyrophosphorylase, putative / UGPase, putative, strong similarity to SP:P19595 UTP--glucose-1-phosphate uridylyltransferase (EC 2.7.7.9) (UDP-glucose pyrophosphorylase) (UDPGP) (UGPase) {Solanum tuberosum}; contains Pfam profile PF01704: UTP--glucose-1-phosphate uridylyltransferase	0	0.505228	1	0.048159
250128_at	AT5G16540	zinc finger (CCCH-type) family protein, identical to zinc finger protein 3 (Arabidopsis thaliana) gi:4689376:gb:AAD27875; contains Pfam domain, PF00642: Zinc finger C-x8-C-x5-C-x3-H type (and similar)	0	0.315286	1	0.135921
247347_at	AT5G63780	zinc finger (C3HC4-type RING finger) family protein, contains Pfam profile: PF00097 zinc finger, C3HC4 type (RING finger)	0	0.318521	2	0.348993
248046_at	AT5G56040	leucine-rich repeat protein kinase, putative, contains leucine rich repeat (LRR) domains, Pfam:PF00560; contains protein kinase domain, Pfam:PF00069	0	0.29263	2	0.082339
248507_at	AT5G50420	expressed protein, strong similarity to unknown protein (gb:AAD50008.1)	0	0.554893	2	0.251206
248721_at	AT5G47780	glycosyl transferase family 8 protein, contains Pfam profile: PF01501 glycosyl transferase family 8; strong similarity to unknown protein (emb:CAB71043.1)	0	0.837263	2	0.04667
249073_at	AT5G44020	acid phosphatase class B family protein, similar to SP:P15490 STEM 28 kDa glycoprotein precursor (Vegetative storage protein A) {Glycine max}, acid phosphatase (Glycine max) GI:3341443; contains Pfam profile PF03767: HAD superfamily (subfamily IIIB) phosphatase	0	0.625639	2	0.06356
246919_at	AT5G25460	expressed protein, contains Pfam profile PF04862: Protein of unknown function, DUF642	0	0.635016	2	0.095966
249818_at	AT5G23860	tubulin beta-8 chain (TUB8) (TUBB8), identical to SP:P29516 Tubulin beta-8 chain {Arabidopsis thaliana}; supporting cDNA gi:15451225:gb:AY054693.1:	0	0.158417	2	0.051309
250102_at	AT5G16590	leucine-rich repeat transmembrane protein kinase, putative	0	0.706278	2	0.096619
250109_at	AT5G15230	gibberellin-regulated protein 4 (GASA4) / gibberellin-responsive protein 4, identical to SP:P46690 Gibberellin-regulated protein 4 precursor {Arabidopsis thaliana}	0	0.169024	2	0.055257
250317_at	AT5G12250	tubulin beta-6 chain (TUB6), nearly identical to SP:P29514 Tubulin beta-6 chain {Arabidopsis thaliana}	0	0.687248	2	0.065608
250366_at	AT5G11420	expressed protein, contains Pfam profile PF04862: Protein of unknown function, DUF642	0	0.416871	2	0.05596
252823_at	AT4G40045	expressed protein	0	0.20943	2	0.12364
253855_at	AT4G28050	senescence-associated protein, putative, similar to senescence-associated protein 5 (Hemerocallis hybrid cultivar) gi:3551954:gb:AAC34855	0	0.683887	2	0.050578
245238_at	AT4G25570	cytochrome B561 family protein, contains Pfam domain, PF03188: Cytochrome b561	0	0.536099	2	0.093464
254280_at	AT4G22756	sterol desaturase family protein, similar to sterol 4-alpha-methyl-oxidase GI:16973471 from (Arabidopsis thaliana); contains Pfam profile PF01598: Sterol desaturase	0	0.199053	2	0.045118
254448_at	AT4G20870	fatty acid hydroxylase, putative, similar to fatty acid hydroxylase Fah1p GB:AF021804 GI:2736147 from (Arabidopsis thaliana)	0	0.962171	2	0.128382
254711_at	AT4G18060	SH3 domain-containing protein 3 (SH3P3), nearly identical to SH3 domain-containing protein 3 (Arabidopsis thaliana) GI:16974680; contains Pfam profile PF00018: SH3 domain	0	0.217351	2	0.050897
245321_at	AT4G15545	expressed protein	0	0.600376	2	0.064775
245274_at	AT4G14360	dehydration-responsive protein-related, similar to early-responsive to dehydration stress ERD3 protein (Arabidopsis thaliana) GI:15320410; contains Pfam profile PF03141: Putative methyltransferase	0	0.846649	2	0.05472
255698_at	AT4G00150	scarecrow-like transcription factor 6 (SCL6)	0	0.416432	2	0.036966
251219_at	AT3G62390	expressed protein, several hypothetical proteins - Arabidopsis thaliana	0	0.72297	2	0.041816
251261_at	AT3G62110	glycoside hydrolase family 28 protein / polygalacturonase (pectinase) family protein, weak similarity to polygalacturonase (Lycopersicon esculentum) GI:4325090; contains PF00295: Glycosyl hydrolases family 28	0	0.669295	2	0.103174
251855_at	AT3G54690	sugar isomerase (SIS) domain-containing protein / CBS domain-containing protein, similar to SP:Q47334 Polysialic acid capsule expression protein kpsF {Escherichia coli}; contains Pfam profiles PF01380: sugar isomerase (SIS) domain, PF00571: CBS domain	0	0.267341	2	0.049675
257272_at	AT3G28130	nodulin MtN21 family protein, similar to MtN21 GI:2598575 (root nodule development) from (Medicago truncatula)	0	0.817686	2	0.097657
257297_at	AT3G28040	leucine-rich repeat transmembrane protein kinase, putative, contains Pfam profiles: PF00560 leucine rich repeat, PF00069 eukaryotic protein kinase domain	0	0.274745	2	0.377654
258412_at	AT3G17210	stable protein 1-related, similar to stable protein 1 (GI:13445204) (Populus tremula) PMID:12376651; similar to pop3 peptide GB:AAC26526 from (Populus balsamifera subsp. trichocarpa X Populus deltoides)	0	0.495107	2	0.063868
257651_at	AT3G16850	glycoside hydrolase family 28 protein / polygalacturonase (pectinase) family protein, weak similarity to SP:P05117 Polygalacturonase 2A precursor (EC 3.2.1.15) (Pectinase) {Lycopersicon esculentum}; contains PF00295: Glycosyl hydrolases family 28	0	0.954413	2	0.045025
258054_at	AT3G16240	delta tonoplast integral protein (delta-TIP), identical to delta tonoplast integral protein (delta-TIP) (GI:9279707)(GB:U39485) (Arabidopsis thaliana) (Plant Cell 8 (4), 587-599 (1996))	0	0.733024	2	0.038636
256237_at	AT3G12610	DNA-damage-repair/toleration protein, putative (DRT100), similar to DNA-damage-repair/toleration protein DRT100 (Precursor) SWISS-PROT:Q00874, NCBI_gi:5701788; contains multiple LRR repeats Pfam profile: PF00560	0	0.578799	2	0.18404
258552_at	AT3G07010	pectate lyase family protein, similar to pectate lyase GP:14531296 from (Fragaria x ananassa)	0	0.829734	2	0.061513
258528_at	AT3G06770	glycoside hydrolase family 28 protein / polygalacturonase (pectinase) family protein, weak similarity to polygalacturonase (Persea americana) GI:166951; contains PF00295: Glycosyl hydrolases family 28 (polygalacturonases)	0	0.929351	2	0.132613
258736_at	AT3G05900	neurofilament protein-related, similar to NF-180 (GI:632549) (Petromyzon marinus) similar to Neurofilament triplet H protein (200 kDa neurofilament protein) (Neurofilament heavy polypeptide) (NF-H) (Swiss-Prot:P12036) (Homo sapiens)	0	0.372568	2	0.062983
260494_at	AT2G41820	leucine-rich repeat transmembrane protein kinase, putative	0	0.977195	2	0.087074
265844_at	AT2G35620	leucine-rich repeat transmembrane protein kinase, putative, similar to somatic embryogenesis receptor-like kinase 1 (SERK1) (Zea mays) gi:13897318:emb:CAC37640; contains leucine rich repeat (LRR) domains, Pfam:PF00560; contains protein kinase domain, Pfam:PF00069	0	0.204814	2	0.065655
267452_at	AT2G33860	auxin-responsive factor (ARF3) / ETTIN protein (ETT), identical to ETTIN GB:AF007788 from (Arabidopsis thaliana)	0	0.834479	2	0.111281
263557_at	AT2G16400	homeodomain-containing protein	0	0.374819	2	0.038945
266588_at	AT2G14890	arabinogalactan-protein (AGP9), identical to gi:10880495:gb:AAG24277	0	0.421554	2	0.072067
263628_at	AT2G04780	fasciclin-like arabinogalactan-protein (FLA7), identical to gi_13377782_gb_AAK20860	0	0.294013	2	0.078107
265716_at	AT2G03350	expressed protein, contains Pfam profile PF04398: Protein of unknown function, DUF538	0	0.375441	2	0.167661
262871_at	AT1G65010	expressed protein, similar to endosome-associated protein (GI:1016368) (Homo sapiens); similar to Centromeric protein E (CENP-E protein) (Swiss-Prot:Q02224) (Homo sapiens)	0	0.455459	2	0.130578
259958_at	AT1G53730	leucine-rich repeat transmembrane protein kinase, putative, similar to GI:3360289 from (Zea mays) (Plant Mol. Biol. 37 (5), 749-761 (1998))	0	0.398717	2	0.056404
260644_at	AT1G53290	galactosyltransferase family protein, contains Pfam profile: PF01762 galactosyltransferase ;contains similarity to Avr9 elicitor response protein GI:4138265 from (Nicotiana tabacum)	0	0.435625	2	0.053385
245746_at	AT1G51070	basic helix-loop-helix (bHLH) family protein, similar to bHLH transcription factor GI:3757520 from (Arabidopsis thaliana)	0	0.673813	2	0.059126
261594_at	AT1G33240	trihelix DNA-binding protein, putative, similar to GTL1 (Arabidopsis thaliana) GI:2664198	0	0.943834	2	0.080626
256482_at	AT1G31420	leucine-rich repeat transmembrane protein kinase, putative, contains Pfam profile: PF00069: Eukaryotic protein kinase domain	0	0.452244	2	0.198501
261230_at	AT1G20010	tubulin beta-5 chain (TUB5), nearly identical to SP:P29513 Tubulin beta-5 chain {Arabidopsis thaliana}	0	0.522722	2	0.108623
261131_at	AT1G19835	expressed protein, contains Pfam PF05911: Plant protein of unknown function (DUF869)	0	0.73789	2	0.040773
255774_at	AT1G18620	expressed protein	0	0.790853	2	0.161112
261492_at	AT1G14290	acid phosphatase, putative, similar to acid phosphatase (Lupinus albus) GI:5360721; contains Pfam profile PF01598 sterol desaturase	0	0.581565	2	0.042489
261480_at	AT1G14280	phytochrome kinase, putative, contains similarity to Swiss-Prot:Q9SWI1 phytochrome kinase substrate 1 (Arabidopsis thaliana)	0	0.498418	2	0.108706
264523_at	AT1G10030	integral membrane family protein, contains Pfam PF03694: Erg28 like protein	0	0.258599	2	0.10356
264672_at	AT1G09750	chloroplast nucleoid DNA-binding protein-related, contains Pfam profile PF00026: Eukaryotic aspartyl protease;b similar to CND41, chloroplast nucleoid DNA binding protein (GI:2541876) (Nicotiana tabacum)	0	0.306892	2	0.125569
265042_at	AT1G04040	acid phosphatase class B family protein, similar to SP:P15490 STEM 28 kDa glycoprotein precursor (Vegetative storage protein A) {Glycine max}, acid phosphatase (Glycine max) GI:3341443; contains Pfam profile PF03767: HAD superfamily (subfamily IIIB) phosphatase; supporting cDNA gi:13926197:gb:AF370572.1:AF370572	0	0.947424	2	0.061733
247706_at	AT5G59480	haloacid dehalogenase-like hydrolase family protein, low similarity to SP:P53078 SSM1 protein {Saccharomyces cerevisiae}; contains InterPro accession IPR005834: Haloacid dehalogenase-like hydrolase	0	0.184535	3	0.094089
246161_at	AT5G20900	expressed protein	0	0.557051	3	0.051222
253638_at	AT4G30470	cinnamoyl-CoA reductase-related, similar to cinnamoyl-CoA reductase from Pinus taeda (GI:17978649), Saccharum officinarum (GI:3341511)	0	0.345438	3	0.103807
254434_at	AT4G20880	ethylene-responsive nuclear protein / ethylene-regulated nuclear protein (ERT2), identical to ethylene-regulated nuclear protein (Arabidopsis thaliana) gi:2765442:emb:CAA75349	0	0.464848	3	0.078922
257056_at	AT3G15350	glycosyltransferase family 14 protein / core-2/I-branching enzyme family protein, contains Pfam profile: PF02485 Core-2/I-Branching enzyme	0	0.401151	3	0.147074
259232_at	AT3G11420	fringe-related protein, similar to hypothetical protein GB:AAC23643 (Arabidopsis thaliana) + weak similarity to Fringe (Schistocerca gregaria)(GI:6573138);Fringe encodes an extracellular protein that regulates Notch signalling.	0	0.328913	3	0.202007
264102_at	AT1G79270	expressed protein, contains Pfam profile PF04146: YT521-B-like family	0	0.465846	3	0.062443
264968_at	AT1G67360	rubber elongation factor (REF) family protein, contains Pfam profile: PF05755 rubber elongation factor protein (REF)	0	0.632502	3	0.07279
263876_at	AT2G21880	Ras-related GTP-binding protein, putative, similar to Ras family GTP-binding protein SP:Q43463 from (Glycine max)	0	0.212237	4	0.084761
248027_at	AT5G55630	outward rectifying potassium channel (KCO1), identical to kco1 (Arabidopsis thaliana) gi:2230761:emb:CAA69158 of the 2 pore, 4 transmembrane (2P/4TM) K+ channel family, PMID:11500563	0	0.297261	5	0.042103
248158_at	AT5G54440	expressed protein	0	0.28724	5	0.038488
248690_at	AT5G48230	acetyl-CoA C-acyltransferase, putative / 3-ketoacyl-CoA thiolase, putative, strong similarity to Acetoacetyl-coenzyme A thiolase (E.C. 2.3.1.9) (Raphanus sativus) GI:1542941; contains InterPro accession IPR002155: Thiolase	0	0.725488	5	0.066693
246807_at	AT5G27100	glutamate receptor family protein (GLR2.1) (GLR3), plant glutamate receptor family, PMID:11379626	0	0.665656	5	0.051114
246923_at	AT5G25100	endomembrane protein 70, putative, TM4 family;	0	0.285858	5	0.038357
245915_s_at	AT5G19780;AT5G19770	[AT5G19780, tubulin alpha-3/alpha-5 chain (TUA5), nearly identical to SP:P20363 Tubulin alpha-3/alpha-5 chain {Arabidopsis thaliana} ];[AT5G19770, tubulin alpha-3/alpha-5 chain (TUA3), nearly identical to SP:P20363 Tubulin alpha-3/alpha-5 chain {Arabidopsis thaliana} ]	0	0.478504	5	0.09513
250437_at	AT5G10430	arabinogalactan-protein (AGP4), identical to gi_3883126_gb_AAC77826	0	0.756105	5	0.046837
252998_at	AT4G38510	vacuolar ATP synthase subunit B, putative / V-ATPase B subunit, putative / vacuolar proton pump B subunit, putative / V-ATPase 57 kDa subunit, putative, very strong similarity to SP:P11574 Vacuolar ATP synthase subunit B (EC 3.6.3.14) (V-ATPase B subunit) (Vacuolar proton pump B subunit) (V-ATPase 57 kDa subunit) {Arabidopsis thaliana}; contains Pfam profiles PF00006: ATP synthase alpha/beta fami…	0	0.769754	5	0.038514
253107_at	AT4G35880	aspartyl protease family protein, contains Eukaryotic and viral aspartyl proteases active site, PROSITE:PS00141	0	0.166884	5	0.066203
253230_at	AT4G34700	complex 1 family protein / LVR family protein, contains Pfam PF05347: Complex 1 protein (LYR family)	0	0.321991	5	0.052666
245574_at	AT4G14750	calmodulin-binding family protein, contains Pfam profile PF00612: IQ calmodulin-binding motif	0	0.971967	5	0.093805
267187_s_at	AT3G59970;AT2G44160	[AT3G59970, methylenetetrahydrofolate reductase 1 (MTHFR1), identical to methylenetetrahydrofolate reductase MTHFR1 (Arabidopsis thaliana) GI:5911425 ];[AT2G44160, methylenetetrahydrofolate reductase 2 (MTHFR2), identical to SP:O80585 Methylenetetrahydrofolate reductase (EC 1.5.1.20) {Arabidopsis thaliana} ]	0	0.261446	5	0.103601
251772_at	AT3G55920	peptidyl-prolyl cis-trans isomerase, putative / cyclophilin, putative / rotamase, putative, similar to cyclophilin (Arabidopsis thaliana) gi:2443755:gb:AAB71401	0	0.310181	5	0.036161
252692_at	AT3G43960	cysteine proteinase, putative, contains similarity to cysteine proteinase RD21A (thiol protease) GI:435619, SP:P43297 from (Arabidopsis thaliana)	0	0.361087	5	0.157401
257313_at	AT3G26520	tonoplast intrinsic protein, putative, similar to tonoplast intrinsic protein GI:5081419 from (Brassica napus)	0	0.687542	5	0.037834
257913_at	AT3G25540	longevity-assurance (LAG1) family protein, similar to Alternaria stem canker resistance protein (ASC1) (Lycopersicon esculentum) GI:7688742; contains Pfam profile PF03798: Longevity-assurance protein (LAG1); supporting cDNA gi:7658238:gb:AF198179.1:AF198179	0	0.565908	5	0.051907
257104_at	AT3G25040	ER lumen protein retaining receptor, putative / HDEL receptor, putative, similar to SP:P35402 ER lumen protein retaining receptor (HDEL receptor) {Arabidopsis thaliana}; contains Pfam profile PF00810: ER lumen protein retaining receptor	0	0.735685	5	0.097815
256926_at	AT3G22540	expressed protein	0	0.528821	5	0.038797
257749_at	AT3G18780	actin 2 (ACT2), identical to SP:Q96292 Actin 2 {Arabidopsis thaliana}; nearly identical to SP:Q96293 Actin 8 (Arabidopsis thaliana) GI:1669387 and to At1g49240	0	0.589967	5	0.039688
257217_at	AT3G14940	phosphoenolpyruvate carboxylase, putative / PEP carboxylase, putative, strong similarity to SP:P29196 Phosphoenolpyruvate carboxylase (EC 4.1.1.31) (PEPCASE) {Solanum tuberosum}; contains Pfam profile PF00311: phosphoenolpyruvate carboxylase	0	0.721017	5	0.035257
258633_at	AT3G07990	serine carboxypeptidase S10 family protein, similar to serine carboxypeptidase II (CP-MII) GB:CAA70815 (Hordeum vulgare)	0	0.260948	5	0.111248
258467_at	AT3G06060	short-chain dehydrogenase/reductase (SDR) family protein, contains INTERPRO family IPR002198 short-chain dehydrogenase/reductase (SDR) superfamily	0	0.339222	5	0.059846
259097_at	AT3G04830	expressed protein	0	0.257728	5	0.05057
267638_at	AT2G42210	mitochondrial import inner membrane translocase subunit Tim17/Tim22/Tim23 family protein, weak similarity to SP:P25710 NADH-ubiquinone oxidoreductase 21.3 kDa subunit (EC 1.6.5.3) (EC 1.6.99.3) {Neurospora crassa}, SP:Q12328 Mitochondrial import inner membrane translocase subunit TIM22 {Saccharomyces cerevisiae}; contains Pfam profile PF02466: Mitochondrial import inner membrane translocase subun…	0	0.774131	5	0.044497
260501_at	AT2G41770	expressed protein, contains Pfam domain PF03385: Protein of unknown function, DUF288	0	0.702766	5	0.04076
266489_at	AT2G35190	novel plant SNARE 11 (NPSN11), contains 1 transmembrane domain; identical to Novel plant SNARE 11 (AtNPSN11) (Swiss-Prot:Q944A9) (Arabidopsis thaliana)	0	0.722635	5	0.051681
263449_at	AT2G31670	expressed protein, similar to NADH-ubiquinone oxidoreductase B16.6 subunit (EC 1.6.5.3) (EC 1.6.99.3) (Complex I-B16.6) (CI-B16.6) (Gene associated with retinoic-interferon-induced mortality 19 protein) (GRIM-19) (Cell death-regulatory protein GRIM-19) (Swiss-Prot:Q95KV7) (Bos taurus)	0	0.22811	5	0.06788
263399_at	AT2G31490	expressed protein	0	0.222852	5	0.096318
266266_at	AT2G29560	enolase, putative, similar to enolase (Spinacia oleracea) gi:8919731:emb:CAB96173	0	0.21701	5	0.042167
265286_at	AT2G20360	expressed protein	0	0.236019	5	0.037483
262978_at	AT1G75780	tubulin beta-1 chain (TUB1), nearly identical to SP:P12411 Tubulin beta-1 chain {Arabidopsis thaliana}	0	0.955309	5	0.140366
260395_at	AT1G69780	homeobox-leucine zipper protein 13 (HB-13) / HD-ZIP transcription factor 13, identical to homeobox gene 13 protein (GP:12325190) (Arabidopsis thaliana)	0	0.974718	5	0.050206
263728_at	AT1G60070	gamma-adaptin, putative, similar to gamma-adaptin GI:2765190 from (Homo sapiens); contains Pfam profiles PF01602: Adaptin N terminal region, PF02883: Adaptin C-terminal domain	0	0.789599	5	0.15074
260767_s_at	AT1G49140;AT3G18410	[AT1G49140, NADH-ubiquinone oxidoreductase-related, similar to NADH-ubiquinone oxidoreductase 12 kDa subunit, mitochondrial precursor (EC 1.6.5.3) (EC 1.6.99.3) (Complex I-12KD) (CI-12KD). (Swiss-Prot:Q03015) (Neurospora crassa) ];[AT3G18410, NADH-ubiquinone oxidoreductase-related, similar to NADH-ubiquinone oxidoreductase 12 kDa subunit, mitochondrial precursor (EC 1.6.5.3) (EC 1.6.99.3) (Comple…	0	0.602064	5	0.041225
260944_at	AT1G45130	beta-galactosidase, putative / lactase, putative, similar to beta-galactosidase (Lycopersicon esculentum) GI:7939619, beta-galactosidase BG1 GI:15081596 from (Vitis vinifera); contains Pfam profile PF01301: Glycosyl hydrolases family 35	0	0.382605	5	0.039303
266584_s_at	AT1G13430;AT2G14920	[AT1G13430, sulfotransferase family protein, similar to steroid sulfotransferase 3 GI:3420008 from (Brassica napus); contains Pfam profile PF00685: Sulfotransferase domain ];[AT2G14920, sulfotransferase family protein, similar to steroid sulfotransferase from (Brassica napus) GI:3420008, GI:3420004; contains Pfam profile PF00685: Sulfotransferase domain ]	0	0.240098	5	0.075535
261129_at	AT1G04820	tubulin alpha-2/alpha-4 chain (TUA4), nearly identical to SP:P29510 Tubulin alpha-2/alpha-4 chain from (Arabidopsis thaliana)	0	0.198812	5	0.140942
265066_at	AT1G03870	fasciclin-like arabinogalactan-protein (FLA9), identical to gi_13377784_gb_AAK20861	0	0.922478	5	0.070483
251857_at	AT3G54770	RNA recognition motif (RRM)-containing protein, low similarity to RRM-containing protein SEB-4 (Xenopus laevis) GI:8895698; contains InterPro entry IPR000504: RNA-binding region RNP-1 (RNA recognition motif) (RRM)	0	0.84705	7	0.114632
264804_at	AT1G08590	similar to CLV1-like leucine rich repeat transmembrane receptor-like protein kinase (Ipomoea nil) (U77888)	0	0.891371	7	0.101965
249063_at	AT5G44110	ABC transporter family protein	0	0.657778	8	0.23133
246468_at	AT5G17050	UDP-glucoronosyl/UDP-glucosyl transferase family protein, similar to UDP glucose:flavonoid 3-o-glucosyltransferase, Vitis vinifera, EMBL:AF000372	0	0.253342	8	0.649969
246486_at	AT5G15910	dehydrogenase-related, low similarity to SP:Q9R1J0 NAD(P)-dependent steroid dehydrogenase (EC 1.1.1.-) {Mus musculus}	0	0.277817	8	0.19363
250926_at	AT5G03555	permease, cytosine/purines, uracil, thiamine, allantoin family protein, contains Pfam PF02133: permease, cytosine/purines, uracil, thiamine, allantoin family	0	0.324803	8	0.12968
251020_at	AT5G02270	ABC transporter family protein, NBD-like protein POP, Arabidopsis thaliana, EMBL:AF127664	0	0.982366	8	0.120184
257129_at	AT3G20100	cytochrome P450 family protein, similar to Cytochrome P450 93A3 (P450 CP5) (SP:O81973) (Glycine max); contains Pfam profile: PF00067 cytochrome P450; supported by full-length cDNA: Ceres:149380.	0	0.646114	8	0.059164
259379_at	AT3G16350	myb family transcription factor, ; contains Pfam profile: PF00249 Myb-like DNA-binding domain	0	0.220746	8	0.045337
247498_at	AT5G61810	mitochondrial substrate carrier family protein, similar to peroxisomal Ca-dependent solute carrier, Oryctolagus cuniculus,GI:2352427; contains INTERPRO:IPR001993 Mitochondrial substrate carrier family, INTERPRO:IPR002048 calcium-binding EF-hand domain	0	0.603372	9	0.095262
245427_at	AT4G17550	transporter-related, similar to cAMP inducible 2 protein (Mus musculus) GI:4580997, glycerol 3-phosphate permease (Homo sapiens) GI:7543982; contains Pfam profile PF00083: major facilitator superfamily protein	0	0.436497	9	0.218767
265480_at	AT2G15970	cold-acclimation protein, putative (FL3-5A3), similar to cold acclimation WCOR413-like protein gamma form (Hordeum vulgare) gi:18449100:gb:AAL69988; similar to stress-regulated protein SAP1 (Xerophyta viscosa) gi:21360378:gb:AAM47505; identical to cDNA cold acclimation protein WCOR413-like protein alpha form GI:10121840, cold acclimation protein homolog (Arabidopsis thaliana) GI:11127595	0	0.265359	9	0.092079
261745_at	AT1G08500	plastocyanin-like domain-containing protein	0	0.303009	9	0.044401
247045_at	AT5G66930	expressed protein, similar to unknown protein (pir::T38383)	0	0.279545	10	0.060533
248792_at	AT5G47200	Ras-related GTP-binding protein, putative, similar to GTP-binding protein GI:303750 from (Pisum sativum)	0	0.928227	10	0.045849
250129_at	AT5G16450	dimethylmenaquinone methyltransferase family protein, similar to bacterial S-adenosylmethionine:2-demethylmenaquinone methyltransferases; contains Pfam profile PF03737: Dimethylmenaquinone methyltransferase	0	0.654603	10	0.088486
250287_at	AT5G13330	encodes a member of the ERF (ethylene response factor) subfamily B-4 of ERF/AP2 transcription factor family. The protein contains one AP2 domain. There are 7 members in this subfamily.	0	0.350003	10	0.077496
250385_at	AT5G11520	aspartate aminotransferase, chloroplast / transaminase A (ASP3) (YLS4), identical to SP:P46644 Aspartate aminotransferase, chloroplast precursor (EC 2.6.1.1) (Transaminase A) {Arabidopsis thaliana}; identical to cDNA YLS4 mRNA for aspartate aminotransferase (ASP3), partial cds GI:13122285	0	0.32534	10	0.108937
250363_at	AT5G11390	expressed protein	0	0.371105	10	0.036103
250516_at	AT5G09620	octicosapeptide/Phox/Bem1p (PB1) domain-containing protein, predicted proteins, Arabidopsis thaliana and Drosophila melanogaster contains Pfam profile PF00564: PB1 domain	0	0.18801	10	0.069317
251074_at	AT5G01800	saposin B domain-containing protein, contains Pfam profiles: PF00026 eukaryotic aspartyl protease, PF03489 surfactant protein B, PF05184 saposin-like type B, region 1	0	0.543767	10	0.038441
246219_at	AT4G36760	aminopeptidase P, similar to Xaa-Pro aminopeptidase 2 (Lycopersicon esculentum) GI:15384991; contains Pfam profile PF00557: metallopeptidase family M24	0	0.445954	10	0.195975
253212_s_at	AT4G34890;AT4G34900	[AT4G34890, xanthine dehydrogenase, putative, similar to xanthine dehydrogenase from Gallus gallus, PIR:XOCHDH (SP:P47990); contains Pfam profile PF02738 Aldehyde oxidase and xanthine dehydrogenase, molybdopterin binding domain ];[AT4G34900, similar to xanthine dehydrogenase, putative [Arabidopsis thaliana] (TAIR:At4g34890.1); similar to xanthine dehydrogenase [Gallus gallus] (GB:NP_990458.1); si…	0	0.260326	10	0.078416
253829_at	AT4G28040	nodulin MtN21 family protein, similar to MtN21 GI:2598575 (root nodule development) from (Medicago truncatula)	0	0.450031	10	0.069594
245299_at	AT4G17530	Ras-related GTP-binding protein, putative, very strong similarity to RAB1C (Lotus corniculatus var. japonicus) GI:1370166; contains Pfam profile PF00071: Ras family	0	0.974648	10	0.079527
245249_at	AT4G16760	acyl-CoA oxidase (ACX1), identical to acyl-CoA oxidase (Arabidopsis thaliana) GI:3044214	0	0.732765	10	0.118913
245477_at	AT4G16110	two-component responsive regulator family protein / response regulator family protein, similar to ARR2 protein GI:4210451 from (Arabidopsis thaliana); contains Pfam profile: PF00072 response regulator receiver domain	0	0.851059	10	0.059443
245332_at	AT4G15940	fumarylacetoacetate hydrolase family protein, contains Pfam domain, PF01557: fumarylacetoacetate hydrolase family protein	0	0.318813	10	0.036872
258162_at	AT3G17810	dihydroorotate dehydrogenase family protein / dihydroorotate oxidase family protein, low similarity to SP:Q12882 Dihydropyrimidine dehydrogenase (NADP+) precursor (EC 1.3.1.2) (DPD) (DHPDHase) (Dihydrouracil dehydrogenase) (Dihydrothymine dehydrogenase) {Homo sapiens}; contains Pfam profile PF01180: Dihydroorotate dehydrogenase	0	0.444055	10	0.275757
259146_at	AT3G10370	mitochondrial FAD-dependent glycerol-3-phosphate dehydrogenase. possibly involved in storage lipid catabolism and glycerol assimilation, and in glycerol-3-phosphate shuttle which transports reducing power from cytosol to mitochondrion.	0	0.322244	10	0.064389
259352_at	AT3G05170	phosphoglycerate/bisphosphoglycerate mutase family protein, contains Pfam profile PF00300: phosphoglycerate mutase family	0	0.641056	10	0.050396
265273_at	AT2G28320	pleckstrin homology (PH) domain-containing protein / lipid-binding START domain-containing protein, contains Pfam profiles PF01852: START domain, PF00169: PH domain	0	0.34143	10	0.038926
267374_at	AT2G26230	uricase / urate oxidase / nodulin 35, putative, identical to uricase SP:O04420 from (Arabidopsis thaliana)	0	0.282998	10	0.042683
265289_at	AT2G22690	expressed protein	0	0.229742	10	0.052934
265943_at	AT2G19570	cytidine deaminase (CDD) / cytidine aminohydrolase, identical to cytidine deaminase (CDD) (Arabidopsis thaliana) GI:3046700	0	0.41995	10	0.040727
266747_at	AT2G02870	kelch repeat-containing F-box family protein, weak similarity to Kelch-like protein 5 (Swiss-Prot:Q96PQ7) (Homo sapiens); contains Pfam profiles PF01344: Kelch motif, PF00646: F-box domain	0	0.580629	10	0.081315
260350_at	AT1G69410	eukaryotic translation initiation factor 5A, putative / eIF-5A, putative, strong similarity to eukaryotic initiation factor 5A (2) (Nicotiana plumbaginifolia) GI:19702, SP:Q9AXQ6: Eukaryotic translation initiation factor 5A-1 (eIF-5A 1) {Lycopersicon esculentum}	0	0.768208	10	0.043068
259993_at	AT1G67960	expressed protein, AT-AC non-consensus splice sites at intron 6	0	0.485376	10	0.047912
264683_at	AT1G65580	endonuclease/exonuclease/phosphatase family protein, similar to inositol polyphosphate 5-phosphatase II isoform (GI:15418718) (Mus musculus); contains 6 (5 weak) Pfam: Pf00400 WD domain, G-beta repeats and Pfam PF03372: Endonuclease/Exonuclease/phosphatase family	0	0.305787	10	0.041508
261957_at	AT1G64660	Cys/Met metabolism pyridoxal-phosphate-dependent enzyme family protein, similar to SP:P13254 Methionine gamma-lyase (EC 4.4.1.11) (L-methioninase) {Pseudomonas putida}; contains Pfam profile PF01053: Cys/Met metabolism PLP-dependent enzyme	0	0.312294	10	0.10233
262344_at	AT1G64060	respiratory burst oxidase protein F (RbohF) (RbohAp108) / NADPH oxidase, identical to cytochrome b245 beta chain homolog RbohAp108 (GI:2654868), respiratory burst oxidase protein F (gi:3242456), from Arabidopsis thaliana	0	0.455139	10	0.043182
260986_at	AT1G53580	hydroxyacylglutathione hydrolase, putative / glyoxalase II, putative, similar to glyoxalase II GI:1644427 from (Arabidopsis thaliana)	0	0.385989	10	0.167906
260988_at	AT1G53570	mitogen-activated protein kinase kinase kinase (MAPKKK), putative (MAP3Ka), identical to MEK kinase (MAP3Ka)(Arabidopsis thaliana) gi:4204912:gb:AAD10848	0	0.493509	10	0.056627
262407_at	AT1G34630	expressed protein	0	0.571164	10	0.063154
263112_at	AT1G03080	kinase interacting family protein, similar to kinase interacting protein 1 (GI:13936326) (Petunia integrifolia)	0	0.569262	10	0.081864
253476_at	AT4G32300	lectin protein kinase family protein, contains Pfam domains, PF01453: Lectin (probable mannose binding) and PF00069: Protein kinase domain	0	0.339625	11	0.042299
252648_at	AT3G44630	disease resistance protein RPP1-WsB-like (TIR-NBS-LRR class), putative, domain signature TIR-NBS-LRR exists, suggestive of a disease resistance protein., closest Col-0 homolog to RPP1-WsB	0	0.732096	11	0.063443
266203_at	AT2G02230	similar to F-box family protein / SKP1 interacting partner 3-related [Arabidopsis thaliana] (TAIR:At2g02240.1); similar to F-box family protein-like [Oryza sativa (japonica cultivar-group)] (GB:XP_468355.1); contains InterPro domain Cyclin-like F-box (InterPro:IPR001810)	0	0.441381	11	0.037998
246987_at	AT5G67300	myb family transcription factor, contains PFAM profile: myb DNA binding domain PF00249	0	0.182362	12	0.096819
254321_at	AT4G22590	trehalose-6-phosphate phosphatase, putative, similar to trehalose-6-phosphate phosphatase (AtTPPA) GI:2944178; contains Pfam profile PF02358: Trehalose-phosphatase	0	0.336099	12	0.111174
254432_at	AT4G20830	FAD-binding domain-containing protein, similar to SP:P30986 reticuline oxidase precursor (Berberine-bridge-forming enzyme) (BBE) (Tetrahydroprotoberberine synthase) (Eschscholzia californica); contains PF01565 FAD binding domain	0	0.283768	12	0.164991
255872_at	AT2G30360	CBL-interacting protein kinase 11 (CIPK11), identical to CBL-interacting protein kinase 11 (Arabidopsis thaliana) gi:13249121:gb:AAK16686; contains Pfam profiles PF00069: Protein kinase domain and PF03822: NAF domain; identical to cDNA CBL-interacting protein kinase 11 (CIPK11)partial cds GI:13249120	0	0.379849	12	0.093386
257484_at	AT1G01650	similar to protease-associated (PA) domain-containing protein [Arabidopsis thaliana] (TAIR:At1g63690.1); similar to protease-associated (PA) domain-containing protein [Arabidopsis thaliana] (TAIR:At1g63690.2); similar to putative growth-on protein GRO10 [Oryza sativa (japonica cultivar-group)] (GB:XP_468462.1); similar to growth-on protein GRO10 [Euphorbia esula] (GB:AAL14629.1); similar to putat…	0	0.236448	12	0.100037
253550_at	AT4G30960	CBL-interacting protein kinase 6 (CIPK6), identical to CBL-interacting protein kinase 6 (Arabidopsis thaliana) gi:9280634:gb:AAF86505	0	0.780942	13	0.077246
267080_at	AT2G41190	amino acid transporter family protein, low similarity to vesicular GABA transporter (Rattus norvegicus) GI:2587061; belongs to INTERPRO:IPR002422 amino acid/polyamine transporter, family II	0	0.96765	13	0.291709
264903_at	AT1G23190	phosphoglucomutase, cytoplasmic, putative / glucose phosphomutase, putative, strong similarity to SP:P93805 Phosphoglucomutase, cytoplasmic 2 (EC 5.4.2.2) (Glucose phosphomutase 2) (PGM 2) {Zea mays}; contains InterPro accession IPR006352: Phosphoglucosamine mutase	0	0.741953	13	0.048166
262116_at	AT1G02816	expressed protein, contains Pfam profile PF04398: Protein of unknown function, DUF538	0	0.216787	13	0.066604
248252_at	AT5G53250	arabinogalactan-protein, putative (AGP22), similar to arabinogalactan protein (Arabidopsis thaliana) gi:10880509:gb:AAG24284	0	0.214734	15	0.107846
248844_s_at	AT5G46900;AT5G46890	[AT5G46900, protease inhibitor/seed storage/lipid transfer protein (LTP) family protein, contains Pfam protease inhibitor/seed storage/LTP family domain PF00234 ];[AT5G46890, protease inhibitor/seed storage/lipid transfer protein (LTP) family protein, similar to proline-rich 14 kDa protein {Phaseolus vulgaris} GP:1420885; contains Pfam protease inhibitor/seed storage/LTP family domain PF00234 ]	0	0.607336	15	0.466856
249768_at	AT5G24100	leucine-rich repeat transmembrane protein kinase, putative	0	0.760082	15	0.065684
250952_at	AT5G03570	iron-responsive transporter-related, similar to iron-regulated transporter IREG1 (Mus musculus) GI:7264727	0	0.809873	15	0.04185
253786_at	AT4G28650	leucine-rich repeat transmembrane protein kinase, putative, receptor-like protein kinase 5, Arabidopsis thaliana, PIR1:S27756	0	0.799102	15	0.052346
245432_at	AT4G17100	serine protease protein -related, expressed pseudogene, blastp match of 64% identity and 1.9e-114 P-value to GP:29367523:gb:AAO72617.1::AY224498 putative serine protease-like protein {Oryza sativa (japonica cultivar-group)}	0	0.451284	15	0.036947
254820_s_at	AT4G12510;AT4G12520	[AT4G12510, protease inhibitor/seed storage/lipid transfer protein (LTP) family protein, similar to 14 kDa polypeptide (Catharanthus roseus) GI:407410; contains Pfam protease inhibitor/seed storage/LTP family domain PF00234 ];[AT4G12520, protease inhibitor/seed storage/lipid transfer protein (LTP) family protein, similar to 14 kDa polypeptide (Catharanthus roseus) GI:407410; contains Pfam proteas…	0	0.58869	15	0.272191
251116_at	AT3G63470	serine carboxypeptidase, putative, similar to SP:P52711 Serine carboxypeptidase II-3 precursor (EC 3.4.16.6) Hordeum vulgare; contains Pfam profile PF0450 serine carboxypeptidase	0	0.547567	15	0.041982
252172_at	AT3G50640	expressed protein	0	0.299406	15	0.037056
259351_at	AT3G05150	sugar transporter family protein, similar to sugar-porter family proteins 1 and 2 (Arabidopsis thaliana) GI:14585699, GI:14585701; contains Pfam profile PF00083: major facilitator superfamily protein	0	0.737959	15	0.066723
265646_at	AT2G27360	lipase, putative, similar to lipase (Arabidopsis thaliana) GI:1145627; contains Pfam profile PF00657: Lipase/Acylhydrolase with GDSL-like motif	0	0.495057	15	0.041669
266649_at	AT2G25810	tonoplast intrinsic protein, putative, similar to tonoplast intrinsic protein GI:4584429 from (Nicotiana tabacum)	0	0.951964	15	0.080085
266701_at	AT2G19760	profilin 1 (PRO1) (PFN1) (PRF1) / allergen Ara t 8, identical to profilin 1 (Allergen Ara t 8) SP:Q42449 GI:1353770 from (Arabidopsis thaliana)	0	0.461683	15	0.051162
252241_at	AT3G50050	aspartyl protease family protein, contains Pfam PF00026: Eukaryotic aspartyl protease	0	0.296853	16	0.068185
261588_at	AT1G01670	U-box domain-containing protein	0	0.284411	16	0.041482
247275_at	AT5G64370	PYD3 encodes a beta-ureidopropionase which, when expressed in E. coli, has been shown to convert beta-ureidopropionate into beta-alanine.	0	0.527794	17	0.039882
247587_at	AT5G60620	phospholipid/glycerol acyltransferase family protein, contains Pfam PF01553: Acyltransferase	0	0.553027	17	0.043225
247627_at	AT5G60360	cysteine proteinase, putative / AALP protein (AALP), identical to AALP protein GI:7230640 from (Arabidopsis thaliana); similar to barley aleurain	0	0.245614	17	0.061565
253766_at	AT4G28770	expressed protein	0	0.735835	17	0.047551
254476_at	AT4G20410	gamma-soluble NSF attachment protein / gamma-SNAP, identical to gamma-soluble NSF attachment protein; gamma-SNAP (Arabidopsis thaliana) GI:6013206	0	0.645915	17	0.035412
255505_at	AT4G02080	GTP-binding protein (SAR1A), identical to SP:O04834 GTP-binding protein SAR1A. (Arabidopsis thaliana)	0	0.566198	17	0.054397
255671_at	AT4G00355	expressed protein	0	0.527735	17	0.117055
251579_at	AT3G58170	Bet1-like SNARE 1-1 / Bet1 / Sft1-like SNARE 14a / BS14a (BET11), identical to SP:Q9M2J9 Bet1-like SNARE 1-1 (AtBET11) (Bet1/Sft1-like SNARE 14a) (AtBS14a) (Mouse-ear cress) {Arabidopsis thaliana}; supporting cDNA gi:14030602:gb:AF368175.1:AF368175	0	0.465146	17	0.073535
251877_at	AT3G54300	synaptobrevin family protein, similar to vesicle-associated membrane protein 7B (At VAMP7B), Arabidopsis thaliana, EMBL:AF025333	0	0.35128	17	0.051024
258978_at	AT3G09320	zinc finger (DHHC type) family protein, similar to Golgi-specific DHHC zinc figer protein (Mus musculus) GI:21728103; contains Pfam profile PF01529: DHHC zinc finger domain	0	0.300582	17	0.044713
258693_at	AT3G08650	metal transporter family protein, contains ZIP Zinc transporter domain, Pfam:PF02535	0	0.742369	17	0.035854
259337_at	AT3G03720	amino acid permease family protein, similar to cationic amino acid transporter-1 (Rattus norvegicus) GI:1589917; contains Pfam profile PF00324: Amino acid permease	0	0.311138	17	0.041415
267236_at	AT2G44100	Rab GDP dissociation inhibitor (GDI1), identical to GDP dissociation inhibitor (Arabidopsis thaliana) GI:1655424	0	0.158562	17	0.041777
266566_at	AT2G24040	hydrophobic protein, putative / low temperature and salt responsive protein, putative, similar to SP:Q9ZNQ7 Hydrophobic protein RCI2A (Low temperature and salt responsive protein LTI6A) {Arabidopsis thaliana}; contains Pfam profile PF01679: Uncharacterized protein family	0	0.409847	17	0.03769
265220_at	AT2G02040	peptide transporter (PTR2-B) / oligopeptide transporter 1-1, putative (OPT1-1), identical to peptide transporter PTR2-B SP:P46032 from (Arabidopsis thaliana); contains Pfam profile: PF00854 POT family; identical to cDNA NT1 GI:510237	0	0.580405	17	0.041407
261709_at	AT1G32790	RNA-binding protein, putative, similar to RNA-binding protein GB:CAB40027 GI:4539439 from (Arabidopsis thaliana).Member of a family of PAB2 binding domain proteins.	0	0.330935	17	0.041747
261276_at	AT1G26670	vesical transport v-SNARE 12 (VTI12) / vesicle soluble NSF attachment protein receptor VTI1b (VTI1B) receptor VTI1b, identical to SP:Q9SEL5 Vesicle transport v-SNARE 12 (AtVTI12) (Vesicle transport v-SNARE protein VTI1b) (Vesicle soluble NSF attachment protein receptor VTI1b) (AtVTI1b) {Arabidopsis thaliana}	0	0.295149	17	0.16375
262592_at	AT1G15400	expressed protein, ESTs gb:H37295 and gb:R64895 come from this gene	0	0.575768	17	0.064373
264835_at	AT1G03550	secretory carrier membrane protein (SCAMP) family protein, contains Pfam domain, PF04144: SCAMP family	0	0.299436	17	0.03647
253334_at	AT4G33360	terpene cyclase/mutase-related, low similarity to squalene-hopene cyclase from Zymomonas mobilis (SP:P33990)	0	0.311857	18	0.053067
258208_at	AT3G13930	dihydrolipoamide S-acetyltransferase, putative, similar to dihydrolipoamide S-acetyltransferase (Zea mays) GI:5669871; contains Pfam profiles PF00198: 2-oxo acid dehydrogenases acyltransferase (catalytic domain), PF00364: Biotin-requiring enzyme, PF02817: e3 binding domain	0	0.985429	18	0.040968
260083_at	AT1G63220	C2 domain-containing protein, similar to phloem protein RPP16 (Oryza sativa (japonica cultivar-group)) GI:21998839; contains Pfam profile PF00168: C2 domain	0	0.860892	18	0.048451
256224_at	AT1G56330	GTP-binding protein (SAR1B), identical to GTP-binding protein (SAR1B) (Arabidopsis thaliana) SP:Q01474	0	0.845565	18	0.102952
247322_at	AT5G64090	expressed protein	0	0.170016	19	0.051365
250323_at	AT5G12880	proline-rich family protein, similar to hydroxyproline-rich glycoprotein gi:169345:gb:AAA33763	0	0.816324	19	0.130885
250398_at	AT5G11000	expressed protein	0	0.639608	19	0.042644
254262_at	AT4G23470	hydroxyproline-rich glycoprotein family protein, contains proline-rich extensin domains, INTERPRO:IPR002965	0	0.360995	19	0.054517
254261_at	AT4G23460	beta-adaptin, putative, strong similarity to SP:Q10567 Adapter-related protein complex 1 beta 1 subunit (Beta-adaptin 1) (Homo sapiens), beta-adaptin (Drosophila melanogaster) GI:434902; contains Pfam profile: PF01602 Adaptin N terminal region	0	0.915125	19	0.046685
254468_at	AT4G20460	NAD-dependent epimerase/dehydratase family protein, similar to UDP-galactose 4-epimerase from Cyamopsis tetragonoloba GI:3021357 (EMBL:AJ005082), Bacillus subtilis SP:P55180; contains Pfam profile PF01370 NAD dependent epimerase/dehydratase family	0	0.437817	19	0.408515
245608_at	AT4G14350	protein kinase family protein, contains similarity to Swiss-Prot:O13310 serine/threonine-protein kinase orb6 (Schizosaccharomyces pombe)	0	0.642782	19	0.037072
255596_at	AT4G01720	WRKY family transcription factor, similar to wild oat DNA-binding protein ABF2, GenBank accession number Z48431	0	0.533341	19	0.108443
251634_at	AT3G57480	zinc finger (C2H2 type, AN1-like) family protein, contains Pfam domain, PF00096: Zinc finger, C2H2 type; contains Pfam domain, PF01428: AN1-like Zinc finger	0	0.368369	19	0.050123
256250_at	AT3G11320	similar to phosphate translocator-related [Arabidopsis thaliana] (TAIR:At5g05820.1); similar to Putative phosphate/phosphoenolpyruvate translocator protein [Oryza sativa (japonica cultivar-group)] (GB:XP_470662.1)	0	0.313929	19	0.05685
263583_at	AT2G17130	isocitrate dehydrogenase subunit 2 / NAD+ isocitrate dehydrogenase subunit 2, nearly identical to NAD+ dependent isocitrate dehydrogenase subunit 2 (Arabidopsis thaliana) GI:1766048	0	0.491566	19	0.062805
245633_at	AT1G25280	F-box family protein / tubby family protein, similar to Tubby protein homolog (SP:O88808) (Rattus norvegicus); contains Pfam PF00646: F-box domain and Pfam PF01167: Tub family;	0	0.654427	19	0.09218
260983_at	AT1G53560	expressed protein	0	0.335904	20	0.057766
248512_at	AT5G50460	protein transport protein SEC61 gamma subunit, putative, similar to Swiss-Prot:Q19967 protein transport protein SEC61 gamma subunit (Caenorhabditis elegans)	0	0.521498	21	0.169978
248787_at	AT5G47420	expressed protein, contains Pfam domain, PF01987: Protein of unknown function	0	0.415772	21	0.083083
250055_at	AT5G17770	NADH-cytochrome b5 reductase, identical to NADH-cytochrome b5 reductase (Arabidopsis thaliana) GI:4240116	0	0.28396	21	0.086093
253712_at	AT4G29330	Der1-like family protein / degradation in the ER-like family protein, contains Pfam profile: PF04511 Der1-like family	0	0.288678	21	0.040173
259256_at	AT3G07680	emp24/gp25L/p24 family protein, similar to SP:Q15363 Cop-coated vesicle membrane protein p24 precursor (p24A) {Homo sapiens}; contains Pfam profile PF01105: emp24/gp25L/p24 family	0	0.909259	21	0.149138
258852_at	AT3G06300	Encodes a prolyl-4 hydroxylase that can hydroxylate poly(L-proline)and other proline rich peptides, including those with sequences corresponding to those in arabinogalactan proteins and extensins.	0	0.429255	21	0.089698
259323_at	AT3G05280	integral membrane Yip1 family protein, contains Pfam domain, PF04893: Yip1 domain	0	0.525248	21	0.043409
259191_at	AT3G01720	expressed protein	0	0.290077	21	0.038448
266105_at	AT2G45070	sec61beta family protein, similar to SP:P52870 Protein transport protein SEC61 beta 1 subunit {Saccharomyces cerevisiae}; contains Pfam profile PF03911: Sec61beta family	0	0.37117	21	0.243325
265845_at	AT2G35610	expressed protein	0	0.57359	21	0.03876
264044_at	AT2G22480	phosphofructokinase family protein, similar to phosphofructokinase (Amycolatopsis methanolica) GI:17432243; contains Pfam profile PF00365: Phosphofructokinase	0	0.625663	21	0.046402
264488_s_at	AT1G27330;AT1G27350	[AT1G27330, expressed protein, similar to EST gb:AA650671 and gb:T20610 ];[AT1G27350, expressed protein, contains 1 transmembrane domain; similar to ribosome associated membrane protein RAMP4 GI:4585827 (Rattus norvegicus); similar to ESTs gb:T20610 and gb:AA586199 ]	0	0.194743	21	0.107737
260852_at	AT1G21900	emp24/gp25L/p24 family protein, similar to SP:O35587 Transmembrane protein Tmp21 precursor (21 kDa Transmembrane trafficking protein) {Mesocricetus auratus}; contains Pfam profile PF01105: emp24/gp25L/p24 family	0	0.657697	21	0.069139
260665_at	AT1G19360	expressed protein	0	0.952691	21	0.053715
259474_at	AT1G19130	expressed protein	0	0.487709	21	0.036319
264373_at	AT1G11890	vesicle transport protein SEC22, putative, identified as SEC22 by Raikhel, NV, et al. in Plant Physiol. 124: 1558-69 (2000); similar to vesicle trafficking protein gb:U91538 from Mus musculus; ESTs gb:F15494 and gb:F14097 come from this gene	0	0.300609	21	0.060611
264229_at	AT1G67480	kelch repeat-containing F-box family protein, similar to SKP1 interacting partner 6 (Arabidopsis thaliana) GI:10716957; contains Pfam profiles PF01344: Kelch motif, PF00646: F-box domain	0	0.604273	22	0.049069
258588_s_at	AT3G04120	glyceraldehyde-3-phosphate dehydrogenase, cytosolic (GAPC) / NAD-dependent glyceraldehyde-3-phosphate dehydrogenase, identical to SP:P25858 Glyceraldehyde 3-phosphate dehydrogenase, cytosolic (EC 1.2.1.12) {Arabidopsis thaliana}	0	0.406351	23	0.043771
264727_at	AT1G22840	cytochrome c, putative, similar to cytochrome c (Pumpkin, Winter squash) SWISS-PROT:P00051	0	0.337634	23	0.069828
265472_at	AT2G15580	zinc finger (C3HC4-type RING finger) family protein, contains Pfam profile: PF00097 zinc finger, C3HC4 type (RING finger)	0	0.448538	24	0.041772
255629_at	AT4G00860	stress-related ozone-induced protein (OZI1) / stress-related ozone-responsive protein, identical to stress-related ozone-induced protein AtOZI1 (mRNA corresponding to this gene accumulates in response to ozone stress and pathogen (bacterial) infection); putative pathogenesis-related protein (GI:790583) (Arabidopsis thaliana)	0	0.644817	25	0.070295
251449_at	AT3G59920	Rab GDP dissociation inhibitor (GDI2), identical to Rab GDP dissociation inhibitor AtGDI2 (Arabidopsis thaliana) GI:2446981	0	0.655036	25	0.069622
261517_at	AT1G71780	expressed protein	0	0.806852	25	0.090664
263223_at	AT1G30630	coatomer protein epsilon subunit family protein / COPE family protein, similar to SP:O14579 Coatomer epsilon subunit (Epsilon-coat protein) (Epsilon-COP) from Homo sapiens, SP:Q60445 from Cricetulus griseus; ESTs gb:Z17908, gb:AA728673, gb:N96555, gb:H76335, gb:AA712463, gb:W43247, gb:T45611, gb:T21160, gb:T14119 and AI100483 come from this gene	0	0.574483	25	0.083273
245999_at	AT5G20650	copper transporter family protein, similar to SP:Q39065 Copper transporter 1 (COPT1) {Arabidopsis thaliana}; contains Pfam profile PF04145: Ctr copper transporter family	0	0.980685	26	0.175356
253304_at	AT4G33640	expressed protein	0	0.644718	26	0.999996
253442_at	AT4G32530	vacuolar ATP synthase, putative / V-ATPase, putative, SP:P23968 Vacuolar ATP synthase 22 kDa proteolipid subunit (EC 3.6.3.14) {Saccharomyces cerevisiae}; contains Pfam profile PF00137: ATP synthase subunit C	0	0.918864	26	0.036129
253727_at	AT4G29350	profilin 2 (PRO2) (PFN2) (PRF2), identical to profilin 2 SP:Q42418 GI:1353772 from (Arabidopsis thaliana); identical to cDNA profilin (PRF2) GI:9965570	0	0.361207	26	0.035217
245373_s_at	AT4G14716;AT4G14710	[AT4G14716, iron-deficiency-responsive protein, putative, strong similarity to iron-deficiency induced gene (Hordeum vulgare) GI:14522834; contains Pfam profile PF03079: ARD/ARD' family ];[AT4G14710, iron-deficiency-responsive protein, putative, strong similarity to iron-deficiency induced gene (Hordeum vulgare) GI:14522834; contains Pfam profile PF03079: ARD/ARD' family ]	0	0.283089	26	0.039636
256988_s_at	AT3G28715;AT3G28710	[AT3G28715, H+-transporting two-sector ATPase, putative, similar to SP:P54641 Vacuolar ATP synthase subunit d (EC 3.6.3.14) (Vacuolar proton pump d subunit) (V-ATPase 41 KDa accessory protein) {Dictyostelium discoideum}; contains Pfam profile PF01992: ATP synthase (C/AC39) subunit ];[AT3G28710, H+-transporting two-sector ATPase, putative, similar to SP:P54641 Vacuolar ATP synthase subunit d (EC 3…	0	0.982594	26	0.039051
256956_at	AT3G13410	expressed protein	0	0.995592	26	0.044263
256267_at	AT3G12260	complex 1 family protein / LVR family protein, contains Pfam PF05347: Complex 1 protein (LYR family)	0	0.235828	26	0.059353
258846_at	AT3G03070	NADH-ubiquinone oxidoreductase-related, contains weak similarity to NADH-ubiquinone oxidoreductase 13 kDa-A subunit, mitochondrial precursor (EC 1.6.5.3) (EC 1.6.99.3) (Complex I-13KD-A) (CI-13KD-A) (Swiss-Prot:P23934) (Bos taurus)	0	0.184127	26	0.039632
258484_at	AT3G02580	delta 7-sterol-C5-desaturase (STE1), identical to sterol-C5-desaturase GB:AAD12944 GI:4234768 from (Arabidopsis thaliana)	0	0.666357	26	0.036214
266804_at	AT2G29960	peptidyl-prolyl cis-trans isomerase / cyclophilin (CYP5) / rotamase, identical to cyclophilin (Arabidopsis thaliana) gi:2443755:gb:AAB71401	0	0.565627	26	0.071827
265226_at	AT2G28430	expressed protein	0	0.350774	26	0.053887
264316_at	AT1G70330	equilibrative nucleoside transporter family protein, contains similarity to SWISS-PROT:Q14542 equilibrative nucleoside transporter 2 (Equilibrative nitrobenzylmercaptopurine riboside-insensitive nucleoside transporter, Equilibrative NBMPR-insensitive nucleoside transporter, Nucleoside transporter, ei-type, 36 kDa nucleolar protein HNP36, Hydrophobic nucleolar protein, 36 kDa, Delayed-early respon…	0	0.740497	26	0.059098
261356_at	AT1G79660	expressed protein	0	0.485966	29	0.058715
264123_at	AT1G02270	endonuclease/exonuclease/phosphatase family protein / calcium-binding EF hand family protein, contains Pfam profiles: PF03372 endonuclease/exonuclease/phosphatase family, PF00036 EF hand	0	0.370829	29	0.102375
250096_at	AT5G17190	expressed protein, similar to unknown protein (gb:AAF26109.1)	0	0.339179	32	0.048519
259077_s_at	AT5G15650;AT3G02230	[AT5G15650, reversibly glycosylated polypeptide-2 (RGP2), identical to reversibly glycosylated polypeptide-2 (Arabidopsis thaliana) GI:2317731 ];[AT3G02230, reversibly glycosylated polypeptide-1 (RGP1), identical to reversibly glycosylated polypeptide-1 (AtRGP) (Arabidopsis thaliana) GI:2317729 ]	0	0.339079	32	0.050517
255560_at	AT4G02030	expressed protein, similar to expressed protein [Arabidopsis thaliana] (TAIR:At1g21170.1); similar to unknown protein [Oryza sativa (japonica cultivar-group)] (GB:AAR07074.1)	0	0.371675	32	0.038102
251622_at	AT3G57340	DNAJ heat shock N-terminal domain-containing protein, similar to SP:Q9QYI4 DnaJ homolog subfamily B member 12 Mus musculus; contains Pfam profile PF00226 DnaJ domain	0	0.182291	32	0.044602
246977_at	AT5G24930	zinc finger (B-box type) family protein, similar to CONSTANS-like protein 1 GI:4091804 from (Malus x domestica)	0	0.160018	33	0.071524
247007_at	AT5G67500	porin, putative, similar to SP:P42055 34 kDa outer mitochondrial membrane protein porin (Voltage-dependent anion-selective channel protein) (VDAC) {Solanum tuberosum}; contains Pfam profile PF01459: Eukaryotic porin	0	0.418935	35	0.042566
248889_at	AT5G46230	expressed protein, contains Pfam profile PF04398: Protein of unknown function, DUF538	0	0.21458	35	0.038671
250929_at	AT5G03290	isocitrate dehydrogenase, putative / NAD+ isocitrate dehydrogenase, putative, strong similarity to isocitrate dehydrogenase (NAD+) (Nicotiana tabacum) GI:3021506	0	0.543158	35	0.055534
258345_at	AT3G22845	emp24/gp25L/p24 protein-related, contains weak similarity to transmembrane protein (GI:1212965) (Homo sapiens)	0	0.4935	35	0.049884
259321_at	AT3G01040	glycosyl transferase family 8 protein, contains Pfam profile: PF01501 glycosyl transferase family 8	0	0.531075	35	0.035112
267368_at	AT2G44350	citrate synthase, mitochondrial, putative, strong similarity to SP:P20115 Citrate synthase, mitochondrial precursor {Arabidopsis thaliana}; contains Pfam profile PF00285: Citrate synthase	0	0.735938	35	0.058649
263922_s_at	AT2G36580;AT3G52990	[AT2G36580, pyruvate kinase, putative, similar to pyruvate kinase, cytosolic isozyme (Glycine max) SWISS-PROT:Q42806 ];[AT3G52990, pyruvate kinase, putative, similar to pyruvate kinase, cytosolic isozyme (Glycine max) SWISS-PROT:Q42806 ]	0	0.287017	35	0.072984
265384_at	AT2G20760	expressed protein	0	0.166842	35	0.03645
264871_at	AT1G24180	pyruvate dehydrogenase E1 component alpha subunit, mitochondrial, putative, similar to SP:P52901 Pyruvate dehydrogenase E1 component alpha subunit, mitochondrial precursor (EC 1.2.4.1) (PDHE1-A) {Arabidopsis thaliana}; contains Pfam profile PF00676: Dehydrogenase E1 component	0	0.358651	35	0.091506
260168_at	AT1G71980	protease-associated zinc finger (C3HC4-type RING finger) family protein, identical to ReMembR-H2 protein JR702 (Arabidopsis thaliana) gi:6942149:gb:AAF32326; contains Pfam domain, PF02225: protease-associated (PA) domain and Pfam domain, PF00097: Zinc finger, C3HC4 type (RING finger); identical to cDNA ReMembR-H2 protein JR702 mRNA, partial cds GI:6942148	0	0.336924	36	0.04055
246267_at	AT1G31812	acyl-CoA binding protein / ACBP, identical to acyl-CoA-binding protein (ACBP) (Arabidopsis thaliana) SWISS-PROT:P57752	0	0.460357	36	0.11067
254190_at	AT4G23885	expressed protein	0	0.392584	37	0.057398
256682_at	AT3G52200	dihydrolipoamide S-acetyltransferase, putative, similar to dihydrolipoamide acetyltransferase (E2) subunit of PDC (Arabidopsis thaliana) GI:559395; contains Pfam profiles PF00198: 2-oxo acid dehydrogenases acyltransferase (catalytic domain), PF00364: Biotin-requiring enzyme, PF02817: e3 binding domain; supporting cDNA gi:5881964:gb:AF066080.1:AF066080	0	0.928692	37	0.038521
263631_at	AT2G04900	expressed protein	0	0.564449	37	0.0479
262481_at	AT1G17080	expressed protein	0	0.281936	37	0.036577
249864_at	AT5G22830	magnesium transporter CorA-like family protein, weak similarity to SP:Q01926 RNA splicing protein MRS2, mitochondrial precursor {Saccharomyces cerevisiae}; contains Pfam profile PF01544: CorA-like Mg2+ transporter protein; supporting cDNA gi:12007446:gb:AF322255.1:AF322255	0	0.27818	39	0.056325
265677_at	AT2G32080	PUR alpha-1 protein, identical to PUR alpha-1 GI:5081612 from (Arabidopsis thaliana); contains Pfam profile: PF04845 PurA ssDNA and RNA-binding protein	0	0.626359	40	0.051806
246462_at	AT5G16940	expressed protein, contains Pfam profile PF04828: Protein of unknown function (DUF636)	0	0.73804	41	0.062537
257299_at	AT3G28050	nodulin MtN21 family protein, similar to MtN21 (Medicago truncatula) GI:2598575; contains Pfam profile PF00892: Integral membrane protein	0	0.498994	41	0.039614
259754_at	AT1G71090	auxin efflux carrier family protein, contains auxin efflux carrier domain, Pfam:PF03547	0	0.513379	41	0.059076
264696_at	AT1G70230	expressed protein	0	0.607664	41	0.03726
251645_at	AT3G57790	glycoside hydrolase family 28 protein / polygalacturonase (pectinase) family protein, weak similarity to SP:P15922 Exo-poly-alpha-D-galacturonosidase precursor (EC 3.2.1.82) (Exo-PG) {Erwinia chrysanthemi}; contains PF00295: Glycosyl hydrolases family 28	0	0.583312	42	0.045366
254385_s_at	AT4G21830;AT4G21840	[AT4G21830, methionine sulfoxide reductase domain-containing protein / SeIR domain-containing protein, low similarity to pilin-like transcription factor (Homo sapiens) GI:5059062, SP:P14930 Peptide methionine sulfoxide reductase msrA/msrB (EC 1.8.4.6) {Neisseria gonorrhoeae}; contains Pfam profile PF01641: SelR domain ];[AT4G21840, methionine sulfoxide reductase domain-containing protein / SelR d…	0	0.648574	44	0.06296
247628_at	AT5G60400	expressed protein	0	0.41886	46	0.036186
250844_at	AT5G04470	expressed protein	0	0.972069	46	0.039804
245260_at	AT4G16360	5'-AMP-activated protein kinase beta-2 subunit, putative, similar to Swiss-Prot:Q9QZH4 5'-AMP-activated protein kinase, beta-2 subunit (AMPK beta-2 chain) (Rattus norvegicus)	0	0.507164	46	0.035833
257954_at	AT3G21760	UDP-glucoronosyl/UDP-glucosyl transferase family protein, contains Pfam profile: PF00201 UDP-glucoronosyl and UDP-glucosyl transferase	0	0.452799	48	0.035807
260207_at	AT1G70730	phosphoglucomutase, cytoplasmic, putative / glucose phosphomutase, putative, strong similarity to SP:P93804 Phosphoglucomutase, cytoplasmic 1 (EC 5.4.2.2) (Glucose phosphomutase 1) (PGM 1) {Zea mays}; contains InterPro accession IPR006352: Phosphoglucosamine mutase	0	0.634033	48	0.065107
254290_at	AT4G23000	calcineurin-like phosphoesterase family protein, contains Pfam profile: PF00149 calcineurin-like phosphoesterase	0	0.875515	50	0.036347
254462_at	AT4G20150	expressed protein	0	0.360498	51	0.051187
252066_at	AT3G51550	protein kinase family protein, contains protein kinase domain, Pfam:PF00069	0	0.232329	52	0.039664
257471_at	AT1G59530	bZIP transcription factor family protein, contains Pfam profile: PF00170 bZIP transcription factor	0	0.291593	52	0.056526
256362_at	AT1G66450	DC1 domain-containing protein, contains Pfam profile PF03107: DC1 domain	0	0.393312	54	0.036417
256150_at	AT1G55120	beta-fructosidase, putative / beta-fructofuranosidase, putative, similar to beta-fructofuranosidase GI:402740	0	0.319645	54	0.03956
257480_at	AT1G15640	expressed protein	0	0.299748	54	0.121264
248451_at	AT5G51180	expressed protein	0	0.152151	57	0.042483
248682_at	AT5G48810	cytochrome b5, identical to cytochrome b5 (Arabidopsis thaliana) GI:4240122; strong similarity to Cytochrome B5 SP:P49098 from (Nicotiana tabacum)	0	0.895474	58	0.999997
245957_at	AT5G19590	expressed protein, contains Pfam profile PF04398: Protein of unknown function, DUF538	0	0.219107	58	0.040835
251076_at	AT5G01970	expressed protein	0	0.927286	58	0.041578
253944_at	AT4G27040	expressed protein	0	0.418381	58	0.037926
260530_at	AT2G47320	peptidyl-prolyl cis-trans isomerase cyclophilin-type family protein, contains Pfam domain, PF00160: peptidyl-prolyl cis-trans isomerase, cyclophilin-type	0	0.905499	58	0.065713
263529_at	AT2G24765	ADP-ribosylation factor 3 (ARF3), identical to GP:453191 ADP-ribosylation factor 3 {Arabidopsis thaliana}; contains domain PF00025: ADP-ribosylation factor family	0	0.293904	58	0.045215
256301_at	AT1G69510	expressed protein	0	0.350607	58	0.053853
261258_at	AT1G26640	aspartate/glutamate/uridylate kinase family protein, contains Pfam amino acid kinase family PF00696	0	0.32389	58	0.044681
249453_at	AT5G39510	vesicle transport v-SNARE 11 (VTI11) / vesicle soluble NSF attachment protein receptor VTI1a (VTI1A), identical to SP:Q9SEL6 Vesicle transport v-SNARE 11 (AtVTI11) (Vesicle transport v-SNARE protein VTI1a) (Vesicle soluble NSF attachment protein receptor VTI1a) (AtVTI1a) {Arabidopsis thaliana}	0	0.422958	60	0.051417
258584_at	AT3G04090	major intrinsic family protein / MIP family protein, contains Pfam profile: MIP PF00230	0	0.57211	60	0.044855
258488_at	AT3G02420	expressed protein	0	0.754978	60	0.046327
264367_at	AT1G03350	BSD domain-containing protein, contains Pfam profile PF03909: BSD domain	0	0.387755	60	0.046777
258705_at	AT3G09470	expressed protein	0	0.322611	63	0.057165
254216_at	AT4G23710	vacuolar ATP synthase subunit G 2 (VATG2) / V-ATPase G subunit 2 (VAG2) / vacuolar proton pump G subunit 2, identical to Swiss-Prot:O82629 vacuolar ATP synthase subunit G 2 (V-ATPase G subunit 2, Vacuolar proton pump G subunit 2) (Arabidopsis thaliana)	0	0.946222	64	0.04277
252514_at	AT3G46060	Ras-related protein (ARA-3) / small GTP-binding protein, putative, identical to SP:P28186 Ras-related protein ARA-3 {Arabidopsis thaliana}; contains Pfam profile: PF00071 Ras family	0	0.246523	64	0.046771
262639_at	AT1G62820	calmodulin, putative, similar to calmodulin SP:P04465 from (Trypanosoma brucei gambiense); contains INTERPRO:IPR002048 calcium-binding EF-hand domain	0	0.66278	64	0.052216
245474_at	AT4G16060	expressed protein	0	0.430154	65	0.066108
266289_at	AT2G29390	sterol 4-alpha-methyl-oxidase 1 (SMO1), nearly identical to sterol 4-alpha-methyl-oxidase GI:16973469 from (Arabidopsis thaliana); identical to cDNA sterol 4-alpha-methyl-oxidase (SMO) partial cds, GI:16973431	0	0.239519	65	0.058546
267192_at	AT2G30890	membrane protein, putative, similar to membrane protein SDR2 (GI:1747306) (Mus musculus)	0	0.398042	66	0.048752
249499_at	AT5G39250	F-box family protein, ; similar to SKP1 interacting partner 2 (SKIP2) TIGR_Ath1:At5g67250	0	0.967506	67	0.038116
267323_at	AT2G19340	membrane protein, putative, contains 3 transmembrane domains;	0	0.338891	67	0.051058
247852_at	AT5G58060	SNARE protein-related, similar to SNARE protein Ykt6 (Homo sapiens) GI:2507637	0	0.613554	70	0.042391
264256_at	AT1G09270	importin alpha-1 subunit, putative (IMPA4), similar to importin alpha-1 subunit (Karyopherin alpha-1 subunit, KAP alpha) (Arabidopsis thaliana) SWISS-PROT:Q96321	0	0.858992	70	0.03852
249957_at	AT5G18900	oxidoreductase, 2OG-Fe(II) oxygenase family protein, similar to prolyl 4-hydroxylase, alpha subunit, from Rattus norvegicus (GI:474940), Mus musculus (SP:Q60715), Homo sapiens (GI:18073925); contains PF03171 2OG-Fe(II) oxygenase superfamily domain	0	0.99268	71	0.080335
267103_at	AT2G41490	UDP-GlcNAc:dolichol phosphate N-acetylglucosamine-1-phosphate transferase, identical to GI:5804772	0	0.658448	71	0.039899
267601_at	AT2G32980	expressed protein	0	0.318197	71	0.047659
264847_at	AT2G17380	clathrin assembly protein AP19, identical to clathrin assembly protein AP19 GI:2231698 from (Arabidopsis thaliana)	0	0.261519	71	0.074408
264699_at	AT1G69980	expressed protein	0	0.244865	71	0.042672
259542_at	AT1G20575	dolichyl-phosphate beta-D-mannosyltransferase, putative / dolichol-phosphate mannosyltransferase, putative / mannose-P-dolichol synthase, putative, similar to DPM1 from Homo sapiens (SP:O60762); member of glycosyltransferase family 2	0	0.517617	71	0.053915
261772_at	AT1G76240	expressed protein, contains Pfam profile PF03087: Arabidopsis protein of unknown function	0	0.793116	72	0.035479
248746_at	AT5G47890	NADH-ubiquinone oxidoreductase B8 subunit, putative, similar to SP:O43678 NADH-ubiquinone oxidoreductase B8 subunit (EC 1.6.5.3) (EC 1.6.99.3) (Complex I-B8) (CI-B8) {Homo sapiens}; contains Pfam profile PF05047: Mitochondrial ribosomal protein L51 / S25 / CI-B8 domain	0	0.740476	79	0.042388
249395_at	AT5G40190	Identified in a screen for calmodulin-binding proteins obtained from an auxin treated cDNA library.	0	0.339886	79	0.052497
252926_at	AT4G38920	vacuolar ATP synthase 16 kDa proteolipid subunit 3 / V-ATPase 16 kDa proteolipid subunit 3 (AVAP3) (AVA-P3), identical to SP:P59227 Vacuolar ATP synthase 16 kDa proteolipid subunit 1/3/5 (EC 3.6.3.14) (V-ATPase 16 kDa proteolipid subunit 1/3/5) {Arabidopsis thaliana}; contains Pfam profile PF00137: ATP synthase subunit C	0	0.946755	84	0.038739
262430_s_at	AT1G47560;AT1G47550	[AT1G47560, expressed protein ];[AT1G47550, expressed protein ]	0	0.474876	86	0.035247
248221_at	AT5G53530	vacuolar protein sorting-associated protein 26, putative / VPS26, putative, similar to vacuolar sorting protein 26 (Homo sapiens) GI:9622852; contains Pfam profile PF03643: Vacuolar protein sorting-associated protein 26	0	0.285642	88	0.039505
250076_at	AT5G16660	expressed protein	0	0.603504	88	0.036294
253231_at	AT4G34450	coatomer gamma-2 subunit, putative / gamma-2 coat protein, putative / gamma-2 COP, putative, similar to SP:Q9UBF2 Coatomer gamma-2 subunit (Gamma-2 coat protein) (Gamma-2 COP) {Homo sapiens}; contains Pfam profile: PF01602 Adaptin N terminal region	0	0.375996	89	0.037945
265390_at	AT2G20820	expressed protein, .	0	0.394152	91	0.040584
246895_at	AT5G25540	Expressed protein contains PAM2 PABC interacting domain.	0	0.383175	93	0.064013
265617_at	AT2G25520	phosphate translocator-related, low similarity to SP:P52178 Triose phosphate/phosphate translocator, non-green plastid, chloroplast precursor (CTPT) {Brassica oleracea}, phosphoenolpyruvate/phosphate translocator precursor (Mesembryanthemum crystallinum) GI:9295275	0	0.400501	93	0.035215
265822_at	AT2G17980	sec1 family protein, similar to SWISS-PROT:P22213 SLY1 protein (Saccharomyces cerevisiae); contains Pfam domain, PF00995: Sec1 family	0	0.318041	93	0.055735
248098_at	AT5G55290	ATP synthase subunit H family protein, contains weak similarity to Vacuolar ATP synthase subunit H (EC 3.6.3.14) (V-ATPase H subunit) (Vacuolar proton pump H subunit) (V-ATPase M9.2 subunit) (V-ATPase 9.2 kDa membrane accessory protein) (Swiss-Prot:P81103) (Bos taurus); contains Pfam profile PF05493: ATP synthase subunit H	0	0.944939	94	0.068116
248433_at	AT5G51400	expressed protein, contains Pfam profile PF04749: Protein of unknown function, DUF614	0	0.469745	94	0.043501
254830_at	AT4G12590	expressed protein, contains Pfam PF05863: Eukaryotic protein of unknown function (DUF850)	0	0.344344	94	0.056944
257279_at	AT3G14430	expressed protein	0	0.424257	94	0.049598
258717_at	AT3G09740	syntaxin 71 (SYP71), identified as syntaxin of plants 71 (SYP71) in Sanderfoot, A.A., et al, Plant Physiology 124:1558-69(2000); identical to SP:Q9SF29 Syntaxin 71 (AtSYP71) {Arabidopsis thaliana}	0	0.191089	94	0.037021
258713_at	AT3G09735	DNA-binding S1FA family protein, contains Pfam profile: PF04689 DNA binding protein S1FA	0	0.221926	94	0.045132
264004_at	AT2G22425	expressed protein, weak similarity to Swiss-Prot:Q9Y6A9 microsomal signal peptidase 12 kDa subunit (SPase 12 kDa subunit, SPC12, HSPC033) (Homo sapiens)	0	0.703218	94	0.063386
263303_at	AT2G15240	UNC-50 family protein, contains Pfam profile PF05216: UNC-50 family; contains 5 transmembrane domains; similar to inner nuclear membrane RNA-binding protein unc-50 related protein (GI:2735550) (Rattus norvegicus)	0	0.234119	94	0.039107
265148_at	AT1G51160	synbindin, putative, similar to Swiss-Prot:Q9ES56 synbindin (TRS23 homolog) (Mus musculus)	0	0.750771	94	0.035214
264595_at	AT1G04750	synaptobrevin family protein, similar to Vesicle-associated membrane protein 722 (AtVAMP722) Synaptobrevin-related protein 1 (SP:P47192) {Arabidopsis thaliana};	0	0.324715	94	0.04754
253436_at	AT4G32470	ubiquinol-cytochrome C reductase complex 14 kDa protein, putative, similar to SP:P48502 Ubiquinol-cytochrome C reductase complex 14 kDa protein (EC 1.10.2.2) (CR14) {Solanum tuberosum}; contains Pfam profile PF02271: Ubiquinol-cytochrome C reductase complex 14kD subunit	0	0.383863	96	0.04564
263321_at	AT2G47170	Gene encoding ADP-ribosylation factor and similar to other ARFs and ARF-like proteins. Members of this family are known to be essential for vesicle coating and uncoating and functions in GTP-binding. The gene is shown to play a role in cell division, cell expansion and cellulose production using antisense construct.	0	0.498011	96	0.053681
255816_at	AT2G33470	glycolipid transfer protein-related, similar to phosphoinositol 4-phosphate adaptor protein-2 (GI:14165198) (Homo sapiens); similar to Glycolipid transfer protein (GLTP) (Swiss-Prot:Q9JL62) (Mus musculus); similar to Glycolipid transfer protein (GLTP) (Swiss-Prot:Q9NZD2) (Homo sapiens)	0	0.821986	96	0.064831
249985_at	AT5G18500	protein kinase family protein, contains protein kinase domain, Pfam:PF00069	0	0.182465	97	0.049896
254815_at	AT4G12420	multi-copper oxidase, putative (SKU5), identical to multi-copper oxidase-related protein (SKU5)(GI:18158154) (Arabidopsis thaliana); similar to pollen-specific protein precursor - common tobacco, PIR2:S22495; contains Pfam profile: PF00394 Multicopper oxidase	0	0.195183	97	0.06649
259020_at	AT3G07470	expressed protein, contains Pfam profile PF04398: Protein of unknown function, DUF538	0	0.977533	97	0.109279
263499_at	AT2G42580	tetratricopeptide repeat (TPR)-containing protein, contains Pfam profile PF00515 TPR Domain	0	0.391748	97	0.078782
246408_at	AT1G57680	expressed protein	0	0.814494	97	0.091283
259437_at	AT1G01540	protein kinase family protein, contains protein kinase domain, Pfam:PF00069; contains serine/threonine protein kinase domain, INTERPRO:IPR002290	0	0.32104	97	0.058996
250110_at	AT5G15350	plastocyanin-like domain-containing protein, contains plastocyanin-like domain Pfam:PF02298	0	0.344621	99	0.096918
258919_at	AT3G10525	expressed protein	0	0.568317	99	0.048943
263218_at	AT1G30570	protein kinase family protein, contains protein kinase domain, Pfam:PF00069	0	0.556923	99	0.035708
264770_at	AT1G23030	armadillo/beta-catenin repeat family protein / U-box domain-containing protein, contains Pfam domain, PF00514: Armadillo/beta-catenin-like repeats and Pfam, PF04564: U-box domain	0	0.325522	99	0.999998
255962_at	AT1G22335	expressed protein, ; expression supported by MPSS	0	0.283055	99	0.073355
249909_s_at	AT5G22770;AT5G22780	[AT5G22770, adaptin family protein, similar to SP:P18484 adaptor-related protein complex 2 alpha 2 subunit (Alpha-adaptin C) (Clathrin assembly protein complex 2 alpha-C large chain) {Rattus norvegicus}; contains Pfam profiles PF01602 Adaptin N terminal region, PF02883 Adaptin C-terminal domain ];[AT5G22780, adaptin family protein, similar to SP:P18484 adaptor-related protein complex 2 alpha 2 su…	0	0.199828	100	0.040794
249982_at	AT5G18520	expressed protein	0	0.436411	100	0.055623
250816_at	AT5G05010	clathrin adaptor complexes medium subunit-related, contains pfam profile: PF00928 adaptor complexes medium subunit family	0	0.219649	100	0.061408
253528_s_at	AT4G31480;AT4G31490	[AT4G31480, coatomer beta subunit, putative / beta-coat protein, putative / beta-COP, putative, similar to Coatomer beta subunit (Beta-coat protein) (Beta-COP) from {Rattus norvegicus} SP:P23514, {Mus musculus} SP:Q9JIF7, {Homo sapiens} SP:P53618; contains Pfam profile: PF01602 Adaptin N terminal region ];[AT4G31490, coatomer beta subunit, putative / beta-coat protein, putative / beta-COP, putati…	0	0.168567	100	0.996314
254087_at	AT4G24840	expressed protein	0	0.277555	100	0.038666
252171_at	AT3G50590	transducin family protein / WD-40 repeat family protein, contains 3 WD-40 repeats (PF00400); some similarity to s-tomosyn isoform (GI:4689231)(Rattus norvegicus); contains non-consensus AT-AC splice sites at intron 18	0	0.924899	100	0.050425
256575_at	AT3G14790	NAD-dependent epimerase/dehydratase family protein, similar to dTDP-glucose 4,6-dehydratase from Aneurinibacillus thermoaerophilus GI:16357461, Saccharopolyspora spinosa GI:15077647, RmlB from Leptospira borgpetersenii GI:4234803; contains Pfam profile PF01370 NAD dependent epimerase/dehydratase family	0	0.355581	100	0.039064
257606_at	AT3G13870	root hair defective 3 (RHD3), identical to root hair defective 3 (RHD3) GI:1839188 from (Arabidopsis thaliana) (Genes Dev (1997) 11(6), 799-811)	0	0.66937	100	0.044579
256437_s_at	AT3G08530;AT3G11130	[AT3G08530, clathrin heavy chain, putative, similar to Swiss-Prot:Q00610 clathrin heavy chain 1 (CLH-17) (Homo sapiens) ];[AT3G11130, clathrin heavy chain, putative, similar to Swiss-Prot:Q00610 clathrin heavy chain 1 (CLH-17) (Homo sapiens) ]	0	0.296281	100	0.047439
259159_at	AT3G05420	acyl-CoA binding family protein, similar to PIR:S68824:S68824 rngB protein, cytosolic (Dictyostelium discoideum); contains Pfam profiles PF00887: Acyl CoA binding protein, PF01344: Kelch motif	0	0.277399	100	0.101896
261774_at	AT1G76260	transducin family protein / WD-40 repeat family protein, contains 6 WD-40 repeats (PF00400); similar to retinoblastoma A associated protein; RbAp48 (GI:3309245) (Xenopus laevis)	0	0.608806	100	0.044488
260305_at	AT1G70490	Gene encoding ADP-ribosylation factor and similar to other ARFs and ARF-like proteins. Members of this family are known to be essential for vesicle coating and uncoating and functions in GTP-binding. The gene is shown to play a role in cell division, cell expansion and cellulose production using antisense construct.	0	0.940504	100	0.040694
261831_at	AT1G10630	Gene encoding ADP-ribosylation factor and similar to other ARFs and ARF-like proteins. Members of this family are known to be essential for vesicle coating and uncoating and functions in GTP-binding. The gene is shown to play a role in cell division, cell expansion and cellulose production using antisense construct.	0	0.588689	100	0.059088
263710_at	AT1G09330	expressed protein, contains 3 transmembrane domains; contains Pfam profile PF05832: Eukaryotic protein of unknown function	0	0.768139	100	0.044306
254656_at	AT4G18070	expressed protein	0	0.368891	103	0.043673
256865_at	AT3G23820	NAD-dependent epimerase/dehydratase family protein, similar to nucleotide sugar epimerase from Vibrio vulnificus GI:3093975 (PID:g3093975), WbnF (Escherichia coli) GI:5739472, CAPI protein {Staphylococcus aureus} SP:P39858; contains Pfam profile: PF01370 NAD dependent epimerase/dehydratase family	0	0.667635	103	0.119485
249416_at	AT5G39570	expressed protein	0	0.558085	104	0.053795
253053_at	AT4G37470	hydrolase, alpha/beta fold family protein, low similarity to SP:Q59093 3-oxoadipate enol-lactonase I (EC 3.1.1.24) (Enol-lactone hydrolase I) (Beta-ketoadipate enol-lactone hydrolase I) {Acinetobacter calcoaceticus}; contains Pfam profile PF00561: hydrolase, alpha/beta fold family	0	0.45243	104	0.043148
257144_at	AT3G27300	glucose-6-phosphate 1-dehydrogenase / G6PD (ACG9), identical to glucose-6-phosphate 1-dehydrogenase (acg9) (Arabidopsis thaliana) GI:5732195	0	0.576884	104	0.043623
258849_at	AT3G03250	Is thought to encodes a cytosolic UDP-glucose pyrophosphorylase with strong similarity to UTP--glucose-1-phosphate uridylyltransferase (SwissProt P19595, EC 2.7.7.9, UDP-glucose pyrophosphorylase <i>Solanum tuberosum</i>).	0	0.876043	104	0.040418
266702_at	AT2G19860	hexokinase 2 (HXK2), identical to hexokinase 2 (Arabidopsis thaliana) Swiss-Prot:P93834	0	0.478446	104	0.04559
261285_at	AT1G35720	annexin 1 (ANN1), identical to annexin (AnnAt1) (Arabidopsis thaliana) GI:4959106	0	0.89984	104	0.165496
248042_at	AT5G55960	expressed protein	0	0.898246	106	0.043159
250505_at	AT5G09870	cellulose synthase, catalytic subunit, putative, similar to gi:2827141 cellulose synthase catalytic subunit (Ath-A), Arabidopsis thaliana	0	0.607418	106	0.076253
257173_at	AT3G23810	adenosylhomocysteinase, putative / S-adenosyl-L-homocysteine hydrolase, putative / AdoHcyase, putative, strong similarity to SP:P50248:SAHH_TOBAC Adenosylhomocysteinase (EC 3.3.1.1) (S-adenosyl-L-homocysteine hydrolase) (AdoHcyase) {Nicotiana sylvestris}; contains Pfam profile PF00670: S-adenosyl-L-homocysteine hydrolase, NAD binding domain	0	0.840677	106	0.040069
264057_at	AT2G28550	AP2 domain-containing transcription factor RAP2.7 (RAP2.7), nearly identical to AP2 domain transcription factor RAP2.7 (GI:2281639) (Arabidopsis thaliana)	0	0.545708	106	0.065946
264769_at	AT1G61350	armadillo/beta-catenin repeat family protein, armadillo/beta-catenin-like repeats, Pfam:PF00514	0	0.418587	108	0.076081
258706_at	AT3G09570	expressed protein	0	0.68335	110	0.048608
259730_at	AT1G77660	MORN (Membrane Occupation and Recognition Nexus) repeat-containing protein /phosphatidylinositol-4-phosphate 5-kinase-related, low similarity to phosphatidylinositol-4-phosphate 5-kinase AtPIP5K1 (Arabidopsis thaliana) GI:3702691; contains Pfam profile PF02493: MORN repeat	0	0.316241	111	0.037808
262354_at	AT1G64200	vacuolar ATP synthase subunit E, putative / V-ATPase E subunit, putative / vacuolar proton pump E subunit, putative, similar to SP:Q39258 Vacuolar ATP synthase subunit E (EC 3.6.3.14) (V-ATPase E subunit) (Vacuolar proton pump E subunit) {Arabidopsis thaliana}; contains Pfam profile PF01991: ATP synthase (E/31 kDa) subunit	0	0.452976	113	0.040157
250892_at	AT5G03760	glycosyl transferase family 2 protein, similar to beta-(1-3)-glucosyl transferase GB:AAC62210 GI:3687658 from (Bradyrhizobium japonicum), cellulose synthase from Agrobacterium tumeficiens (gi:710492) and Agrobacterium radiobacter (gi:710493); contains Pfam glycosyl transferase, group 2 family protein domain PF00535	0	0.376538	114	0.098928
266905_at	AT2G34560	katanin, putative, similar to katanin p60 subunit (Strongylocentrotus purpuratus) GI:3098603; contains Pfam profile PF00004: ATPase AAA family	0	0.400455	114	0.045275
259975_at	AT1G76470	cinnamoyl-CoA reductase family, similar to cinnamoyl-CoA reductase GB:CAA56103 (Eucalyptus gunnii), Pinus taeda (GI:17978649); contains non-consensus GG acceptor splice site at exon 4	0	0.449377	115	0.346088
263180_at	AT1G05620	inosine-uridine preferring nucleoside hydrolase family protein, similar to Chain A, Crystal Structure Of Nucleoside Hydrolase From Leishmania MajorGI:8569431; contains Pfam profile PF01156: Inosine-uridine preferring nucleoside hydrolase	0	0.308674	115	0.066945
267366_at	AT2G44310	calcium-binding EF hand family protein, contains INTERPRO:IPR002048 calcium-binding EF-hand domain	0	0.268848	117	0.044515
262561_at	AT1G34340	esterase/lipase/thioesterase family protein, similar to late embryogenesis abundant protein (EMB8) GI:1350544 SP:Q40863 from (Picea glauca); contains Interpro entry IPR000379 esterase/lipase/thioesterase family	0	0.480997	118	0.037761
263431_at	AT2G22170	lipid-associated family protein, contains PLAT/LH2 (Polycystin-1, Lipoxygenase, Alpha-Toxin/Lipoxygenase homology) domain Pfam:PF01477	0	0.736301	121	0.041431
255948_at	AT1G22060	expressed protein	0	0.187903	121	0.044846
259080_at	AT3G04910	protein kinase family protein, contains protein kinase domain, Pfam:PF00069	0	0.694893	130	0.060047
247552_at	AT5G60920	phytochelatin synthetase, putative / COBRA cell expansion protein COB, putative, similar to phytochelatin synthetase GI:29570314; similar to GB:AAK56072; identified in Roudier, et al, Plant Phys. (2002) 130:538-548 (PMID:12376623); identical to cDNA putative phytochelatin synthetase GI:3559804; contains Pfam profile PF04833: Phytochelatin synthetase-like conserved region	0	0.643229	135	0.124128
250663_at	AT5G07110	prenylated rab acceptor (PRA1) family protein, weak similarity to prenylated Rab acceptor 1 (PRA1) (Homo sapiens) GI:4877285; contains Pfam profile PF03208: Prenylated rab acceptor (PRA1)	0	0.415654	135	0.056146
250827_at	AT5G05170	cellulose synthase, catalytic subunit (Ath-B), nearly identical to gi:2827143, cellulose synthase, catalytic subunit (Ath-B)	0	0.521425	135	0.070685
253551_at	AT4G30996	expressed protein	0	0.329803	135	0.043811
254785_at	AT4G12730	fasciclin-like arabinogalactan-protein (FLA2), identical to gi_13377778_gb_AAK20858	0	0.957671	135	0.0699
263456_at	AT2G22125	similar to C2 domain-containing protein / armadillo/beta-catenin repeat family protein [Arabidopsis thaliana] (TAIR:At1g44120.1); similar to C2 domain, putative [Oryza sativa (japonica cultivar-group)] (GB:AAX95026.1); contains InterPro domain C2 domain (InterPro:IPR000008); contains InterPro domain Armadillo repeat (InterPro:IPR000225)	0	0.465072	135	0.077211
262195_at	AT1G78040	pollen Ole e 1 allergen and extensin family protein, contains Pfam domain, PF01190: Pollen proteins Ole e I family	0	0.570498	135	0.104391
260985_at	AT1G53500	NAD-dependent epimerase/dehydratase family protein, low similarity to dTDP-D-glucose-4,6-dehydratase from Aneurinibacillus thermoaerophilus GI:16357461, Sphingomonas sp. GI:1314581; contains Pfam profile PF01370: NAD dependent epimerase/dehydratase family; putative NDP-rhamnose synthase (rhm2 gene) GI:31559258	0	0.914596	135	0.042712
263692_at	AT1G26850	dehydration-responsive family protein, similar to early-responsive to dehydration stress ERD3 protein (Arabidopsis thaliana) GI:15320410; contains Pfam profile PF03141: Putative methyltransferase	0	0.385901	135	0.05556
261825_at	AT1G11545	xyloglucan:xyloglucosyl transferase, putative / xyloglucan endotransglycosylase, putative / endo-xyloglucan transferase, putative, similar to endo-xyloglucan transferase GI:2244732 from (Gossypium hirsutum)	0	0.670857	135	0.071444
261279_at	AT1G05850	chitinase-like protein 1 (CTL1), similar to class I chitinase GI:7798656 from (Halimolobos perplexa var. perplexa); contains Pfam profile PF00182: Chitinase class I; identical to cDNA chitinase-like protein 1 (CTL1) CTL1-ELP1 allele GI:17226328	0	0.522754	135	0.061593
246304_at	AT3G51840	short-chain acyl-CoA oxidase, identical to Short-chain acyl CoA oxidase (Arabidopsis thaliana) GI:5478795; contains InterPro entry IPR006089: Acyl-CoA dehydrogenase	0	0.473565	137	0.0467
265070_at	AT1G55510	2-oxoisovalerate dehydrogenase, putative / 3-methyl-2-oxobutanoate dehydrogenase, putative / branched-chain alpha-keto acid dehydrogenase E1 beta subunit, putative, strong similarity to branched chain alpha-keto acid dehydrogenase E1 beta subunit (Arabidopsis thaliana) GI:7021286; contains Pfam profiles PF02779: Transketolase, pyridine binding domain, PF02780: Transketolase, C-terminal domain	0	0.367263	137	0.999921
255625_at	AT4G01120	G-box binding factor 2 (GBF2), identical to G-box binding factor 2 (GBF2) SP:P42775 from (Arabidopsis thaliana);contains Pfam profile: PF00170 bZIP transcription factor	0	0.149065	140	0.046441
256117_at	AT1G16840	expressed protein	0	0.226322	140	0.066659
255822_at	AT2G40610	expansin, putative (EXP8), similar to expansin 2 GI:7025493 from (Zinnia elegans); alpha-expansin gene family, PMID:11641069	0	0.384152	142	0.044023
251338_at	AT3G60600	vesicle-associated membrane protein, putative / VAMP, putative, similar to VAP27 GI:6688926 (Nicotiana plumbaginifolia)	0	0.228691	143	0.078964
266103_at	AT2G45140	vesicle-associated membrane protein, putative / VAMP, putative, similar to VAP27 GI:6688926 (Nicotiana plumbaginifolia)	0	0.482621	143	0.046945
262960_at	AT1G54320	LEM3 (ligand-effect modulator 3) family protein / CDC50 family protein, Similar to GI:11994416; GI:4966357; GI:4835763; GI:9757735 from (Arabidopsis thaliana)	0	0.71804	143	0.073209
263171_at	AT1G54115	cation exchanger, putative	0	0.273131	143	0.043984
264504_at	AT1G09430	ATP-citrate synthase (ATP-citrate (pro-S-)-lyase/citrate cleavage enzyme), putative, similar to ATP-citrate-lyase (GI:16648642) (Arabidopsis thaliana); similar to ATP-citrate (pro-S-)-lyase (EC 4.1.3.8) (Citrate cleavage enzyme)(SP:Q91V92) {Mus musculus}; Location of EST gb:Z34587	0	0.52796	143	0.052534
265043_at	AT1G03900	expressed protein	0	0.189358	143	0.044735
248212_at	AT5G54020	expressed protein	0	0.722111	145	0.039067
254697_at	AT4G17970	expressed protein, contains Pfam profile PF01027: Uncharacterized protein family UPF0005	0	0.375332	145	0.050857
246702_at	AT5G28050	cytidine/deoxycytidylate deaminase family protein, similar to SP:O34598 Guanine deaminase (EC 3.5.4.3) (Guanase) (Guanine aminase) (Guanine aminohydrolase) (GAH) (GDEase) {Bacillus subtilis}; contains Pfam profile PF00383: Cytidine and deoxycytidylate deaminase zinc-binding region	0	0.862284	151	0.040372
249149_at	AT5G43320	casein kinase, putative, similar to casein kinase I (CKI2) (Arabidopsis thaliana) gi:1103322:emb:CAA55397; contains protein kinase domain, Pfam:PF00069	0	0.942381	159	0.037617
248179_at	AT5G54380	protein kinase family protein, contains protein kinase domain, Pfam:PF00069	0	0.453124	161	0.086105
253330_at	AT4G33530	potassium transporter family protein, similar to K+ transporter HAK5 (Arabidopsis thaliana) GI:7108597; KUP/HAK/KT Transporter family member, PMID:11500563; contains Pfam profile PF02705: K+ potassium transporter	0	0.893252	161	0.039577
251575_at	AT3G58120	bZIP transcription factor family protein, contains Pfam profile: PF00170 bZIP transcription factor ;supported by cDNA gi:15100054:gb:AF401300.1:AF401300	0	0.580052	161	0.103724
257202_at	AT3G23750	leucine-rich repeat family protein / protein kinase family protein, contains Pfam domains PF00560: Leucine Rich Repeat and PF00069: Protein kinase domain	0	0.365591	161	0.069071
256772_at	AT3G13750	beta-galactosidase, putative / lactase, putative, similar to beta-galactosidase precursor SP:P48980 from (Lycopersicon esculentum)	0	0.200026	161	0.04615
264910_at	AT1G61100	disease resistance protein (TIR class), putative, domain signature TIR exists, suggestive of a disease resistance protein.	0	0.705524	161	0.077147
265175_at	AT1G23480	glycosyl transferase family 2 protein, similar to cellulose synthase from Agrobacterium tumeficiens (gi:710492) and Agrobacterium radiobacter (gi:710493); contains Pfam glycosyl transferase, group 2 family protein domain PF00535 isoform contains GG acceptor splice site at intron 1	0	0.971254	161	0.054666
253022_at	AT4G38060	expressed protein	0	0.335126	163	0.045665
264250_at	AT1G78680	gamma-glutamyl hydrolase (GGH1) / gamma-Glu-X carboxypeptidase / conjugase, identical to SP:O65355 Gamma-glutamyl hydrolase precursor (EC 3.4.19.9) (Gamma-Glu-X carboxypeptidase) (Conjugase) (GH) {Arabidopsis thaliana}	0	0.214122	163	0.03554
264210_at	AT1G22640	myb family transcription factor (MYB4), similar to myb-related protein GI:1020155 from (Arabidopsis thaliana)	0	0.72774	163	0.084927
253268_s_at	AT4G34131;AT4G34135	[AT4G34131, UDP-glucoronosyl/UDP-glucosyl transferase family protein, contains Pfam profile: PF00201 UDP-glucoronosyl and UDP-glucosyl transferase ];[AT4G34135, UDP-glucoronosyl/UDP-glucosyl transferase family protein, contains Pfam profile: PF00201 UDP-glucoronosyl and UDP-glucosyl transferase ]	0	0.152855	166	0.066416
251503_at	AT3G59140	ABC transporter family protein, putative multi resistance protein mrp - Arabidopsis thaliana, EMBL:ATMRPPROT	0	0.402533	167	0.035171
248000_at	AT5G56190	WD-40 repeat family protein, contains 3 (2 significant) WD-40 repeats (PF0400); similar to beta transducin-like protein HET-E2C*40 (GI:17225208) (Podospora anserina)	0	0.52231	169	0.050676
245971_at	AT5G20730	auxin-responsive factor (ARF7), identical to auxin response factor 7 GI:4104929 from (Arabidopsis thaliana)	0	0.277886	169	0.046327
245694_at	AT5G04170	calcium-binding EF hand family protein, low similarity to peflin (Homo sapiens) GI:6015440; contains INTERPRO:IPR002048 calcium-binding EF-hand domain	0	0.214241	169	0.070771
253130_at	AT4G35510	expressed protein	0	0.204118	169	0.063933
254193_at	AT4G23870	expressed protein, predicted proteins, Arabidopsis thaliana	0	0.311987	170	0.036027
262313_at	AT1G70900	expressed protein	0	0.409424	170	0.037581
250184_at	AT5G14240	expressed protein	0	0.213191	172	0.065788
266096_at	AT2G38020	vacuoleless1 (VCL1), contains Pfam profiles: PF04841 Vps16, N-terminal region, PF04840: Vps16, C-terminal region; identical to cDNA VCL1 (VCL1) GI:13877132	0	0.237859	172	0.041422
262990_at	AT1G23260	ubiquitin-conjugating enzyme family protein, similar to TRAF6-regulated IKK activator 1 beta Uev1A (Homo sapiens) GI:10880969; contains Pfam profile PF00179: Ubiquitin-conjugating enzyme	0	0.851058	172	0.041303
253135_at	AT4G35830	aconitate hydratase, cytoplasmic / citrate hydro-lyase / aconitase (ACO), identical to SP:Q42560 Aconitate hydratase, cytoplasmic (EC 4.2.1.3) (Citrate hydro-lyase) (Aconitase) {Arabidopsis thaliana}; contains Pfam profiles PF00330: Aconitase family (aconitate hydratase), PF00694: Aconitase C-terminal domain	0	0.431547	177	0.038492
251222_at	AT3G62580	expressed protein	0	0.826153	177	0.063983
263348_at	AT2G05710	aconitate hydratase, cytoplasmic, putative / citrate hydro-lyase/aconitase, putative, nearly identical to SP:P49608 Aconitate hydratase, cytoplasmic (EC 4.2.1.3) (Citrate hydro-lyase) (Aconitase) {Cucurbita maxima}; contains Pfam profiles PF00330: Aconitase family (aconitate hydratase), PF00694: Aconitase C-terminal domain	0	0.833862	177	0.042877
259403_at	AT1G17745	D-3-phosphoglycerate dehydrogenase / 3-PGDH, identical to SP:O04130	0	0.944916	177	0.080625
247610_at	AT5G60630	expressed protein, predicted protein, Arabidopsis thaliana	1	0.534744	0	0.042433
248686_at	AT5G48540	33 kDa secretory protein-related, contains Pfam PF01657: Domain of unknown function, duplicated in 33 KDa secretory proteins	1	0.360234	0	0.066838
248896_at	AT5G46350	WRKY family transcription factor, contains similarity to WRKY-type DNA-binding protein	1	0.492963	0	0.184135
249346_at	AT5G40780	lysine and histidine specific transporter, putative, strong similarity to lysine and histidine specific transporter GI:2576361 from (Arabidopsis thaliana); contains Pfam profile PF01490: Transmembrane amino acid transporter protein	1	0.787405	0	0.071529
246682_at	AT5G33290	exostosin family protein, contains Pfam profile: PF03016 Exostosin family	1	0.561087	0	0.045139
246931_at	AT5G25170	expressed protein	1	0.316934	0	0.063196
249988_at	AT5G18310	expressed protein, predicted proteins, Drosophila melanogaster	1	0.517977	0	0.113797
246600_at	AT5G14930	leaf senescence-associated protein (SAG101), nearly identical to leaf senescence-associated gene SAG101 (putative acyl hydrolase) (Arabidopsis thaliana) GI:8699168; contains Pfam profile PF01764: Lipase	1	0.687536	0	0.058693
245854_at	AT5G13490	ADP, ATP carrier protein 2, mitochondrial / ADP/ATP translocase 2 / adenine nucleotide translocator 2 (ANT2), identical to SWISS-PROT:P40941 ADP,ATP carrier protein 2, mitochondrial precursor (Adenine nucleotide translocator 2) (Arabidopsis thaliana)	1	0.240877	0	0.089559
250580_at	AT5G07440	glutamate dehydrogenase 2 (GDH2), identical to glutamate dehydrogenase 2 (GDH 2) (Arabidopsis thaliana) SWISS-PROT:Q38946	1	0.605627	0	0.061215
252862_at	AT4G39830	L-ascorbate oxidase, putative, similar to SP:P14133 L-ascorbate oxidase precursor (EC 1.10.3.3) (Ascorbase) {Cucumis sativus}; contains Pfam profile PF00394: Multicopper oxidase	1	0.988226	0	0.131543
252908_at	AT4G39670	expressed protein	1	0.315137	0	0.161287
253796_at	AT4G28460	expressed protein	1	0.313774	0	0.052502
254291_at	AT4G23010	UDP-galactose transporter-related, contains weak similarity to UDP-galactose transporter related isozyme 1 (GI:1669562) (Mus musculus)	1	0.651866	0	0.108187
254453_at	AT4G21120	amino acid permease family protein, similar to cationic amino acid transporter-1 (Rattus norvegicus) GI:1589917; contains Pfam profile PF00324: Amino acid permease	1	0.996501	0	0.229214
254847_at	AT4G11850	phospholipase D gamma 1 / PLD gamma 1 (PLDGAMMA1), identical to phospholipase D gamma 1 SP:Q9T053 from (Arabidopsis thaliana)	1	0.36491	0	0.094311
255116_at	AT4G08850	leucine-rich repeat family protein / protein kinase family protein, contains Pfam domains PF00560: Leucine Rich Repeat and PF00069: Protein kinase domain	1	0.473183	0	0.040131
251643_at	AT3G57550	guanylate kinase 2 (GK-2), identical to guanylate kinase (GK-2) (Arabidopsis thaliana) gi:7861798:gb:AAF70409	1	0.326215	0	0.126927
251884_at	AT3G54150	embryo-abundant protein-related, similar to embryo-abundant protein (Picea glauca) GI:1350531	1	0.245635	0	0.194696
251910_at	AT3G53810	lectin protein kinase, putative, similar to receptor lectin kinase 3 (Arabidopsis thaliana) gi:4100060:gb:AAD00733; contains protein kinase domain, Pfam:PF00069; contains legume lectins alpha and beta domains, Pfam:PF00138 and Pfam:PF00139	1	0.293402	0	0.21659
251973_at	AT3G53180	glutamine synthetase, putative, similar to glutamine synthetase (glutamate--ammonia ligase) (Bacillus subtilis) SWISS-PROT:P12425	1	0.315465	0	0.108689
252133_at	AT3G50900	expressed protein	1	0.311712	0	0.239347
256787_at	AT3G13790	beta-fructosidase (BFRUCT1) / beta-fructofuranosidase / cell wall invertase, identical to beta-fructofuranosidase GI:402740 from (Arabidopsis thaliana)	1	0.581845	0	0.044901
258744_at	AT3G05830	Encodes alpha-helical IF (intermediate filament)-like protein.	1	0.906728	0	0.050359
266761_at	AT2G47130	short-chain dehydrogenase/reductase (SDR) family protein, similar to 3-beta-hydroxysteroiddehydrogenase GI:15983819 from (Digitalis lanata)	1	0.94956	0	0.044299
265721_at	AT2G40090	ABC1 family protein, contains Pfam domain, PF03109: ABC1 family	1	0.365757	0	0.050119
266993_at	AT2G39210	nodulin family protein, similar to nodulin-like protein (Arabidopsis thaliana) GI:3329368, nodule-specific protein Nlj70 (Lotus japonicus) GI:3329366	1	0.842807	0	0.076196
266168_at	AT2G38870	protease inhibitor, putative, similar to SP:P24076 Glu S.griseus protease inhibitor (BGIA) {Momordica charantia}; contains Pfam profile PF00280: Potato inhibitor I family	1	0.945169	0	0.092094
263935_at	AT2G35930	U-box domain-containing protein, similar to immediate-early fungal elicitor protein CMPG1 (Petroselinum crispum) GI:14582200; contains Pfam profile PF04564: U-box domain	1	0.203692	0	0.177644
266000_at	AT2G24180	cytochrome P450 family protein	1	0.79706	0	0.064556
263747_at	AT2G21470	SUMO activating enzyme 2 (SAE2), nearly identical to SUMO activating enzyme 2 (Arabidopsis thaliana) GI:22652854; contains Pfam profiles PF00899: ThiF family, PF02134: Repeat in ubiquitin-activating (UBA) protein	1	0.291923	0	0.055423
265440_at	AT2G20960	expressed protein, pEARLI 4 gene product (Arabidopsis thaliana) GI:871782	1	0.360642	0	0.048031
265306_at	AT2G20320	DENN (AEX-3) domain-containing protein, contains Pfam domain PF02141: DENN (AEX-3) domain	1	0.310332	0	0.192378
259979_at	AT1G76600	expressed protein	1	0.348374	0	0.05
260225_at	AT1G74590	glutathione S-transferase, putative, similar to putative glutathione S-transferase GB:CAA10060 (Arabidopsis thaliana); contains Pfam profile: PF00043 Glutathione S-transferases	1	0.340961	0	0.131163
245193_at	AT1G67810	Fe-S metabolism associated domain-containing protein, contains Pfam PF02657: Fe-S metabolism associated domain	1	0.182483	0	0.068695
264746_at	AT1G62300	WRKY family transcription factor, similar to putative DNA-binding protein GI:7268215 from (Arabidopsis thaliana)	1	0.222252	0	0.451315
265075_at	AT1G55450	embryo-abundant protein-related, similar to embryo-abundant protein GI:1350531 from (Picea glauca)	1	0.456878	0	0.036404
259932_at	AT1G34370	zinc finger (C2H2 type) family protein, contains Pfam domain, PF00096: Zinc finger, C2H2 type	1	0.561862	0	0.07511
261718_at	AT1G18390	protein kinase family protein, contains protein kinase domain, Pfam:PF00069	1	0.774342	0	0.138458
256129_at	AT1G18210	calcium-binding protein, putative, similar to SP:Q9M7R0 Calcium-binding allergen Ole e 8 (PCA18/PCA23) {Olea europaea}; contains INTERPRO:IPR002048 calcium-binding EF-hand domain	1	0.25446	0	0.062126
261561_at	AT1G01730	expressed protein	1	0.357761	0	0.065975
248687_at	AT5G48300	glucose-1-phosphate adenylyltransferase small subunit 1 (APS1) / ADP-glucose pyrophosphorylase (ADG1), identical to SP:P55228	1	0.210762	1	0.089447
250095_at	AT5G17230	phytoene synthase (PSY) / geranylgeranyl-diphosphate geranylgeranyl transferase, identical to GB:L25812; synonymous with geranylgeranyl-diphosphate geranylgeranyl transferase	1	0.240099	1	0.132017
251091_at	AT5G01410	stress-responsive protein, putative, similar to ethylene-inducible protein HEVER (Hevea brasiliensis) SWISS-PROT:Q39963	1	0.320763	1	0.05955
251741_at	AT3G56040	expressed protein	1	0.364391	1	0.130991
259896_at	AT1G71500	Rieske (2Fe-2S) domain-containing protein, contains Pfam profile PF00355: iron-sulfur cluster-binding protein, rieske family	1	0.5484	1	0.393928
248224_at	AT5G53490	thylakoid lumenal 17.4 kDa protein, chloroplast, identical to SP:P81760 Thylakoid lumenal 17.4 kDa protein, chloroplast precursor (P17.4) {Arabidopsis thaliana}. Putative pentapeptide protein.	1	0.474575	2	0.161963
248541_at	AT5G50180	protein kinase, putative, similar to protein kinase ATN1 (Arabidopsis thaliana) gi:1054633:emb:CAA63387	1	0.387386	2	0.065085
248961_at	AT5G45650	subtilase family protein, contains Pfam domain, PF00082: Subtilase family; contains Pfam domain, PF02225: protease associated (PA) domain	1	0.193552	2	0.073553
251143_at	AT5G01220	UDP-sulfoquinovose:DAG sulfoquinovosyltransferase / sulfolipid synthase (SQD2), identical to GI:20302857	1	0.363714	2	0.065968
253600_at	AT4G30810	serine carboxypeptidase S10 family protein, similar to serine-type carboxypeptidase (SP:P55748) (Hordeum vulgare)	1	0.907504	2	0.038115
245408_at	AT4G17180	glycosyl hydrolase family 17 protein, similar to 3-glucanase GI:18483232 from (Sorghum bicolor)	1	0.273	2	0.078693
255676_at	AT4G00490	beta-amylase, putative / 1,4-alpha-D-glucan maltohydrolase, putative, similar to beta-amylase from SP:O64407 (Vigna unguiculata); contains Pfam profile PF01373: Glycosyl hydrolase family 14	1	0.320451	2	0.054312
251720_at	AT3G56160	expressed protein	1	0.250506	2	0.038049
251820_at	AT3G55040	In2-1 protein, putative, similar to In2-1 protein, Zea mays, P49248	1	0.411492	2	0.181433
252158_at	AT3G50530	calcium-dependent protein kinase, putative / CDPK, putative, similar to calcium/calmodulin-dependent protein kinase CaMK3 (Nicotiana tabacum) gi:16904226:gb:AAL30820	1	0.965225	2	0.215834
252548_at	AT3G45850	kinesin motor protein-related, kinesin-related protein TKRP125, Nicotiana tabacum, PIR:T02017	1	0.373767	2	0.235092
257600_at	AT3G24770	CLE41, putative, CLAVATA/ESR-Related 41 (CLE41)	1	0.699373	2	0.04427
257072_at	AT3G14220	GDSL-motif lipase/hydrolase family protein, similar to myrosinase-associated proteins GI:1769968, GI:1769970 from (Brassica napus); contains InterPro Entry IPR001087 Lipolytic enzyme, G-D-S-L family; contains 1 predicted transmembrane domain;	1	0.335831	2	0.125717
256441_at	AT3G10940	protein phosphatase-related, similar to protein phosphatase PTPKIS1 protein (GI:11595504) (Arabidopsis thaliana)	1	0.331221	2	0.079339
258684_at	AT3G08680	leucine-rich repeat transmembrane protein kinase, putative, contains Pfam profile: PF00069 Eukaryotic protein kinase domain, PF00560 leucine Rich Repeat (5 copies)	1	0.817309	2	0.104384
258857_at	AT3G02110	serine carboxypeptidase S10 family protein, similar to serine carboxypeptidase II (CP-MII) GB:CAA70815 (SP:P08818) (Hordeum vulgare)	1	0.972878	2	0.147976
267561_at	AT2G45590	protein kinase family protein, contains protein kinase domain, Pfam:PF00069	1	0.821332	2	0.0371
267092_at	AT2G38120	amino acid permease, putative (AUX1), identical to AUX1 GI:1531758 from (Arabidopsis thaliana)	1	0.221881	2	0.123209
265967_at	AT2G37450	nodulin MtN21 family protein, similar to MtN21 GI:2598575 (root nodule development) from (Medicago truncatula)	1	0.242672	2	0.245183
266302_at	AT2G27050	ethylene-insensitive3-like1 (EIL1), identical to ethylene-insensitive3-like1 GI:2224927 from (Arabidopsis thaliana)	1	0.227211	2	0.051205
265718_at	AT2G03340	WRKY family transcription factor, contains Pfam profile: PF03106 WRKY DNA -binding domain	1	0.273953	2	0.043937
260229_at	AT1G74370	zinc finger (C3HC4-type RING finger) family protein, contains Pfam profile: PF00097 zinc finger, C3HC4 type (RING finger)	1	0.226638	2	0.047743
262376_at	AT1G72970	glucose-methanol-choline (GMC) oxidoreductase family protein, similar to mandelonitrile lyase from Prunus serotina (SP:P52706, SP:P52707); contains Pfam profile PF00732 GMC oxidoreductase	1	0.34268	2	0.065288
264307_at	AT1G61900	expressed protein, contains similarity to glutamic acid/alanine-rich protein GI:6707830 from (Trypanosoma congolense)	1	0.570015	2	0.090709
261320_at	AT1G53120	RNA-binding S4 domain-containing protein	1	0.292339	2	0.117612
262539_at	AT1G17200	integral membrane family protein, Location of est 136A23T7 (gb:T45563); contains TIGRFAM TIGR01569 : plant integral membrane protein TIGR01569; contains Pfam PF04535 : Domain of unknown function (DUF588)	1	0.605696	2	0.121326
250158_at	AT5G15190	expressed protein	1	0.259364	3	0.31179
251039_at	AT5G02020	expressed protein	1	0.852418	3	0.078606
251060_at	AT5G01820	CBL-interacting protein kinase 14 (CIPK14), identical to CBL-interacting protein kinase 14 (Arabidopsis thaliana) gi:13249127:gb:AAK16689; contains Pfam profiles PF00069: Protein kinase domain and PF03822: NAF domain; identical to cDNA CBL-interacting protein kinase 14 (CIPK14) GI:13249126	1	0.933919	3	0.062299
254917_at	AT4G11350	similar to fringe-related protein [Arabidopsis thaliana] (TAIR:At4g23490.1); similar to fringe-related protein [Arabidopsis thaliana] (TAIR:At5g41460.1); similar to fringe-related protein-like [Oryza sativa (japonica cultivar-group)] (GB:BAD29388.1); contains InterPro domain Protein of unknown function DUF604 (InterPro:IPR006740)	1	0.47134	3	0.10523
251859_at	AT3G54680	proteophosphoglycan-related, contains similarity to proteophosphoglycan (Leishmania major) gi:5420389:emb:CAB46680	1	0.789193	3	0.122783
264024_at	AT2G21180	expressed protein	1	0.660313	3	0.045798
262128_at	AT1G52690	late embryogenesis abundant protein, putative / LEA protein, putative, similar to SP:P13934 Late embryogenesis abundant protein 76 (LEA 76) {Brassica napus}; contains Pfam profile PF02987: Late embryogenesis abundant protein	1	0.260563	3	0.273868
263259_at	AT1G10560	armadillo/beta-catenin repeat family protein / U-box domain-containing protein, contains Pfam domain, PF00514: Armadillo/beta-catenin-like repeats and Pfam, PF04564: U-box domain	1	0.211555	3	0.041421
264583_at	AT1G05170	galactosyltransferase family protein	1	0.237665	3	0.041987
248723_at	AT5G47950	transferase family protein, similar to deacetylvindoline 4-O-acetyltransferase (Catharanthus roseus)(GI:4091808)(PMID:9681034), acetyl-CoA:benzylalcohol acetyltranferase (Clarkia concinna)(GI:6166328)(PMID:10588064)	1	0.334368	4	0.085616
255934_at	AT1G12740	cytochrome P450 family protein, similar to Cytochrome P450 90A1 (SP:Q42569) (Arabidopsis thaliana)	1	0.949711	4	0.1064
253486_at	AT4G31600	UDP-glucuronic acid/UDP-N-acetylgalactosamine transporter-related, contains weak similarity to UDP-glucuronic acid/UDP-N-acetylgalactosamine transporter (UDP- GlcA/UDP-GalNAc transporter) (Swiss-Prot:Q9NTN3) (Homo sapiens)	1	0.436973	5	0.052844
253579_at	AT4G30610	serine carboxypeptidase S10 family protein, similar to Serine carboxypeptidase II chains A and B (SP:P08819) (EC 3.4.16.6) (Triticum aestivum (Wheat));	1	0.288057	5	0.051776
251394_at	AT3G60900	fasciclin-like arabinogalactan-protein (FLA10)	1	0.34369	5	0.084949
258834_at	AT3G07270	GTP cyclohydrolase I, identical to GTP cyclohydrolase I GI:19909132 from (Arabidopsis thaliana); contains Pfam profile: PF01227 GTP cyclohydrolase I	1	0.325385	5	0.061028
260242_at	AT1G63650	basic helix-loop-helix (bHLH) family protein, similar to bHLH transcription factor (JAF13) GB:AAC39455 (Petunia x hybrida); contains Pfam profile: PF00010 Helix-loop-helix DNA-binding domain	1	0.696665	5	0.076326
245674_at	AT1G56680	glycoside hydrolase family 19 protein, similar to basic endochitinase CHB4 precursor SP:Q06209 from (Brassica napus)	1	0.575053	5	0.047524
262657_at	AT1G14210	ribonuclease T2 family protein, contains similarity to RNase GI:7768564 from (Nicotiana tabacum); contains Pfam profile PF00445: Ribonuclease T2 family	1	0.745896	5	0.092861
247094_at	AT5G66280	GDP-D-mannose 4,6-dehydratase, putative, strong similarity to GDP-D-mannose-4,6-dehydratase (Arabidopsis thaliana) GI:1764100	1	0.934379	7	0.444645
247477_at	AT5G62340	invertase/pectin methylesterase inhibitor family protein, similar to SP:Q42534 Pectinesterase 2 precursor (EC 3.1.1.11) (Pectin methylesterase 2) (PE 2) {Arabidopsis thaliana}; contains Pfam profile PF04043: Plant invertase/pectin methylesterase inhibitor	1	0.372123	7	0.077472
253515_at	AT4G31320	auxin-responsive protein, putative / small auxin up RNA (SAUR_C), similar to auxin-induced protein TGSAUR22 (GI:10185820) (Tulipa gesnerian); similar to auxin-induced protein 15A (SP:P33081) from (Glycine max)	1	0.351543	7	0.136584
254392_at	AT4G21600	bifunctional nuclease, putative, similar to bifunctional nuclease (Zinnia elegans) gi:4099833:gb:AAD00694	1	0.502515	7	0.074692
265243_at	AT2G43040	calmodulin-binding protein, similar to pollen-specific calmodulin-binding protein MPCBP GI:10086260 from (Zea mays); contains Pfam profile PF00515: TPR Domain	1	0.263458	7	0.050955
262666_at	AT1G14080	xyloglucan fucosyltransferase, putative (FUT6), nearly identical to SP:Q9XI80 Probable fucosyltransferase 6 (EC 2.4.1.-) (AtFUT6) {Arabidopsis thaliana}; similar to xyloglucan fucosyltransferase GI:5231145 from (Arabidopsis thaliana)	1	0.878472	7	0.085249
264692_at	AT1G70000	DNA-binding family protein, contains Pfam domains, PF00249: Myb-like DNA-binding domain and PF00098: Zinc knuckle	1	0.87412	8	0.071764
260137_at	AT1G66330	senescence-associated family protein, similar to senescence-associated protein (GI:12836895) (Ipomoea batatas)	1	0.320201	8	0.109107
248466_at	AT5G50720	ABA-responsive protein (HVA22e), identical to AtHVA22e (Arabidopsis thaliana) GI:11225589	1	0.358143	9	0.123413
259173_at	AT3G03640	glycosyl hydrolase family 1 protein, contains Pfam PF00232 : Glycosyl hydrolase family 1 domain; TIGRFAM TIGR01233: 6-phospho-beta-galactosidase; identical to beta-glucosidase GB:AAC31962 (Arabidopsis thaliana); similar to thioglucoside glucohydrolase (GI:984052) (Arabidopsis thaliana)	1	0.939686	9	0.063899
259426_at	AT1G01470	late embryogenesis abundant protein, putative / LEA protein, putative, similar to SP:P46518 Late embryogenesis abundant protein Lea14-A {Gossypium hirsutum}; contains Pfam profile PF03168: Late embryogenesis abundant protein	1	0.678579	9	0.82217
247136_at	AT5G66170	senescence-associated family protein, contains similarity to ketoconazole resistant protein GI:928938 and senescence-associated protein GI:1046268 from (Arabidopsis thaliana)	1	0.296173	10	0.137479
248713_at	AT5G48180	kelch repeat-containing protein, contains Pfam PF01344: Kelch motif (5 repeats) ;similar to Tip elongation aberrant protein 1 (Cell polarity protein tea1) (SP:P87061) (Schizosaccharomyces pombe)	1	0.433384	10	0.081202
245998_at	AT5G20830	sucrose synthase / sucrose-UDP glucosyltransferase (SUS1), identical to SP:P49040 Sucrose synthase (EC 2.4.1.13) (Sucrose-UDP glucosyltransferase) {Arabidopsis thaliana}	1	0.204481	10	0.051541
250483_at	AT5G10300	hydrolase, alpha/beta fold family protein, similar to ethylene-induced esterase (Citrus sinensis) GI:14279437, alpha-hydroxynitrile lyase (Manihot esculenta) GI:2780225; contains Pfam profile PF00561: hydrolase, alpha/beta fold family	1	0.636793	10	0.08246
251739_at	AT3G56170	Ca(2+)-dependent nuclease, identical to Ca(2+)-dependent nuclease (Arabidopsis thaliana) GI:7684292; supporting cDNA gi:7684291:dbj:D84226.1:	1	0.464367	10	0.049973
258678_at	AT3G08690	ubiquitin-conjugating enzyme 11 (UBC11), E2; identical to gi:12643427, SP:P35134	1	0.453584	10	0.035909
258555_at	AT3G06860	fatty acid multifunctional protein (MFP2), identical to fatty acid multifunctional protein (AtMFP2) GB:AF123254 (gi:4337027) (Arabidopsis thaliana) (fatty acid beta-oxidation); contains Pfam profiles PF02737 (3-hydroxyacyl-CoA dehydrogenase, NAD binding domain), PF00378 (enoyl-CoA hydratase/isomerase family protein), PF00725 (3-hydroxyacyl-CoA dehydrogenase)	1	0.282638	10	0.085115
260568_at	AT2G43570	chitinase, putative, similar to chitinase class IV GI:722272 from (Brassica napus)	1	0.865177	10	0.059394
265266_at	AT2G42890	RNA recognition motif (RRM)-containing protein	1	0.595334	10	0.105165
267008_at	AT2G39350	ABC transporter family protein	1	0.47548	10	0.040809
259661_at	AT1G55265	expressed protein, contains Pfam profile PF04398: Protein of unknown function, DUF538	1	0.895507	10	0.040204
260897_at	AT1G29330	ER lumen protein retaining receptor (ERD2) / HDEL receptor, identical to SP:P35402 ER lumen protein retaining receptor (HDEL receptor) {Arabidopsis thaliana}	1	0.353091	10	0.058215
249903_at	AT5G22690	disease resistance protein (TIR-NBS-LRR class), putative, domain signature TIR-NBS-LRR exists, suggestive of a disease resistance protein.	1	0.545807	11	0.123978
252903_at	AT4G39570	kelch repeat-containing F-box family protein, contains F-box domain Pfam:PF00646 and Kelch motif Pfam:PF01344	1	0.316317	11	0.064699
257840_at	AT3G25250	protein kinase family protein, contains protein kinase domain, Pfam:PF00069	1	0.372606	11	0.088418
259937_s_at	AT3G13080;AT1G71330	[AT3G13080, ABC transporter family protein, almost identical to MRP-like ABC transporter GI:2316016 from (Arabidopsis thaliana); contains Pfam profile: PF00005 ABC transporter ];[AT1G71330, ABC transporter family protein, contains Pfam profile: PF00005 ABC transporter ]	1	0.839274	11	0.046894
257536_at	AT3G02800	similar to tyrosine specific protein phosphatase family protein [Arabidopsis thaliana] (TAIR:At5g16480.1); similar to putative tyrosine specific protein phosphatase protein [Oryza sativa (japonica cultivar-group)] (GB:XP_450177.1); contains InterPro domain Putative tyrosine phosphatase (InterPro:IPR004861)	1	0.695922	11	0.049267
247228_at	AT5G65140	trehalose-6-phosphate phosphatase, putative, similar to trehalose-6-phosphate phosphatase (AtTPPB) (Arabidopsis thaliana) GI:2944180; contains Pfam profile PF02358: Trehalose-phosphatase	1	0.199044	12	0.038188
253535_at	AT4G31550	WRKY family transcription factor, contains Pfam profile: PF03106 WRKY DNA -binding domain	1	0.313383	12	0.039245
252179_at	AT3G50760	similar to glycosyl transferase family 8 protein [Arabidopsis thaliana] (TAIR:At1g19300.1); similar to putative Avr9/Cf-9 rapidly elicited protein 231 [Oryza sativa (japonica cultivar-group)] (GB:BAD45664.1); contains InterPro domain Glycosyl transferase, family 8 (InterPro:IPR002495)	1	0.900688	12	0.110881
252414_at	AT3G47420	glycerol-3-phosphate transporter, putative / glycerol 3-phosphate permease, putative, similar to cAMP inducible 2 protein (Mus musculus) GI:4580997, glycerol-3-phosphate transporter (glycerol 3-phosphate permease) (Homo sapiens) GI:7543982; contains Pfam profile PF00083: major facilitator superfamily protein	1	0.395856	12	0.083821
257226_at	AT3G27880	expressed protein	1	0.508813	12	0.044539
258507_at	AT3G06500	beta-fructofuranosidase, putative / invertase, putative / saccharase, putative / beta-fructosidase, putative, similar to neutral invertase (Daucus carota) GI:4200165; contains Pfam profile PF04853: Plant neutral invertase	1	0.344424	12	0.122779
265276_at	AT2G28400	expressed protein, contains Pfam profile PF04520: Protein of unknown function, DUF584	1	0.567836	12	0.143172
263870_at	AT2G22010	zinc finger (C3HC4-type RING finger) family protein, contains Pfam profile: PF00097 zinc finger, C3HC4 type (RING finger)	1	0.255376	12	0.120859
256149_at	AT1G55110	zinc finger (C2H2 type) family protein, contains Pfam domain, PF00096: Zinc finger, C2H2 type	1	0.821544	12	0.056084
259826_at	AT1G29340	armadillo/beta-catenin repeat family protein / U-box domain-containing protein, contains Pfam domain, PF00514: Armadillo/beta-catenin-like repeats and Pfam, PF04564: U-box domain	1	0.548752	12	0.069476
257407_at	AT1G27100	expressed protein, contains Pfam profile: PF04601 protein of unknown function (DUF569	1	0.278398	12	0.038659
261225_at	AT1G20100	expressed protein	1	0.348385	12	0.056842
247436_at	AT5G62530	delta-1-pyrroline-5-carboxylate dehydrogenase (P5CDH), identical to delta-1-pyrroline-5-carboxylate dehydrogenase precursor (Arabidopsis thaliana) gi:15383744:gb:AAK73756; identical to cDNA delta-1-pyrroline-5-carboxylate dehydrogenase precursor (P5CDH) nuclear gene for mitochondrial product GI:15383743; contains Pfam profile PF00171:aldehyde dehydrogenase (NAD) family protein	1	0.376499	13	0.03537
257859_at	AT3G12955	auxin-responsive protein-related, similar to indole-3-acetic acid induced protein arg7 (SP:P32295) (Vigna radiata)	1	0.30523	13	0.074593
266458_at	AT2G47710	universal stress protein (USP) family protein, similar to ER6 protein (Lycopersicon esculentum) GI:5669654; contains Pfam profile PF00582: universal stress protein family	1	0.39739	13	0.062254
247645_at	AT5G60530	late embryogenesis abundant protein-related / LEA protein-related, similar to late embryogenesis abundant protein (Picea glauca) GI:1350543	1	0.479965	15	0.610386
247634_at	AT5G60520	late embryogenesis abundant protein-related / LEA protein-related, similar to late embryogenesis abundant protein (Picea glauca) GI:1350543	1	0.833276	15	0.128391
247781_at	AT5G58784	dehydrodolichyl diphosphate synthase, putative / DEDOL-PP synthase, putative, similar to GI:796076	1	0.82797	15	0.120185
247991_at	AT5G56320	expansin, putative (EXP14), similar to alpha-expansin 3 GI:6942322 from (Triphysaria versicolor); alpha-expansin gene family, PMID:11641069	1	0.247091	15	0.089072
248178_at	AT5G54370	late embryogenesis abundant protein-related / LEA protein-related, similar to late embryogenesis abundant protein (GI:1350543)(Picea glauca)	1	0.276326	15	0.398202
249766_at	AT5G24070	peroxidase family protein, similar to cationic peroxidase, Peanut (Arachis hypogaea) GP:166475:gb:AAA32676; contains Pfam profile PF00141: Peroxidase	1	0.673364	15	0.165324
250205_at	AT5G14020	expressed protein	1	0.711535	15	0.045734
250469_at	AT5G10130	pollen Ole e 1 allergen and extensin family protein, contains similarity to pollen specific protein C13 precursor (Zea mays) SWISS-PROT:P33050	1	0.913983	15	0.319504
250802_at	AT5G04970	pectinesterase, putative, contains similarity to pectinesterase from Vitis vinifera GI:15081598, Prunus persica SP:Q43062; contains Pfam profile PF01095 pectinesterase	1	0.697705	15	0.227852
246229_at	AT4G37160	multi-copper oxidase type I family protein, contains Pfam profile: PF00394 Multicopper oxidase	1	0.926863	15	0.600117
245552_at	AT4G15360	cytochrome P450 family protein	1	0.510072	15	0.071134
255612_at	AT4G01240	expressed protein	1	0.930274	15	0.07801
255695_at	AT4G00080	invertase/pectin methylesterase inhibitor family protein, low similarity to pectinesterase from Lycopersicon esculentum SP:Q43143, Arabidopsis thaliana SP:Q42534; contains Pfam profile PF04043: Plant invertase/pectin methylesterase inhibitor	1	0.97749	15	0.035847
259328_at	AT3G16440	jacalin lectin family protein, contains Pfam profile: PF01419 jacalin-like lectin domain; similar to myrosinase-binding protein homolog (Arabidopsis thaliana) GI:2997767	1	0.457074	15	0.10314
258121_s_at	AT3G14530;AT3G14550	[AT3G14530, geranylgeranyl pyrophosphate synthase, putative / GGPP synthetase, putative / farnesyltranstransferase, putative, similar to SP:P34802 Geranylgeranyl pyrophosphate synthetase, chloroplast precursor (GGPP synthetase) (GGPS) (Includes: Dimethylallyltransferase (EC 2.5.1.1); Geranyltranstransferase (EC 2.5.1.10); Farnesyltranstransferase (EC 2.5.1.29)) {Arabidopsis thaliana}; contains Pf…	1	0.724385	15	0.097473
258912_at	AT3G06460	GNS1/SUR4 membrane family protein, similar to SP:P25358 Elongation of fatty acids protein 2 (GNS1 protein) (V-SNARE bypass mutant gene 2 protein) {Saccharomyces cerevisiae}; contains Pfam profile PF01151: GNS1/SUR4 family	1	0.30994	15	0.201032
260558_at	AT2G43600	glycoside hydrolase family 19 protein, similar to basic endochitinase CHB4 precursor SP:Q06209 from (Brassica napus)	1	0.761641	15	0.079154
260539_at	AT2G43480	peroxidase, putative, similar to peroxidase; peroxidase ATP14a (Arabidopsis thaliana) gi:1546690:emb:CAA67335	1	0.92149	15	0.079655
266838_at	AT2G25980	jacalin lectin family protein, similar to myrosinase-binding protein homolog (Arabidopsis thaliana) GI:2997767; contains Pfam profile PF01419 jacalin-like lectin domain	1	0.490298	15	0.045364
267287_at	AT2G23630	multi-copper oxidase type I family protein, contains Pfam profile: PF00394 Multicopper oxidase	1	0.851451	15	0.261203
267137_at	AT2G23410	dehydrodolichyl diphosphate synthase / DEDOL-PP synthase (DPS), identical to dehydrodolichyl diphosphate synthase (Arabidopsis thaliana) GI:7960765	1	0.155711	15	0.150086
263575_at	AT2G17070	expressed protein, contains Pfam profile PF03087: Arabidopsis protein of unknown function; expression supported by MPSS	1	0.783263	15	0.07094
262371_at	AT1G73160	glycosyl transferase family 1 protein, contains Pfam profile: PF00534 Glycosyl transferases group 1	1	0.29092	15	0.036201
260151_at	AT1G52910	expressed protein	1	0.402201	15	0.06998
265050_at	AT1G52070	jacalin lectin family protein, similar to myrosinase-binding protein homolog (Arabidopsis thaliana) GI:2997767; contains Pfam profile PF01419 jacalin-like lectin domain	1	0.428671	15	0.734236
265049_at	AT1G52060	jacalin lectin family protein, similar to myrosinase-binding protein homolog (Arabidopsis thaliana) GI:2997767; contains Pfam profile PF01419 jacalin-like lectin domain	1	0.441369	15	0.885335
265048_at	AT1G52050	jacalin lectin family protein, similar to myrosinase-binding protein homolog (Arabidopsis thaliana) GI:2997767; contains Pfam profile PF01419 jacalin-like lectin domain	1	0.411856	15	0.419939
262658_at	AT1G14220	ribonuclease T2 family protein, contains similarity to S-like ribonuclease PD1 GI:9957752 from (Prunus dulcis); contains ribonuclease T2 family histidine protein motif	1	0.452364	15	0.080885
254781_at	AT4G12840	expressed protein, contains Pfam profile PF05212: Protein of unknown function (DUF707)	1	0.838705	16	0.054161
261842_at	AT1G16160	protein kinase family protein, contains similarity to wall-associated kinase 4 GI:3355308 from (Arabidopsis thaliana)	1	0.806629	16	0.147416
247418_at	AT5G63030	glutaredoxin, putative, similar to glutaredoxin (Ricinus communis) gi:1732424:emb:CAA89699	1	0.912053	17	0.055027
253360_at	AT4G33090	aminopeptidase M, similar to SP:Q11011 Puromycin-sensitive aminopeptidase (EC 3.4.11.-) (PSA) {Mus musculus}; contains Pfam profile PF01433: Peptidase family M1	1	0.491783	17	0.069007
255590_at	AT4G01610	cathepsin B-like cysteine protease, putative, similar to cathepsin B-like cysteine proteinase GI:609175 from (Nicotiana rustica); contains an unusually short, 5nt exon	1	0.291252	17	0.108593
251189_at	AT3G62650	expressed protein, putative mitochondrial carrier protein At2g47490 - Arabidopsis thaliana, EMBL:AC002535	1	0.31874	17	0.037837
264038_at	AT2G03690	coenzyme Q biosynthesis Coq4 family protein / ubiquinone biosynthesis Coq4 family protein, contains Pfam profile PF05019: Coenzyme Q (ubiquinone) biosynthesis protein Coq4	1	0.437783	17	0.053082
264658_at	AT1G09910	expressed protein	1	0.266229	17	0.071918
266928_at	AT2G45790	eukaryotic phosphomannomutase family protein, contains Pfam profile: PF03332 eukaryotic phosphomannomutase	1	0.581818	18	0.070924
265695_at	AT2G24490	replication protein, putative, similar to replication protein A 30kDa (Oryza sativa (japonica cultivar-group)) GI:13516746; contains InterPro entry IPR004365: OB-fold nucleic acid binding domain	1	0.48798	18	0.051179
246993_at	AT5G67450	zinc finger (C2H2 type) protein 1 (AZF1), identical to Cys2/His2-type zinc finger protein 1 (Arabidopsis thaliana) gi:6009887:dbj:BAA85108	1	0.227518	19	0.258771
248192_at	AT5G54140	IAA-amino acid hydrolase, putative (ILL3), identical to IAA-amino acid hydrolase homolog ILL3 (Arabidopsis thaliana) gi:3420801:gb:AAC31939	1	0.208804	19	0.133422
248306_at	AT5G52830	WRKY family transcription factor	1	0.492162	19	0.05855
248551_at	AT5G50200	expressed protein, similar to unknown protein (pir::T05562) isoform contains a non-consensus AT acceptor splice site at intron 1	1	0.674161	19	0.063855
249140_at	AT5G43190	F-box family protein (FBX6), contains similarity to unusual floral organs (UFO) GI:4376159 from (Arabidopsis thaliana)	1	0.418021	19	0.039983
246146_at	AT5G20050	protein kinase family protein, contains protein kinase domain, Pfam:PF00069	1	0.424426	19	0.239731
250153_at	AT5G15130	WRKY family transcription factor, contains Pfam profile: PF03106 WRKY DNA -binding domain; TMV response-related gene product, Nicotiana tabacum, EMBL:AB024510	1	0.917189	19	0.068589
245156_at	AT5G12480	calmodulin-domain protein kinase isoform 7 (CPK7), identical to calmodulin-domain protein kinase CDPK isoform 7 (Arabidopsis thaliana) gi:1399277:gb:AAB03247	1	0.255751	19	0.084134
253392_at	AT4G32650	inward rectifying potassium channel, putative (KAT3) (AKT4) (KC1), identical to K+ inward rectifying channel protein KC1 (Arabidopsis thaliana) gi:4090537:gb:AAC98810; similar to (KAT1) K+ channel (Arabidopsis thaliana) gi:1165000:emb:CAA63601; Shaker-type channel (1P/6TM), PMID:11500563	1	0.856805	19	0.365827
255595_at	AT4G01700	chitinase, putative, similar to peanut type II chitinase GI:1237025 from (Arachis hypogaea)	1	0.33481	19	0.127376
266184_s_at	AT3G54700;AT2G38940	[AT3G54700, phosphate transporter, putative, strong similarity to phosphate transporter (AtPT2) (Arabidopsis thaliana) GI:1502430 ];[AT2G38940, phosphate transporter (PT2), identical to phosphate transporter (AtPT2) (Arabidopsis thaliana) GI:1502430 ]	1	0.524305	19	0.121591
251980_at	AT3G53270	expressed protein, endopeptidase Clp ATP-binding chain C, Chlamydia pneumoniae, PIR:G72079	1	0.458426	19	0.048436
258228_at	AT3G27610	expressed protein	1	0.879849	19	0.047511
266737_at	AT2G47140	short-chain dehydrogenase/reductase (SDR) family protein, similar to 3-beta-hydroxysteroiddehydrogenase GI:15983819 from (Digitalis lanata)	1	0.920752	19	0.051289
266808_at	AT2G29995	expressed protein	1	0.680337	19	0.043244
266247_at	AT2G27660	DC1 domain-containing protein, contains Pfam profile PF03107: DC1 domain	1	0.260563	19	0.372073
263797_at	AT2G24570	WRKY family transcription factor, identical to WRKY transcription factor 17 GI:15991743 from (Arabidopsis thaliana)	1	0.509174	19	0.130576
260274_at	AT1G80460	glycerol kinase, putative, similar to glycerol kinase (ATP:glycerol 3-phosphotransferase, Glycerokinase, GK)(Mycobacterium tuberculosis) Swiss-Prot:O69664	1	0.51942	19	0.259463
264767_at	AT1G61380	S-locus protein kinase, putative, similar to KI domain interacting kinase 1 (Zea mays) gi:2735017:gb:AAB93834; contains S-locus glycoprotein family domain, Pfam:PF00954	1	0.964093	19	0.047225
261501_at	AT1G28390	protein kinase family protein, contains protein kinase domain, Pfam:PF00069	1	0.417678	19	0.316648
255904_at	AT1G17860	trypsin and protease inhibitor family protein / Kunitz family protein, similar to LeMir (miraculin homolog) GI:2654440 from (Lycopersicon esculentum), tumor-related protein (Nicotiana tabacum) GI:1762933; contains Pfam profile PF00197: Trypsin and protease inhibitor	1	0.481246	19	0.10436
262457_at	AT1G11200	expressed protein, contains Pfam profile PF03619: Domain of unknown function	1	0.263309	19	0.041942
259443_at	AT1G02360	chitinase, putative, similar to chitinase precursor GI:5880845 from (Petroselinum crispum)	1	0.707891	19	0.179975
249619_at	AT5G37500	guard cell outward rectifying K+ channel (GORK), identical to guard cell outward rectifying K+ channel (Arabidopsis thaliana) gi:11414742:emb:CAC17380; member of the 1 pore, 6 transmembrane (1P/6TM) Shaker K+ channel family, PMID:11500563	1	0.531531	20	0.052369
251954_at	AT3G53670	expressed protein	1	0.413203	21	0.0561
256240_at	AT3G12600	MutT/nudix family protein, contains Pfam profile PF00293: NUDIX domain	1	0.222005	21	0.042119
255901_at	AT1G17890	GDP-4-keto-6-deoxy-D-mannose-3,5-epimerase-4-reductase, putative, similar to GDP-4-keto-6-deoxy-D-mannose-3,5-epimerase-4-reductase (GER1)GI:6016479 from (Arabidopsis thaliana)	1	0.912688	21	0.063768
249971_at	AT5G19110	extracellular dermal glycoprotein-related / EDGP-related, similar to extracellular dermal glycoprotein EDGP precursor (Daucus carota) GI:285741	1	0.430924	27	0.115474
251372_at	AT3G60520	expressed protein	1	0.272859	29	0.036958
262677_at	AT1G75860	expressed protein	1	0.636455	29	0.075693
262057_at	AT1G80040	expressed protein	1	0.327724	32	0.059741
262775_at	AT1G13000	expressed protein, contains Pfam profile PF05212: Protein of unknown function (DUF707)	1	0.619142	32	0.038004
253425_at	AT4G32190	centromeric protein-related, low similarity to SP:Q02224 Centromeric protein E (CENP-E protein) {Homo sapiens}	1	0.629697	33	0.050399
260876_at	AT1G21460	nodulin MtN3 family protein, contains similarity to MTN3 (nodule development protein) GB:Y08726 GI:1619601 from (Medicago truncatula)	1	0.462725	33	0.039863
250130_at	AT5G16510	reversibly glycosylated polypeptide, putative, similar to reversibly glycosylatable polypeptide (RGP1) (Pisum sativum) GI:2130521; contains Pfam profile PF03214: Reversibly glycosylated polypeptide	1	0.257938	35	0.039645
250527_at	AT5G08590	serine/threonine protein kinase (ASK2), identical to serine/threonine-protein kinase ASK2, SWISS-PROT: P43292; contains protein kinase domain, Pfam:PF00069	1	0.70091	36	0.04824
266874_at	AT2G44760	expressed protein	1	0.215036	41	0.05743
259513_at	AT1G12430	armadillo/beta-catenin repeat family protein / kinesin motor family protein	1	0.484262	46	0.040977
245619_at	AT4G13990	exostosin family protein, contains Pfam profile: PF03016 exostosin family	1	0.390841	50	0.057095
265283_at	AT2G20370	exostosin family protein, contains Pfam profile: PF03016 Exostosin family	1	0.569512	50	0.036453
261187_at	AT1G32860	glycosyl hydrolase family 17 protein, similar to beta-1,3-glucanase precursor GI:4097948 from (Oryza sativa)	1	0.435462	50	0.176705
247370_at	AT5G63320	similar to DNA-binding bromodomain-containing protein [Arabidopsis thaliana] (TAIR:At3g27260.1); similar to kinase-like protein [Oryza sativa] (GB:BAB41205.1)	1	0.946239	52	0.038355
245553_at	AT4G15370	pentacyclic triterpene synthase, putative, similar to pentacyclic triterpene synthase (gi:6650208) (PMID:11247608)	1	0.443261	54	0.043865
245767_at	AT1G33610	leucine-rich repeat family protein, contains leucine rich-repeat (LRR) domains Pfam:PF00560, INTERPRO:IPR001611	1	0.738341	54	0.042549
252956_at	AT4G38580	heavy-metal-associated domain-containing protein / copper chaperone (CCH)-related, low similarity to copper homeostasis factor (PMID:9701579)(GI:3168840); nearly identical to farnesylated protein TFP6 (GI:4097553); contains Heavy-metal-associated domain PF00403	1	0.546587	57	0.062785
251347_at	AT3G61010	glycosyl hydrolase family protein 85, hypothetical protein F9F8.14 - Arabidopsis thaliana, EMBL:AC009991	1	0.206945	68	0.058969
267340_at	AT2G34690	expressed protein	1	0.316142	69	0.04802
257769_at	AT3G23050	auxin-responsive protein / indoleacetic acid-induced protein 7 (IAA7), identical to SP:Q38825:AXI7_ARATH Auxin-responsive protein IAA7 (Indoleacetic acid-induced protein 7)	1	0.817751	72	0.035287
260957_at	AT1G06080	delta 9 desaturase (ADS1), identical to delta 9 acyl-lipid desaturase (ADS1) GB:BAA25180 GI:2970034 from (Arabidopsis thaliana)	1	0.844604	72	0.035263
258622_at	AT3G02720	DJ-1 family protein / protease-related, similar to Intracellular Protease (Pyrococcus horikoshii) GI:11513902; contains Pfam profile: PF01965 ThiJ/PfpI family	1	0.366999	74	0.068389
251160_at	AT3G63240	endonuclease/exonuclease/phosphatase family protein, similar to inositol polyphosphate 5-phosphatase I (GI:10444261) and II (GI:10444263) (Arabidopsis thaliana); contains Pfam profile PF03372: Endonuclease/Exonuclease/phosphatase family	1	0.60221	77	0.054676
253096_at	AT4G37330	cytochrome P450 family protein	1	0.867801	78	0.041827
259858_at	AT1G68400	leucine-rich repeat transmembrane protein kinase, putative, similar to receptor kinase GB:AAA33715 from (Petunia integrifolia)	1	0.988644	80	0.042009
262203_at	AT2G01060	myb family transcription factor, contains Pfam profile: PF00249 myb-like DNA-binding domain	1	0.225642	91	0.047915
246098_at	AT5G20400	oxidoreductase, 2OG-Fe(II) oxygenase family protein, similar to naringenin,2-oxoglutarate 3-dioxygenase (flavonone-3-hydroxylase) (SP:Q06942)(Malus domestica); contains PF031712OG-Fe(II) oxygenase superfamily domain	1	0.717772	98	0.06675
251780_s_at	AT3G55310;AT3G55290	[AT3G55310, similar to short-chain dehydrogenase/reductase (SDR) family protein [Arabidopsis thaliana] (TAIR:At3g55290.2); similar to putative short-chain type alcohol dehydrogenase [Solanum tuberosum] (GB:AAK29646.1); contains InterPro domain Glucose/ribitol dehydrogenase (InterPro:IPR002347); contains InterPro domain Short-chain dehydrogenase/reductase SDR (InterPro:IPR002198) ];[AT3G55290, sho…	1	0.508222	102	0.049387
246885_at	AT5G26230	expressed protein, predicted protein, Arabidopsis thaliana	1	0.867275	106	0.045986
250337_at	AT5G11790	Ndr family protein, similar to SP:O23969 Pollen specific protein SF21 {Helianthus annuus}; contains Pfam profile PF03096: Ndr family	1	0.665718	106	0.069828
253165_at	AT4G35320	expressed protein, predicted protein, Arabidopsis thaliana	1	0.170451	106	0.102577
255332_at	AT4G04340	early-responsive to dehydration protein-related / ERD protein-related, similar to ERD4 protein (early-responsive to dehydration stress) (Arabidopsis thaliana) GI:15375406; contains Pfam profile PF02714: Domain of unknown function DUF221	1	0.931233	106	0.08681
252175_at	AT3G50700	zinc finger (C2H2 type) family protein, contains Pfam domain, PF00096: Zinc finger, C2H2 type	1	0.676752	106	0.042466
265824_at	AT2G35650	glycosyl transferase family 2 protein, similar to beta-(1-3)-glucosyl transferase GB:AAC62210 GI:3687658 from (Bradyrhizobium japonicum), cellulose synthase from Agrobacterium tumeficiens (gi:710492) and Agrobacterium radiobacter (gi:710493); contains Pfam glycosyl transferase, group 2 family protein domain PF00535; identical to cDNA for partial mRNA for glycosyltransferase (cslA07 gene) GI:28551…	1	0.621114	106	0.043121
260190_at	AT1G67560	lipoxygenase family protein, similar to 13-lipoxygenase GB:CAA65269 (Solanum tuberosum), gi:1654140 (Lycopersicon esculentum)	1	0.686441	107	0.043596
247284_at	AT5G64410	oligopeptide transporter OPT family protein, similar to SP:P40900 Sexual differentiation process protein isp4 {Schizosaccharomyces pombe}; contains Pfam profile PF03169: OPT oligopeptide transporter protein	1	0.305882	108	0.063139
264990_at	AT1G27210	expressed protein	1	0.453249	108	0.044023
247338_at	AT5G63680	pyruvate kinase, putative, similar to pyruvate kinase, cytosolic isozyme (Glycine max) SWISS-PROT:Q42806	1	0.269052	110	0.071381
249638_at	AT5G36880	acetyl-CoA synthetase, putative / acetate-CoA ligase, putative, similar to SP:P27550 (Escherichia coli) and gi:8439651 (Homo sapiens); contains Pfam AMP-binding enzyme domain PF00501	1	0.934689	110	0.068694
245487_at	AT4G16250	phytochrome D (PHYD), nearly identical to SP:P42497 Phytochrome D {Arabidopsis thaliana}	1	0.247134	111	0.045931
267610_at	AT2G26650	potassium channel protein 1 (AKT1), identical to AKT1 (Arabidopsis thaliana) gi:563112:gb:AAA96810; member of the 1 pore, 6 transmembrane (1P/6TM- Shaker-type) K+ channel family, PMID:11500563	1	0.231615	111	0.045066
256676_at	AT3G52180	protein tyrosine phosphatase/kinase interaction sequence protein (PTPKIS1), identical to PTPKIS1 protein (Arabidopsis thaliana) GI:11595504; contains Pfam profile PF00782: Dual specificity phosphatase, catalytic domain	1	0.284721	112	0.05962
245094_at	AT2G40840	glycoside hydrolase family 77 protein, contains Pfam profiles PF02446: 4-alpha-glucanotransferase, PF00686: Starch binding domain; contains a non-consensus AT-AC intron between at intron 5	1	0.198598	112	0.069362
262784_at	AT1G10760	starch excess protein (SEX1), identical to SEX1 (Arabidopsis thaliana) GI:12044358; supporting cDNA gi:12044357:gb:AF312027.1:AF312027	1	0.629447	112	0.061128
263137_at	AT1G78660	gamma-glutamyl hydrolase, putative / gamma-Glu-X carboxypeptidase, putative / conjugase, putative, similar to SP:O65355 Gamma-glutamyl hydrolase precursor (EC 3.4.19.9) (Gamma-Glu-X carboxypeptidase) (Conjugase) (GH) {Arabidopsis thaliana}	1	0.320942	113	0.045193
266802_at	AT2G22900	galactosyl transferase GMA12/MNN10 family protein, very low similarity to alpha-1,2-galactosyltransferase, Schizosaccharomyces pombe (SP:Q09174)	1	0.504562	114	0.051601
262969_at	AT1G75710	zinc finger (C2H2 type) family protein, contains zinc finger, C2H2 type, domain, PROSITE:PS00028	1	0.640416	114	0.036263
246799_at	AT5G26940	exonuclease family protein, contains exonuclease domain, Pfam:PF00929	1	0.483847	115	0.069015
251293_at	AT3G61930	expressed protein	1	0.316815	115	0.05121
245688_at	AT1G28290	pollen Ole e 1 allergen and extensin family protein, similar to arabinogalactan protein (Daucus carota) GI:11322245; contains Pfam profile PF01190: Pollen proteins Ole e I family	1	0.729335	121	0.043806
252075_at	AT3G51730	saposin B domain-containing protein, contains Pfam profiles: PF00026 eukaryotic aspartyl protease, PF03489 surfactant protein B, PF05184 saposin-like type B, region 1	1	0.288365	123	0.08169
255543_at	AT4G01870	tolB protein-related, contains weak similarity to TolB protein precursor (Swiss-Prot:P44677) (Haemophilus influenzae)	1	0.605391	141	0.06826
256769_at	AT3G13690	protein kinase family protein, contains protein kinase domain, Pfam:PF00069	1	0.855631	142	0.039082
264422_at	AT1G43130	expressed protein, contains Pfam domain, PF04367: Protein of unknown function (DUF502)	1	0.210662	143	0.066164
256041_at	AT1G07230	phosphoesterase family protein, low similarity to SP:P95246 Phospholipase C 2 precursor (EC 3.1.4.3) {Mycobacterium tuberculosis}; contains Pfam profile PF04185: Phosphoesterase family	1	0.896302	143	0.039483
252363_at	AT3G48460	GDSL-motif lipase/hydrolase family protein, similar to lipase (Arabidopsis thaliana) GI:1145627; contains InterPro Entry IPR001087 Lipolytic enzyme, G-D-S-L family	1	0.980397	146	0.074727
252711_at	AT3G43720	protease inhibitor/seed storage/lipid transfer protein (LTP) family protein, contains Pfam protease inhibitor/seed storage/LTP family domain PF00234	1	0.396326	146	0.078111
265846_at	AT2G35770	serine carboxypeptidase S10 family protein, similar to Serine carboxypeptidase II precursor (Carboxypeptidase D) (CP-MII) (SP:P08818) (Hordeum vulgare)	1	0.576001	148	0.039427
256235_at	AT3G12490	cysteine protease inhibitor, putative / cystatin, putative, similar to PRLI-interacting factor M (Arabidopsis thaliana) GI:11139270, cysteine proteinase inhibitor (Brassica rapa) GI:762785; contains Pfam profile PF00031: Cystatin domain	1	0.718249	150	0.092097
256092_at	AT1G20696	high mobility group protein beta2 (HMGbeta2) / HMG protein beta2, nearly identical to HMG protein (HMGbeta2) (Arabidopsis thaliana) GI:2832361	1	0.281648	150	0.037329
250177_at	AT5G14420	copine-related, low similarity to SP:Q99829 Copine I {Homo sapiens}	1	0.172185	151	0.040934
262587_at	AT1G15490	hydrolase, alpha/beta fold family protein, Contains PF 00561 alpha/beta hydrolase fold	1	0.772247	159	0.038573
247921_at	AT5G57660	zinc finger (B-box type) family protein, contains Pfam domain, PF00643: B-box zinc finger	1	0.410843	162	0.070135
256266_at	AT3G12320	expressed protein	1	0.268004	162	0.996872
245282_at	AT4G14990	expressed protein	1	0.150734	163	0.048429
259500_at	AT1G15740	leucine-rich repeat family protein	1	0.13757	163	0.042651
266296_at	AT2G29420	glutathione S-transferase, putative	1	0.22794	166	0.999998
265501_at	AT2G15490	UDP-glucoronosyl/UDP-glucosyl transferase family protein, contains Pfam profile: PF00201 UDP-glucoronosyl and UDP-glucosyl transferase	1	0.239949	167	1
259980_at	AT1G76520	auxin efflux carrier family protein, contains auxin efflux carrier domain, Pfam:PF03547	1	0.948126	167	0.037597
260039_at	AT1G68795	CLE12, CLAVATA3/ESR-Related 12	1	0.510794	168	0.037373
261088_at	AT1G07590	pentatricopeptide (PPR) repeat-containing protein, low similarity to DNA-binding protein (Triticum aestivum) GI:6958202; contains Pfam profile PF01535: PPR repeat	1	0.990575	168	0.067505
254433_at	AT4G20850	subtilase family protein, contains similarity to Tripeptidyl-peptidase II (EC 3.4.14.10) (TPP-II) (Tripeptidyl aminopeptidase) (Swiss-Prot:P29144) (Homo sapiens)	1	0.607359	172	0.062043
262601_at	AT1G15310	signal recognition particle 54 kDa protein 1 / SRP54 (SRP-54) (SRP-54A), identical to Swiss-Prot:P37106 signal recognition particle 54 kDa protein 1 (SRP54) (Arabidopsis thaliana)	1	0.586314	173	0.059181
260602_at	AT1G55920	serine O-acetyltransferase, putative, identical to GI:608677 from (Arabidopsis thaliana)	1	0.984257	178	0.058643
257974_at	AT3G20820	leucine-rich repeat family protein, contains similarity to Cf-2.1 (Lycopersicon pimpinellifolium) gi:1184075:gb:AAC15779; contains leucine rich-repeat domains Pfam:PF00560, INTERPRO:IPR001611	1	0.318777	179	0.076982
248769_at	AT5G47730	SEC14 cytosolic factor, putative / polyphosphoinositide-binding protein, putative, similar to polyphosphoinositide binding protein SEC14 homolog Ssh1p (GI:2739044) {Glycine max}	2	0.541197	0	0.091653
249239_at	AT5G41990	protein kinase family protein, contains protein kinase domain, Pfam:PF00069	2	0.514631	0	0.085748
249372_at	AT5G40760	Encodes a cytosolic glucose-6-phosphate dehydrogenase that is insensitive to reduction by DTT and whose mRNA is expressed ubiquitously.	2	0.505762	0	0.060184
249417_at	AT5G39670	calcium-binding EF hand family protein, contains INTERPRO:IPR002048 calcium-binding EF-hand domain	2	0.237676	0	0.087536
258743_s_at	AT5G26751;AT3G05840	[AT5G26751, shaggy-related protein kinase alpha / ASK-alpha (ASK1), identical to shaggy-related protein kinase alpha SP:P43288 GI:460832 from (Arabidopsis thaliana) ];[AT3G05840, shaggy-related protein kinase gamma / ASK-gamma (ASK3), identical to shaggy-related protein kinase gamma SP:P43289 GI:456509 from (Arabidopsis thaliana) ]	2	0.373496	0	0.035025
246029_at	AT5G21090	leucine-rich repeat protein, putative, similar to leucine rich repeat protein (LRP) GI:1619300 from (Lycopersicon esculentum); contains leucine rich-repeat (LRR) domains Pfam:PF00560, INTERPRO:IPR001611	2	0.376255	0	0.0509
246529_at	AT5G15730	serine/threonine protein kinase, putative, similar to protein-serine/threonine kinase (Nicotiana tabacum) gi:505146:dbj:BAA06538	2	0.991934	0	0.132094
250339_at	AT5G11670	malate oxidoreductase, putative, similar to NADP-dependent malic enzyme (EC 1.1.1.40) (NADP-ME) (SP:P12628) {Phaseolus vulgaris}	2	0.300437	0	0.037793
250918_at	AT5G03610	GDSL-motif lipase/hydrolase family protein, low similarity to SP:P40602 Anther-specific proline-rich protein APG precursor {Arabidopsis thaliana}; contains Pfam profile PF00657: GDSL-like Lipase/Acylhydrolase	2	0.614784	0	0.064776
252921_at	AT4G39030	enhanced disease susceptibility 5 (EDS5) / salicylic acid induction deficient 1 (SID1), identical to SP:Q945F0; contains Pfam profile PF01554: Uncharacterized membrane protein family	2	0.809495	0	0.058039
246214_at	AT4G36990	heat shock factor protein 4 (HSF4) / heat shock transcription factor 4 (HSTF4), identical to heat shock transcription factor 4 (HSF4) SP:Q96320 from (Arabidopsis thaliana)	2	0.694791	0	0.25591
253377_at	AT4G33300	disease resistance protein (CC-NBS-LRR class), putative, domain signature CC-NBS-LRR exists, suggestive of a disease resistance protein.	2	0.165253	0	0.043198
254042_at	AT4G25810	xyloglucan:xyloglucosyl transferase, putative / xyloglucan endotransglycosylase, putative / endo-xyloglucan transferase, putative (XTR6), identical to xyloglucan endotransglycosylase-related protein GI:1244758 from (Arabidopsis thaliana)	2	0.538255	0	0.057699
254103_at	AT4G25030	expressed protein	2	0.451724	0	0.307931
254408_at	AT4G21390	S-locus lectin protein kinase family protein, contains Pfam profiles: PF00954 S-locus glycoprotein family, PF00069 protein kinase domain, PF01453 lectin (probable mannose binding)	2	0.866281	0	0.433919
245313_at	AT4G15420	PRLI-interacting factor K, nearly identical to PRLI-interacting factor K (Arabidopsis thaliana) GI:11139266; contains Pfam profiles PF03152: Ubiquitin fusion degradation protein UFD1, PF00096: Zinc finger, C2H2 type	2	0.42145	0	0.04371
245363_at	AT4G15120	VQ motif-containing protein, contains PF05678: VQ motif	2	0.207088	0	0.043557
255080_at	AT4G09030	arabinogalactan-protein (AGP10), identical to gi:10880497:gb:AAG24278; supported by Ceres cDNA 265772	2	0.479967	0	0.049526
255479_at	AT4G02380	late embryogenesis abundant 3 family protein / LEA3 family protein, similar to several small proteins (~100 aa) that are induced by heat, auxin, ethylene and wounding such as Phaseolus aureus indole-3-acetic acid induced protein ARG (SW:32292); contains Pfam profile PF03242: Late embryogenesis abundant protein	2	0.274094	0	0.056785
255553_at	AT4G01960	expressed protein	2	0.751987	0	0.07563
251406_at	AT3G60260	phagocytosis and cell motility protein ELMO1-related, contains weak similarity to ELMO1 (Mus musculus) gi:16118551:gb:AAL14464	2	0.306794	0	0.079572
251563_at	AT3G57880	C2 domain-containing protein, contains INTERPRO:IPR000008 C2 domain	2	0.754938	0	0.060437
251640_at	AT3G57450	expressed protein	2	0.424892	0	0.108688
251659_at	AT3G57090	expressed protein	2	0.328332	0	0.066186
252234_at	AT3G49780	phytosulfokines 3 (PSK3), identical to phytosulfokines 3 (PSK3) SP:Q9M2Y0 from (Arabidopsis thaliana)	2	0.958603	0	0.091344
256933_at	AT3G22600	protease inhibitor/seed storage/lipid transfer protein (LTP) family protein, contains Pfam protease inhibitor/seed storage/LTP family domain PF00234	2	0.999697	0	0.061128
258037_at	AT3G21230	4-coumarate--CoA ligase, putative / 4-coumaroyl-CoA synthase, putative (4CL), similar to 4CL2 (gi:12229665) and 4CL1 (gi:12229649) from (Arabidopsis thaliana), 4CL1 (gi:12229631) from Nicotiana tabacum	2	0.762876	0	0.058692
257088_at	AT3G20510	expressed protein, contains Pfam profile PF03647: Uncharacterised protein family (UPF0136)	2	0.395751	0	0.150911
258201_at	AT3G13910	expressed protein	2	0.60782	0	0.176679
256328_at	AT3G02360	6-phosphogluconate dehydrogenase family protein, contains Pfam profiles: PF00393 6-phosphogluconate dehydrogenase C-terminal domain, PF03446 NAD binding domain of 6-phosphogluconate ;similar to 6-phosphogluconate dehydrogenase GB:BAA22812 GI:2529229 (Glycine max)	2	0.407216	0	0.099376
266884_at	AT2G44790	uclacyanin II, strong similarity to uclacyanin II GI:3399769 from (Arabidopsis thaliana); contains Pfam profile PF02298: Plastocyanin-like domain; identical to cDNA uclacyanin II GI:3399768	2	0.872198	0	0.110306
266437_at	AT2G43160	epsin N-terminal homology (ENTH) domain-containing protein, contains Pfam PF01417: ENTH domain. ENTH (Epsin N-terminal homology) domain; similar to Af10-protein (GI:1724114) (Avena fatua)	2	0.59579	0	0.03505
266964_at	AT2G39480	ABC transporter family protein, related to multi drug resistance proteins and P-glycoproteins	2	0.457606	0	0.070656
266101_at	AT2G37940	expressed protein	2	0.215442	0	0.110289
265679_at	AT2G32240	expressed protein, contains Pfam profile: PF04508 viral A-type inclusion protein repeat	2	0.697836	0	0.045359
266476_at	AT2G31090	expressed protein	2	0.723579	0	0.047177
265661_at	AT2G24360	serine/threonine/tyrosine kinase, putative, similar to serine/threonine/tyrosine kinase (Arachis hypogaea) gi:13124865:gb:AAK11734	2	0.295198	0	0.078767
266746_s_at	AT2G02930;AT4G02520	[AT2G02930, glutathione S-transferase, putative ];[AT4G02520, glutathione S-transferase, putative ]	2	0.500912	0	0.051546
262671_at	AT1G76040	calcium-dependent protein kinase, putative / CDPK, putative, similar to calcium-dependent protein kinase GB:AAC25423 GI:3283996 (Nicotiana tabacum)	2	0.560807	0	0.076962
256451_s_at	AT1G75170	SEC14 cytosolic factor family protein / phosphoglyceride transfer family protein, similar to polyphosphoinositide binding protein Ssh1p (GI:2739044) {Glycine max}; similar to SEC14 cytosolic factor (Phosphatidylinositol/phosphatidylcholine transfer protein) (PI/PCTP) (SP:P24859) (Kluyveromyces lactis) and to SEC14 cytosolic factor (SP:P53989) (Candida glabrata)	2	0.907552	0	0.083012
262165_at	AT1G75020	phospholipid/glycerol acyltransferase family protein, contains Pfam profile: PF01553 Acyltransferase	2	0.641258	0	0.055881
264717_at	AT1G70140	Encodes a group I formin. Binds to F-actin barbed ends. Has severing actin filaments activity. Binds profilin. Involved in the initiation and tip growth of root hairs through regulation of actin cytoskeleton.	2	0.310121	0	0.171721
264703_at	AT1G69960	serine/threonine protein phosphatase PP2A-5 catalytic subunit (PP2A5), identical to SP:O04951:P2A5_ARATH Serine/threonine protein phosphatase PP2A-5 catalytic subunit (EC 3.1.3.16) {Arabidopsis thaliana}; contains Pfam profile PF00149: Ser/Thr protein phosphatase	2	0.665038	0	0.044092
264883_s_at	AT1G61250;AT1G11180	[AT1G61250, secretory carrier membrane protein (SCAMP) family protein (SC3), contains Pfam domain, PF04144: SCAMP family ];[AT1G11180, secretory carrier membrane protein (SCAMP) family protein, contains Pfam domain, PF04144: SCAMP family ]	2	0.69342	0	0.102575
264936_at	AT1G61140	SNF2 domain-containing protein / helicase domain-containing protein / zinc finger protein-related, similar to ATPase (Homo sapiens) GI:531196; contains Pfam profiles PF00271: Helicase conserved C-terminal domain, PF00176: SNF2 family N-terminal domain, PF00097: Zinc finger, C3HC4 type (RING finger)	2	0.514396	0	0.202071
262237_at	AT1G48320	thioesterase family protein, similar to ComAB (Bacillus licheniformis) GI:1834379; contains Pfam profile PF03061: thioesterase family protein	2	0.979727	0	0.05763
259598_at	AT1G27980	pyridoxal-dependent decarboxylase family protein, similar to sphingosine-1-phosphate lyase (Homo sapiens) GI:10129683; contains Pfam profile PF00282: Pyridoxal-dependent decarboxylase conserved domain	2	0.865225	0	0.064441
261933_at	AT1G22410	2-dehydro-3-deoxyphosphoheptonate aldolase, putative / 3-deoxy-D-arabino-heptulosonate 7-phosphate synthase, putative / DAHP synthetase, putative, similar to 3-deoxy-D-arabino-heptulosonate 7-phosphate GI:170224 from (Nicotiana tabacum), SP:P21357 from Solanum tuberosum; contains Pfam Class-II DAHP synthetase family domain PF01474	2	0.973057	0	0.117132
264663_at	AT1G09970	leucine-rich repeat transmembrane protein kinase, putative, Similar to A. thaliana receptor-like protein kinase (gb:RLK5_ARATH). ESTs gb:ATTS0475,gb:ATTS4362 come from this gene isoform contains a TG acceptor site at intron.	2	0.279243	0	0.086716
259439_at	AT1G01480	1-aminocyclopropane-1-carboxylate synthase 2 / ACC synthase 2 (ACS2) (ACC1), identical to 1-aminocyclopropane-1-carboxylate synthase SP:Q06402 (GI:166578) from (Arabidopsis thaliana)	2	0.638087	0	0.067904
249007_at	AT5G44650	expressed protein	2	0.256469	1	0.21961
253009_at	AT4G37930	glycine hydroxymethyltransferase / serine hydroxymethyltransferase / serine/threonine aldolase (SHM1), identical to serine hydroxymethyl transferase (Arabidopsis thaliana) GI:6899945	2	0.621069	1	0.25884
253387_at	AT4G33010	glycine dehydrogenase (decarboxylating), putative / glycine decarboxylase, putative / glycine cleavage system P-protein, putative, strong similarity to SP:P49361 Glycine dehydrogenase (decarboxylating) A, mitochondrial precursor (EC 1.4.4.2) {Flaveria pringlei}; contains Pfam profile PF02347: Glycine cleavage system P-protein	2	0.67817	1	0.273011
255456_at	AT4G02920	expressed protein	2	0.471773	1	0.046658
252481_at	AT3G46630	expressed protein, contains similarity to defective chloroplasts and leaves protein SP:Q42463 from (Lycopersicon esculentum)	2	0.293429	1	0.06694
266716_at	AT2G46820	expressed protein	2	0.411716	1	0.383181
267526_at	AT2G30570	photosystem II reaction center W (PsbW) protein-related, similar to photosystem II reaction center W protein SP:Q41387 from (Spinacia oleracea)	2	0.166021	1	0.10609
259860_at	AT1G80640	protein kinase family protein, contains protein kinase domain, Pfam:PF00069	2	0.662336	1	0.338123
260309_at	AT1G70580	glutamate:glyoxylate aminotransferase 2 (GGT2), identical to glutamate:glyoxylate aminotransferase 2 (Arabidopsis thaliana) GI:24461829; similar to alanine aminotransferase from Panicum miliaceum (SP:P34106), GI:4730884 from Oryza sativa; contains Pfam profile PF00155: aminotransferase, classes I and II	2	0.299293	1	0.048189
265033_at	AT1G61520	chlorophyll A-B binding protein / LHCI type III (LHCA3.1), nearly identical to PSI type III chlorophyll a/b-binding protein GI:430947; contains Pfam profile: PF00504 chlorophyll A-B binding protein; similar to PSI type III chlorophyll a/b-binding protein GI:430947 from (Arabidopsis thaliana)	2	0.146236	1	0.06424
259727_at	AT1G60950	ferredoxin, chloroplast (PETF), identical to FERREDOXIN PRECURSOR GB:P16972 (SP:P16972) from (Arabidopsis thaliana)	2	0.879922	1	0.17014
255982_at	AT1G34000	light stress-responsive one-helix protein (OHP2), contains similarity to photosystem II 22 kDa protein GI:6006279 from (Arabidopsis thaliana)	2	0.69593	1	0.157545
262557_at	AT1G31330	photosystem I reaction center subunit III family protein, contains Pfam profile: PF02507: photosystem I reaction center subunit III	2	0.269002	1	0.269063
247008_at	AT5G67560	ADP-ribosylation factor, putative, identical to GP:15450888 ADP-ribosylation factor-like protein {Arabidopsis thaliana)	2	0.954699	2	0.038001
247183_at	AT5G65440	expressed protein	2	0.835307	2	0.140515
247191_at	AT5G65310	homeobox-leucine zipper protein 5 (HB-5) / HD-ZIP transcription factor 5, identical to homeobox-leucine zipper protein ATHB-5 (HD-ZIP protein ATHB-5) (SP:P46667) (Arabidopsis thaliana)	2	0.569753	2	0.059591
247261_at	AT5G64460	expressed protein	2	0.391521	2	0.149833
247288_at	AT5G64330	non-phototropic hypocotyl 3 (NPH3), identical to non-phototropic hypocotyl 3 (Arabidopsis thaliana) gi:6224712:gb:AAF05914, PMID:10542152	2	0.66401	2	0.070744
248986_at	AT5G45170	CbbY protein-related, low similarity to SP:P40119 CbbY protein, chromosomal {Alcaligenes eutrophus}	2	0.511501	2	0.151793
246701_at	AT5G28020	cysteine synthase, putative / O-acetylserine (thiol)-lyase, putative / O-acetylserine sulfhydrylase, putative, similar to O-acetylserine(thiol) lyase (EC 4.2.99.8) (Brassica juncea) GI:2245144; contains Pfam profile PF00291: Pyridoxal-phosphate dependent enzyme	2	0.68282	2	0.043586
249964_at	AT5G19010	mitogen-activated protein kinase, putative / MAPK, putative (MPK16), mitogen-activated protein kinase (MAPK)(AtMPK16), PMID:12119167; similar to ATMPK9, Arabidopsis thaliana, EMBL:AB038694	2	0.403199	2	0.058827
250490_at	AT5G09760	pectinesterase family protein, contains Pfam profile: PF01095 pectinesterase	2	0.644716	2	0.115725
253109_at	AT4G35920	expressed protein, contains Pfam profile PF04749: Protein of unknown function, DUF614; isoform contains AT-acceptor splice site at intron 8	2	0.829463	2	0.199218
253856_at	AT4G28100	expressed protein	2	0.479939	2	0.108523
253876_at	AT4G27430	COP1-interacting protein 7 (CIP7), identical to COP1-Interacting Protein 7 (CIP7) GI:3327868 from (Arabidopsis thaliana)	2	0.449945	2	0.198061
253903_at	AT4G27180	kinesin-like protein B (KATB)	2	0.403347	2	0.035729
254218_at	AT4G23740	leucine-rich repeat transmembrane protein kinase, putative, receptor-like protein kinase - Arabidopsis thaliana RKL1, PID:g4008006	2	0.737965	2	0.199432
245337_at	AT4G16566	histidine triad family protein / HIT family protein, contains Pfam domain, PF01230: HIT family (histidine triad protein family)	2	0.870022	2	0.03751
245492_at	AT4G16340	adapter protein SPIKE1 (SPK1), One model reflects the alignment of a full-length cDNA sequence gi:18496702. There are multiple frame shifts in the gene model resulting in a truncated protein. The alternate model includes modifications in exons 14, 17 and 29 to compensate for frame shifts and maximize the protein length. It is not based on EST data. adapter protein SPIKE1 (Arabidopsis thaliana) GI…	2	0.453869	2	0.130555
245525_at	AT4G15930	dynein light chain, putative, similar to dynein light chain 2 (Mus musculus) GI:15545995; contains Pfam profile PF01221: Dynein light chain type 1	2	0.264962	2	0.071629
254803_at	AT4G13100	zinc finger (C3HC4-type RING finger) family protein, contains Pfam profile: PF00097 zinc finger, C3HC4 type (RING finger)	2	0.29179	2	0.062959
254810_at	AT4G12390	invertase/pectin methylesterase inhibitor family protein, low similarity to pectinesterase from Arabidopsis thaliana SP:Q42534, Lycopersicon esculentum SP:Q43143; contains Pfam profile PF04043: Plant invertase/pectin methylesterase inhibitor	2	0.328973	2	0.118182
255104_at	AT4G08685	pollen Ole e 1 allergen and extensin family protein, contains Pfam domain, PF01190: Pollen proteins Ole e I family	2	0.394169	2	0.141144
255537_at	AT4G01690	protoporphyrinogen oxidase (PPOX), identical to SP:P55826	2	0.71671	2	0.184601
255617_at	AT4G01330	protein kinase family protein, contains protein kinase domain, Pfam:PF00069; contains serine/threonine protein kinase domain, INTERPRO:IPR002290	2	0.769978	2	0.051667
251287_at	AT3G61820	aspartyl protease family protein, contains Pfam domain, PF00026: eukaryotic aspartyl protease	2	0.892612	2	0.046374
251688_at	AT3G56480	myosin heavy chain-related, contains weak similarity to Myosin heavy chain, cardiac muscle alpha isoform (MyHC-alpha) (Alpha isomyosin) (Fragment) (Swiss-Prot:P04460) (Oryctolagus cuniculus)	2	0.266048	2	0.042041
252033_at	AT3G51950	zinc finger (CCCH-type) family protein / RNA recognition motif (RRM)-containing protein, contains InterPro entry IPR000504: RNA-binding region RNP-1 (RNA recognition motif) (RRM), PF00642: Zinc finger C-x8-C-x5-C-x3-H type (and similar)	2	0.512265	2	0.140224
252543_at	AT3G45780	protein kinase / nonphototropic hypocotyl protein 1 (NPH1) / phototropin, identical to SP:O48963 Nonphototropic hypocotyl protein 1 (EC 2.7.1.37) (Phototropin) {Arabidopsis thaliana}, cDNA nonphototropic hypocotyl 1 (NPH1) GI:2832240; contains Pfam profiles PF00069:Protein kinase domain and PF00785:PAC motif	2	0.380525	2	0.110744
252712_at	AT3G43800	glutathione S-transferase, putative, glutathione transferase, papaya, PIR:T09781	2	0.466988	2	0.058268
258291_at	AT3G23310	protein kinase, putative, contains protein kinase domain, Pfam:PF00069	2	0.895395	2	0.042585
258039_at	AT3G21200	expressed protein	2	0.163936	2	0.088069
258353_s_at	AT3G17650;AT5G45450	[AT3G17650, oligopeptide transporter OPT family protein, similar to iron-phytosiderophore transporter protein yellow stripe 1 (Zea mays) GI:10770865; contains Pfam profile PF03169: OPT oligopeptide transporter protein ];[AT5G45450, iron transporter-related, low similarity to iron-phytosiderophore transporter protein yellow stripe 1 (Zea mays) GI:10770865 ]	2	0.631226	2	0.0527
258920_at	AT3G10520	non-symbiotic hemoglobin 2 (HB2) (GLB2), identical to SP:O24521 Non-symbiotic hemoglobin 2 (Hb2) (ARAth GLB2) {Arabidopsis thaliana}	2	0.148433	2	0.095241
258676_at	AT3G08600	expressed protein	2	0.894145	2	0.199959
258750_at	AT3G05910	pectinacetylesterase, putative, similar to pectinacetylesterase precursor GI:1431629 from (Vigna radiata)	2	0.384394	2	0.063823
266460_at	AT2G47930	hydroxyproline-rich glycoprotein family protein, contains proline-rich extensin domains, INTERPRO:IPR002965	2	0.591098	2	0.208944
266324_at	AT2G46710	rac GTPase activating protein, putative, similar to rac GTPase activating protein 2 (Lotus japonicus) GI:3695061; contains Pfam profiles PF00620: RhoGAP domain, PF00786: P21-Rho-binding domain	2	0.417567	2	0.112194
265884_at	AT2G42320	nucleolar protein gar2-related, contains weak similarity to Swiss-Prot:P41891 protein gar2 (Schizosaccharomyces pombe)	2	0.376108	2	0.072324
255829_at	AT2G40540	potassium transporter, putative (KT2), identical to putative potassium transporter AtKT2p (Arabidopsis thaliana) gi:2384671:gb:AAC49845, strong similarity to potassium transporter HAK2p (Mesembryanthemum crystallinum) GI:14091471; KUP/HAK/KT Transporter family member, PMID:11500563	2	0.582821	2	0.157228
265467_at	AT2G37050	similar to leucine-rich repeat family protein / protein kinase family protein [Arabidopsis thaliana] (TAIR:At1g67720.1); similar to putative light repressible receptor protein kinase [Oryza sativa (japonica cultivar-group)] (GB:BAD87040.1); contains InterPro domain Serine/threonine protein kinase, active site (InterPro:IPR008271); contains InterPro domain Tyrosine protein kinase (InterPro:IPR0012…	2	0.78197	2	0.119359
267619_at	AT2G26730	leucine-rich repeat transmembrane protein kinase, putative	2	0.905177	2	0.071388
266533_s_at	AT2G16850;AT4G35100	[AT2G16850, plasma membrane intrinsic protein, putative, very strong similarity to plasma membrane intrinsic protein (SIMIP) (Arabidopsis thaliana) GI:2306917 ];[AT4G35100, plasma membrane intrinsic protein (SIMIP), nearly identical to plasma membrane intrinsic protein (Arabidopsis thaliana) GI:2306917 ]	2	0.982139	2	0.058472
267481_at	AT2G02780	leucine-rich repeat transmembrane protein kinase, putative	2	0.486501	2	0.042071
260454_at	AT1G72310	zinc finger (C3HC4-type RING finger) family protein (ATL3), identical to RING-H2 zinc finger protein (ATL3) GB:AF132013 (Arabidopsis thaliana)	2	0.918293	2	0.036884
264315_at	AT1G70370	BURP domain-containing protein / polygalacturonase, putative, similar to polygalacturonase isoenzyme 1 beta subunit (Lycopersicon esculentum) GI:170480; contains Pfam profile PF03181: BURP domain	2	0.295745	2	0.081446
256516_at	AT1G66150	leucine-rich repeat protein kinase, putative (TMK1), identical to protein kinase TMK1 gi:166888:gb:AAA32876, SP:P43298 Putative receptor protein kinase TMK1 precursor (EC 2.7.1.-) {Arabidopsis thaliana}	2	0.161823	2	0.105815
264164_at	AT1G65295	expressed protein	2	0.808491	2	0.299336
264930_at	AT1G60800	leucine-rich repeat family protein / protein kinase family protein, contains Pfam domains PF00560: Leucine Rich Repeat and PF00069: Protein kinase domain	2	0.927529	2	0.223643
264911_at	AT1G60690	aldo/keto reductase family protein, contains Pfam profile PF00248: oxidoreductase, aldo/keto reductase family	2	0.86301	2	0.063296
261309_at	AT1G48600	phosphoethanolamine N-methyltransferase 2, putative (NMT2), very similar to :PEM2_ARATH Putative phosphoethanolamine N-methyltransferase 2 (EC 2.1.1.103) (SP:Q944H0){Arabidopsis thaliana}; very similar to Halotolerance protein Hal3b (SP:P94063)(Arabidopsis thaliana); to similar to GB:AAF61950 from (Spinacia oleracea)	2	0.822106	2	0.097023
261308_at	AT1G48480	leucine-rich repeat transmembrane protein kinase, putative, contains similarity to many predicted protein kinases	2	0.991077	2	0.127069
261740_at	AT1G47740	expressed protein	2	0.443361	2	0.110878
259599_at	AT1G28110	serine carboxypeptidase S10 family protein, similar to H.vulgare gene encoding serine carboxypeptidase II, CP-MII GI:1731989	2	0.919018	2	0.107216
264865_at	AT1G24120	DNAJ heat shock protein, putative, similar to Altered Response to Gravity (Arabidopsis thaliana) GI:4249662; contains Pfam profile PF00226 DnaJ domain	2	0.83578	2	0.052901
255899_at	AT1G17970	zinc finger (C3HC4-type RING finger) family protein, similar to Pfam domain, PF00097: Zinc finger, C3HC4 type (RING finger)	2	0.58257	2	0.038572
262582_at	AT1G15410	aspartate-glutamate racemase family, contains Pfam profile PF:01177 Aspartate-glutamate racemase family; contains TIGRFAM TIGR00035: aspartate racemase; similar to aspartate racemase (GI:5458794){Pyrococcus abyssi}	2	0.595959	2	0.036385
261479_at	AT1G14380	calmodulin-binding family protein, contains Pfam profile PF00612: IQ calmodulin-binding motif	2	0.920695	2	0.123913
259431_at	AT1G01620	plasma membrane intrinsic protein 1C (PIP1C) / aquaporin PIP1.3 (PIP1.3) / transmembrane protein B (TMPB), identical to plasma membrane intrinsic protein 1c SP:Q08733 from (Arabidopsis thaliana)	2	0.869566	2	0.055059
249626_at	AT5G37540	aspartyl protease family protein, weak similarity to CND41, chloroplast nucleoid DNA binding protein (Nicotiana tabacum) GI:2541876; contains Prosite PS00141: Eukaryotic and viral aspartyl proteases active site; contains 1 predicted transmembrane domain	2	0.403012	3	0.053317
249701_at	AT5G35460	expressed protein	2	0.702347	3	0.079112
251132_at	AT5G01200	myb family transcription factor, contains PFAM profile: PF00249 myb-like DNA binding domain	2	0.699313	3	0.049256
253293_at	AT4G33905	peroxisomal membrane protein 22 kDa, putative, similar to 22 kDa peroxisomal membrane protein PMP22 (Mus musculus) gi:10954089:gb:AAG25724	2	0.502293	3	0.182858
254920_at	AT4G11220	reticulon family protein (RTNLB2), similar to SP:Q64548 Reticulon 1 (Neuroendocrine-specific protein) {Rattus norvegicus}; contains Pfam profile PF02453: Reticulon	2	0.224613	3	0.178492
258026_at	AT3G19290	ABA-responsive element-binding protein 2 (AREB2), almost identical (one amino acid) to GB:AAF27182 from (Arabidopsis thaliana); contains Pfam profile PF00170:bZIP transcription factor; identical to cDNA abscisic acid responsive elements-binding factor (ABRE) mRNA, partial cds GI:6739282	2	0.347108	3	0.063119
258158_at	AT3G17790	acid phosphatase type 5 (ACP5), contains Pfam profile: PF00149 calcineurin-like phosphoesterase; nearly identical to acid phosphatase type 5 (GI:10278031) (Arabidopsis thaliana)	2	0.66375	3	0.095385
258575_at	AT3G04240	O-linked N-acetyl glucosamine transferase, putative, similar to O-GlcNAc transferase, Homo sapiens (SP:O15294), Rattus norvegicus (SP:P56558); contains Pfam profile PF00515: TPR Domain; identical to cDNA GI:18139886	2	0.444828	3	0.157316
251775_s_at	AT2G39800;AT3G55610	[AT2G39800, delta 1-pyrroline-5-carboxylate synthetase A / P5CS A (P5CS1), identical to SP:P54887:P5C1_ARATH ];[AT3G55610, delta 1-pyrroline-5-carboxylate synthetase B / P5CS B (P5CS2), identical to SP:P54888 ]	2	0.391883	3	0.152502
267058_at	AT2G32510	protein kinase family protein, contains protein kinase domain, Pfam:PF00069	2	0.469578	3	0.096656
263811_at	AT2G04350	long-chain-fatty-acid--CoA ligase family protein / long-chain acyl-CoA synthetase family protein (LACS8), similar to LACS 4 (SP:O35547) from Rattus norvegicus, LACS 4 (SP:O60488) from Homo sapiens; contains Pfam HMM hit: AMP-binding enzymes PF00501	2	0.514431	3	0.238248
259705_at	AT1G77450	no apical meristem (NAM) family protein, contains Pfam PF02365: No apical meristem (NAM) domain; similar to GRAB1 protein GB:CAA09371, a novel member of the NAC domain family	2	0.561771	3	0.172358
256022_at	AT1G58360	amino acid permease I (AAP1), identical to amino acid permease I GI:22641 from (Arabidopsis thaliana)	2	0.88993	3	0.106258
259442_at	AT1G02310	glycosyl hydrolase family protein 5 / cellulase family protein / (1-4)-beta-mannan endohydrolase, putative, similar to (1-4)-beta-mannan endohydrolase precursor GI:9836826 from (Lycopersicon esculentum)	2	0.218203	3	0.076938
264404_at	AT2G25160	cytochrome P450, putative, similar to cytochrome p450(CYP82C1p) GI:2739004 from (Glycine max)	2	0.515067	4	0.08393
264403_at	AT2G25150	transferase family protein, similar to 10-deacetylbaccatin III-10-O-acetyl transferase (gi:6746554), 2-debenzoyl-7,13-diacetylbaccatin III-2-O-benzoyl transferase (gi:11559716) from Taxus cuspidata; contains Pfam transferase family domain PF00248; contains EST gb:R65039	2	0.465725	4	0.051647
265031_at	AT1G61590	protein kinase, putative, contains protein kinase domain, Pfam:PF00069; similar to serine/threonine protein kinase gi:1066501:gb:AAA81538	2	0.973167	4	0.047533
249049_at	AT5G44340	tubulin beta-4 chain (TUB4), nearly identical to SP:P24636 Tubulin beta-4 chain {Arabidopsis thaliana}	2	0.159215	5	0.081569
246800_at	AT5G26780	glycine hydroxymethyltransferase, putative / serine hydroxymethyltransferase, putative / serine/threonine aldolase, putative, strong similarity to SP:P50433 Serine hydroxymethyltransferase, mitochondrial precursor (EC 2.1.2.1) (Serine methylase) (Glycine hydroxymethyltransferase) (SHMT) {Solanum tuberosum}; contains Pfam profile PF00464: serine hydroxymethyltransferase	2	0.718216	5	0.061244
250254_at	AT5G13710	sterol 24-C-methyltransferase, putative, similar to SP:P25087 Sterol 24-C-methyltransferase, Delta(24)-sterol C- methyltransferase, Saccharomyces cerevisiae	2	0.210693	5	0.091246
253056_at	AT4G37650	short-root transcription factor (SHR)	2	0.320947	5	0.039754
254358_at	AT4G22310	expressed protein, contains Pfam domain, PF03650: Uncharacterized protein family (UPF0041)	2	0.694316	5	0.059536
254340_at	AT4G22120	early-responsive to dehydration protein-related / ERD protein-related, similar to ERD4 protein (early-responsive to dehydration stress) (Arabidopsis thaliana) GI:15375406; contains Pfam profile PF02714: Domain of unknown function DUF221	2	0.977859	5	0.051916
254344_at	AT4G22110	alcohol dehydrogenase, putative, similar to alcohol dehydrogenase ADH GI:7705214 from (Lycopersicon esculentum); contains Pfam zinc-binding dehydrogenase domain PF00107	2	0.735846	5	0.063888
255517_at	AT4G02290	glycosyl hydrolase family 9 protein, similar to endo-1,4-beta glucanase; ATCEL2 GI:3132891 from (Arabidopsis thaliana)	2	0.329504	5	0.04561
252459_s_at	AT3G47290;AT3G47220	[AT3G47290, phosphoinositide-specific phospholipase C family protein, similar to phosphoinositide-specific phospholipase C (Nicotiana rustica) GI:1771381, 1-phosphatidylinositol-4,5-bisphosphate phosphodiesterase (Nicotiana rustica) GI:2765140; contains Pfam profiles PF00168: C2 domain, PF00388: Phosphatidylinositol-specific phospholipase C, X domain ];[AT3G47220, phosphoinositide-specific phosph…	2	0.167839	5	0.074429
252564_at	AT3G46010	actin-depolymerizing factor 1 (ADF1), identical to SP:Q39250 Actin-depolymerizing factor 1 (ADF-1) (AtADF1) {Arabidopsis thaliana}	2	0.43916	5	0.043892
258369_at	AT3G14310	pectinesterase family protein, contains Pfam profiles: PF01095 pectinesterase, PF04043 plant invertase/pectin methylesterase inhibitor ;similar to pectin methylesterase GB:Q42534 from (Arabidopsis thaliana)	2	0.978379	5	0.075283
266123_at	AT2G45180	protease inhibitor/seed storage/lipid transfer protein (LTP) family protein, similar to 14 kDa polypeptide (Catharanthus roseus) GI:407410; contains Pfam protease inhibitor/seed storage/LTP family domain PF00234	2	0.463881	5	0.160291
267170_at	AT2G37585	glycosyltransferase family 14 protein / core-2/I-branching enzyme family protein, contains Pfam profile: PF02485 Core-2/I-Branching enzyme	2	0.19535	5	0.035066
266517_at	AT2G35120	glycine cleavage system H protein, mitochondrial, putative, similar to SP:Q39732 Glycine cleavage system H protein, mitochondrial precursor {Flaveria anomala}; contains Pfam profile PF01597: Glycine cleavage H-protein	2	0.207148	5	0.09906
267544_at	AT2G32720	cytochrome b5, putative, similar to Cytochrome B5 SP:P49098 from (Nicotiana tabacum)	2	0.82791	5	0.039326
263485_at	AT2G29890	villin 1 (VLN1), nearly identical to villin 1 (VLN1) (Arabidopsis thaliana) GI:3415113	2	0.692613	5	0.102358
264070_at	AT2G27960	cyclin-dependent kinase / CDK (CKS1), identical to Cks1 protein (Arabidopsis thaliana) gi:2274859:emb:CAA03859	2	0.340754	5	0.045542
260385_at	AT1G74090	sulfotransferase family protein, similar to SP:P52837 Flavonol 4'-sulfotransferase (EC 2.8.2.-) (F4-ST) {Flaveria chloraefolia}; contains Pfam profile PF00685: Sulfotransferase domain	2	0.929138	5	0.041997
260074_at	AT1G73640	Ras-related GTP-binding family protein, contains Pfam profile: PF00071 ras family Pfam profile: PF00071 Ras family	2	0.965842	5	0.040701
261605_at	AT1G49580	calcium-dependent protein kinase, putative / CDPK, putative, similar to calcium/calmodulin-dependent protein kinase CaMK3 (Nicotiana tabacum) gi:16904226:gb:AAL30820; contains protein kinase domain, Pfam:PF00069; contains serine/threonine protein kinase domain, INTERPRO:IPR002290	2	0.252822	5	0.036934
264568_at	AT1G05150	calcium-binding EF hand family protein, low similarity to O-linked GlcNAc transferase (Homo sapiens) GI:2266994; contains Pfam profiles PF00036: EF hand, PF00515: TPR Domain	2	0.579041	5	0.056133
249227_at	AT5G42180	peroxidase 64 (PER64) (P64) (PRXR4), identical to SP:Q43872 Peroxidase 64 precursor (EC 1.11.1.7) (Atperox P64) (PRXR4) (ATP17a) {Arabidopsis thaliana}	2	0.976661	7	0.057471
252605_s_at	AT3G45070;AT3G45080	[AT3G45070, sulfotransferase family protein, similar to steroid sulfotransferase 3 (Brassica napus) GI:3420008, steroid sulfotransferase 1 (Brassica napus) GI:3420004; contains Pfam profile PF00685: Sulfotransferase domain ];[AT3G45080, sulfotransferase family protein, similar to steroid sulfotransferase 3 (Brassica napus) GI:3420008, steroid sulfotransferase 1 (Brassica napus) GI:3420004; contai…	2	0.479437	7	0.079366
258080_at	AT3G25930	universal stress protein (USP) family protein, contains Pfam PF00582: universal stress protein family	2	0.382406	7	0.060013
259291_at	AT3G11550	integral membrane family protein, similar to unknown protein GB:AAD26967 (Arabidopsis thaliana); contains TIGRFAM TIGR01569 : plant integral membrane protein TIGR01569; contains Pfam PF04535 : Domain of unknown function (DUF588)	2	0.980028	7	0.037698
266526_at	AT2G16980	expressed protein	2	0.587454	7	0.039923
248492_at	AT5G51040	expressed protein	2	0.266894	8	0.09363
249622_at	AT5G37550	expressed protein	2	0.411626	8	0.055801
246861_at	AT5G25890	auxin-responsive protein / indoleacetic acid-induced protein 28 (IAA28), identical to SP:Q9XFM0:AXIS_ARATH Auxin-responsive protein IAA28 (Indoleacetic acid-induced protein 28) {Arabidopsis thaliana}	2	0.449326	8	0.035512
250207_at	AT5G13930	chalcone synthase / naringenin-chalcone synthase, identical to SP:P13114	2	0.795876	8	0.045213
258321_at	AT3G22840	chlorophyll A-B binding family protein / early light-induced protein (ELIP), identical to early light-induced protein; ELIP (Arabidopsis thaliana) GI:1872544; contains Pfam profile: PF00504 chlorophyll A-B binding protein; identical to cDNA early light-induced protein GI:1872543	2	0.561137	8	0.073043
263900_at	AT2G36290	hydrolase, alpha/beta fold family protein, low similarity to 2-hydroxy-6-oxo-6-phenylhexa-2,4-dienoate hydrolase (Rhodococcus sp. RHA1) GI:8978311; contains Pfam profile PF00561: hydrolase, alpha/beta fold family	2	0.995087	8	0.050355
267002_s_at	AT2G34430;AT2G34420	[AT2G34430, chlorophyll A-B binding protein / LHCII type I (LHB1B1), identical to photosystem II type I chlorophyll a/b binding protein (Arabidopsis thaliana) GI:16366 ];[AT2G34420, chlorophyll A-B binding protein / LHCII type I (LHB1B2), identical to GB:X64460 photosystem II type I chlorophyll a/b binding protein (Arabidopsis thaliana) GI:16364 ]	2	0.791993	8	0.096018
267517_at	AT2G30520	signal transducer of phototropic response (RPT2), identical to RPT2 (Arabidopsis thaliana) gi:6959488:gb:AAF33112	2	0.307343	8	0.248431
260455_at	AT1G72500	inter-alpha-trypsin inhibitor heavy chain-related, low similarity to Inter-alpha-inhibitor H4 heavy chain (Rattus norvegicus) GI:2292988; contains Pfam profile PF00092: von Willebrand factor type A domain	2	0.303397	8	0.074713
261635_at	AT1G50020	expressed protein	2	0.595713	8	0.132836
261376_at	AT1G18660	zinc finger (C3HC4-type RING finger) family protein, contains Pfam profile: PF00097 zinc finger, C3HC4 type	2	0.614358	8	0.123755
260955_at	AT1G06000	UDP-glucoronosyl/UDP-glucosyl transferase family protein, contains similarity to UDPG glucosyltransferase GB:AAB62270 GI:2232354 from (Solanum berthaultii)	2	0.967184	8	0.06506
254085_at	AT4G24960	ABA-responsive protein (HVA22d), identical to AtHVA22d (Arabidopsis thaliana) GI:4884938	2	0.142923	9	0.254168
254850_at	AT4G12000	expressed protein	2	0.226891	9	0.088079
257771_at	AT3G23000	CBL-interacting protein kinase 7 (CIPK7), identical to CBL-interacting protein kinase 7 (Arabidopsis thaliana) gi:13249113:gb:AAK16682; contains Pfam profiles PF00069: Protein kinase domain and PF03822: NAF domain; identical to cDNA CBL-interacting protein kinase 7 (CIPK7) GI:13249112	2	0.745641	9	0.080622
257650_at	AT3G16800	protein phosphatase 2C, putative / PP2C, putative, similar to protein phosphatase-2C GB:AAC36699 from (Mesembryanthemum crystallinum)	2	0.86596	9	0.04193
263513_at	AT2G12400	expressed protein	2	0.862221	9	0.045578
259570_at	AT1G20440	dehydrin (COR47), identical to dehydrin COR47 (Cold-induced COR47 protein) (Arabidopsis thaliana) SWISS-PROT:P31168	2	0.249952	9	0.690387
264436_at	AT1G10370	glutathione S-transferase, putative (ERD9), similar to glutathione S-transferase TSI-1 (Aegilops tauschii) gi:2190992 gb:AAD10129; similar to ESTs gb:R29860, emb:Z29757, and emb:Z29758; identical to cDNA ERD9 mRNA for glutathione S-transferase, GI:15375407, glutathione S-transferase (Arabidopsis thaliana) GI:15375408	2	0.951351	9	0.040509
264515_at	AT1G10090	expressed protein	2	0.454098	9	0.102888
261581_at	AT1G01140	CBL-interacting protein kinase 9 (CIPK9), identical to CBL-interacting protein kinase 9 (Arabidopsis thaliana) gi:13249117:gb:AAK16684; contains Pfam profiles PF00069: Protein kinase domain and PF03822: NAF domain; identical to cDNA CBL-interacting protein kinase 9 (CIPK9) GI:13249116	2	0.219965	9	0.069154
248032_at	AT5G55860	expressed protein, contains Pfam profile PF05701: Plant protein of unknown function (DUF827); expression supported by MPSS	2	0.828546	10	0.038428
248796_at	AT5G47180	vesicle-associated membrane family protein / VAMP family protein, similar to VAP27 GI:6688926 (Nicotiana plumbaginifolia), to VAMP-associated protein B GI:4240464 (Rattus norvegicus) and to Vesicle-associated membrane protein/synaptobrevin binding protein (VAP-33) (SP:Q16943)(Aplysia californica)	2	0.366616	10	0.059463
249442_at	AT5G39590	expressed protein	2	0.455987	10	0.131689
246909_at	AT5G25770	expressed protein	2	0.991449	10	0.042852
252945_at	AT4G39140	expressed protein	2	0.548943	10	0.14064
253224_at	AT4G34860	beta-fructofuranosidase, putative / invertase, putative / saccharase, putative / beta-fructosidase, putative, similar to neutral invertase (Daucus carota) GI:4200165; contains Pfam profile PF04853: Plant neutral invertase	2	0.218876	10	0.092921
253277_at	AT4G34230	cinnamyl-alcohol dehydrogenase, putative, similar to cinnamyl alcohol dehydrogenase, Nicotiana tabacum (SP:P30359), Populus deltoides, PATCHX:G288753	2	0.998983	10	0.08335
253458_at	AT4G32070	octicosapeptide/Phox/Bem1p (PB1) domain-containing protein / tetratricopeptide repeat (TPR)-containing protein, similar to SP:Q99614 Tetratricopeptide repeat protein 1 {Homo sapiens}; contains Pfam profiles PF00564: PB1 domain, PF00515: TPR Domain	2	0.993758	10	0.052781
253735_at	AT4G29160	SNF7 family protein, contains Pfam domain, PF03357: SNF7 family	2	0.447816	10	0.066321
254630_at	AT4G18360	(S)-2-hydroxy-acid oxidase, peroxisomal, putative / glycolate oxidase, putative / short chain alpha-hydroxy acid oxidase, putative, similar to (S)-2-hydroxy-acid oxidase, peroxisomal (Glycolate oxidase, GOX) (Short chain alpha-hydroxy acid oxidase) (Spinacia oleracea) SWISS-PROT:P05414	2	0.541345	10	0.064267
254952_at	AT4G10955;AT4G10960	[AT4G10955, lipase class 3 family protein, contains Pfam profile PF01764: Lipase ];[AT4G10960, UDP-glucose 4-epimerase, putative / UDP-galactose 4-epimerase, putative / Galactowaldenase, putative, similar to UDP-galactose 4-epimerase from Arabidopsis thaliana SP:Q42605, Cyamopsis tetragonoloba GI:3021357 (AJ005082) ]	2	0.472621	10	0.113408
251668_at	AT3G57010	strictosidine synthase family protein, similar to strictosidine synthase (Rauvolfia serpentina)(SP:P15324)	2	0.691869	10	0.098337
257824_at	AT3G25290	auxin-responsive family protein, similar to auxin-induced protein AIR12 GI:11357190 (Arabidopsis thaliana)	2	0.298947	10	0.042945
256937_at	AT3G22620	protease inhibitor/seed storage/lipid transfer protein (LTP) family protein, similar to pEARLI 1 (Accession No. L43080): an Arabidopsis member of a conserved gene family (PGF95-099), Plant Physiol. 109 (4), 1497 (1995); contains Pfam protease inhibitor/seed storage/LTP family domain PF00234	2	0.988834	10	0.048458
259380_at	AT3G16340	ABC transporter family protein, similar to PDR5-like ABC transporter GI:1514643 from (Spirodela polyrhiza); contains Pfam profile: PF00005 ABC transporter	2	0.997045	10	0.042232
258362_at	AT3G14280	expressed protein	2	0.61989	10	0.056635
256231_at	AT3G12630	zinc finger (AN1-like) family protein, contains Pfam domain, PF01428: AN1-like Zinc finger	2	0.303113	10	0.037026
258731_at	AT3G11880	expressed protein	2	0.438426	10	0.04649
267052_at	AT2G38410	VHS domain-containing protein / GAT domain-containing protein, weak similarity to hepatocyte growth factor-regulated tyrosine kinase substrate HRS isoform 2 (Homo sapiens) GI:9022389; contains Pfam profiles PF00790: VHS domain, PF03127: GAT domain	2	0.453408	10	0.042964
267550_at	AT2G32800	protein kinase family protein, contains dual protein kinase domains, Pfam:PF00069	2	0.962406	10	0.044089
263243_at	AT2G31350	hydroxyacylglutathione hydrolase, putative / glyoxalase II, putative, similar to glyoxalase II isozyme (Arabidopsis thaliana) gi:2570338:gb:AAC49865	2	0.35915	10	0.140835
265188_at	AT1G23800	aldehyde dehydrogenase, mitochondrial (ALDH3), nearly identical to mitochondrial aldehyde dehydrogenase ALDH3 (Arabidopsis thaliana) gi:19850249:gb:AAL99612; contains Pfam profile PF00171: aldehyde dehydrogenase (NAD) family protein	2	0.5498	10	0.085391
263015_at	AT1G23440	pyrrolidone-carboxylate peptidase family protein, similar to Pyrrolidone-carboxylate peptidase (Swiss-Prot:O58321) (Pyrococcus horikoshii); contains Prosite PS00141: Eukaryotic and viral aspartyl proteases active site	2	0.16575	10	0.086344
261231_at	AT1G20110	zinc finger (FYVE type) family protein, contains Pfam profile: PF01363 FYVE zinc finger	2	0.374416	10	0.042272
261436_at	AT1G07870	protein kinase family protein, contains protein kinase domain, Pfam:PF00069	2	0.22472	10	0.04532
262635_at	AT1G06570	4-hydroxyphenylpyruvate dioxygenase (HPD), identical to 4-hydroxyphenylpyruvate dioxygenase (HPD) SP:P93836 (Arabidopsis thaliana (Mouse-ear cress))	2	0.782129	10	0.06501
248250_at	AT5G53130	cyclic nucleotide-regulated ion channel / cyclic nucleotide-gated channel (CNGC1), almost identical to cyclic nucleotide-regulated ion channel 1 pir:T51354, GI:11357236 from (Arabidopsis thaliana)	2	0.346343	11	0.045952
248416_at	AT5G51630	disease resistance protein (TIR-NBS-LRR class), putative, domain signature TIR-NBS-LRR exists, suggestive of a disease resistance protein.	2	0.645578	11	0.105622
249126_at	AT5G43380	serine/threonine protein phosphatase PP1 isozyme 7 (TOPP7), identical to SP:O82733 Serine/threonine protein phosphatase PP1 isozyme 7 (EC 3.1.3.16) {Arabidopsis thaliana}	2	0.841469	11	0.055347
245880_at	AT5G09430	hydrolase, alpha/beta fold family protein, low similarity to hydrolases from Rhodococcus sp. EtbD1 GI:3273239, EtbD2 GI:3273241; contains Pfam profile PF00561: hydrolase, alpha/beta fold family	2	0.270759	11	0.087369
265856_at	AT2G42430	LOB domain protein 16 / lateral organ boundaries domain protein 16 (LBD16), identical to LOB DOMAIN 16 (Arabidopsis thaliana) GI:17227162	2	0.771034	11	0.035668
266366_at	AT2G41420	proline-rich family protein, contains proline rich extensin domains, INTERPRO:IPR002965	2	0.656384	11	0.046707
265204_at	AT2G36650	expressed protein	2	0.592279	11	0.311917
259850_at	AT1G72240	expressed protein, similar to expressed protein [Arabidopsis thaliana] (TAIR:At1g22470.1); contains domain SER_RICH (PS50324)	2	0.591181	11	0.053234
262649_at	AT1G14040	similar to EXS family protein / ERD1/XPR1/SYG1 family protein [Arabidopsis thaliana] (TAIR:At2g03250.1); similar to EXS family protein / ERD1/XPR1/SYG1 family protein [Arabidopsis thaliana] (TAIR:At2g03260.1); similar to EXS family protein / ERD1/XPR1/SYG1 family protein [Arabidopsis thaliana] (TAIR:At2g03240.1); similar to EXS family protein / ERD1/XPR1/SYG1 family protein [Arabidopsis thaliana]…	2	0.834726	11	0.048197
253203_at	AT4G34710	arginine decarboxylase 2 (SPE2), identical to SP:O23141 Arginine decarboxylase 2 (EC 4.1.1.19) (ARGDC 2) (ADC 2) (ADC-N) {Arabidopsis thaliana}	2	0.546397	12	0.099102
253614_at	AT4G30350	heat shock protein-related, contains similarity to heat shock protein 101 (Triticum aestivum) gi:6013196:gb:AAF01280	2	0.935731	12	0.055073
265460_at	AT2G46600	calcium-binding protein, putative, similar to EF-hand Ca2+-binding protein CCD1 (Triticum aestivum) GI:9255753	2	0.744571	12	0.038761
266732_at	AT2G03240	EXS family protein / ERD1/XPR1/SYG1 family protein, similar to PHO1 protein (Arabidopsis thaliana) GI:20069032; contains Pfam profiles PF03105: SPX domain, PF03124: EXS family	2	0.656397	12	0.036479
246017_at	AT5G10730	expressed protein	2	0.213153	13	0.072915
253120_at	AT4G35790	phospholipase D delta / PLD delta (PLDDELTA), identical to phospholipase D delta SP: Q9C5Y0 from (Arabidopsis thaliana); supporting cDNA gi:11761141:dbj:AB031047.1:	2	0.742589	13	0.092814
245412_at	AT4G17280	auxin-responsive family protein, similar to auxin-induced protein AIR12 (GI:11357190) (Arabidopsis thaliana)	2	0.986766	13	0.036445
251928_at	AT3G53980	protease inhibitor/seed storage/lipid transfer protein (LTP) family protein, contains Pfam protease inhibitor/seed storage/LTP family domain PF00234	2	0.591708	13	0.059944
256697_at	AT3G20660	similar to sugar transporter family protein [Arabidopsis thaliana] (TAIR:At1g73220.1); similar to putative organic cation transport protein [Phaseolus vulgaris] (GB:AAO83155.1); contains InterPro domain Major facilitator superfamily (MFS) (InterPro:IPR007114); contains InterPro domain General substrate transporter (InterPro:IPR005828)	2	0.268587	13	0.035749
259149_at	AT3G10340	phenylalanine ammonia-lyase, putative, similar to phenylalanine ammonia-lyase GB:S48726 (Petroselinum crispum)	2	0.427565	13	0.054697
258714_at	AT3G09770	zinc finger (C3HC4-type RING finger) family protein, contains Pfam domain, PF00097: Zinc finger, C3HC4 type (RING finger)	2	0.83282	13	0.076723
245039_at	AT2G26600	glycosyl hydrolase family 17 protein	2	0.56907	13	0.039297
263127_at	AT1G78610	mechanosensitive ion channel domain-containing protein / MS ion channel domain-containing protein, contains Pfam profile PF00924: Mechanosensitive ion channel	2	0.702409	13	0.086888
261863_at	AT1G50630	expressed protein	2	0.176236	13	0.071098
264650_at	AT1G08970	CCAAT-box binding transcription factor Hap5a, putative	2	0.20044	13	0.055723
247337_at	AT5G63660	plant defensin-fusion protein, putative (PDF2.5), plant defensin protein family member, personal communication, Bart Thomma (Bart.Thomma@agr.kuleuven.ac.be)	2	0.532934	15	0.08064
247965_at	AT5G56540	arabinogalactan-protein (AGP14), identical to gi:10880505:gb:AAG24282	2	0.457036	15	0.131958
246826_at	AT5G26310	UDP-glucoronosyl/UDP-glucosyl transferase family protein, contains Pfam profile: PF00201 UDP-glucoronosyl and UDP-glucosyl transferase	2	0.46981	15	0.04455
249729_at	AT5G24410	glucosamine/galactosamine-6-phosphate isomerase-related, contains weak similarity to Swiss-Prot:O95336 6-phosphogluconolactonase (EC 3.1.1.31) (6PGL) (Homo sapiens)	2	0.432725	15	0.067697
250717_at	AT5G06200	integral membrane family protein, similar to unknown protein (gb:AAF00668.1); contains TIGRFAM TIGR01569 : plant integral membrane protein TIGR01569; contains Pfam PF04535 : Domain of unknown function (DUF588)	2	0.997681	15	0.078202
253957_at	AT4G26320	arabinogalactan-protein (AGP13), identical to gi:10880503:gb:AAG24281	2	0.779007	15	0.141647
255385_at	AT4G03610	phosphonate metabolism protein-related, weak similarity to PhnP protein. (Swiss-Prot:P16692) (Escherichia coli)	2	0.338724	15	0.036985
251723_at	AT3G56230	speckle-type POZ protein-related, contains Pfam PF00651 : BTB/POZ domain; similar to Speckle-type POZ protein (SP:O43791) (Homo sapiens)	2	0.816367	15	0.048545
252472_at	AT3G46830	Ras-related protein (RAB11A) / small GTP-binding protein, putative, identical to SP:Q96283 Ras-related protein Rab11A {Arabidopsis thaliana}; identical to cDNA Rab11 protein GI:2598228	2	0.414334	15	0.039293
257197_at	AT3G23800	selenium-binding family protein, contains Pfam profile: PF05694 56kDa selenium binding protein (SBP56)	2	0.985347	15	0.052428
265246_at	AT2G43050	pectinesterase family protein, contains Pfam profile: PF01095 pectinesterase	2	0.818313	15	0.051515
266066_at	AT2G18800	xyloglucan:xyloglucosyl transferase, putative / xyloglucan endotransglycosylase, putative / endo-xyloglucan transferase, putative, similar to xyloglucan endotransglycosylase TCH4 GI:886116 from (Arabidopsis thaliana)	2	0.445588	15	0.251983
259424_at	AT1G13830	beta-1,3-glucanase-related, similar to beta-1,3-glucanase-like protein (GI:14279169) (Olea europaea) similar to Glucan endo-1,3-beta-glucosidase precursor (EC 3.2.1.39) ((1-3)-beta- glucan endohydrolase) ((1-3)-beta-glucanase) (Beta-1,3- endoglucanase) (Swiss-Prot:P52409) (Triticum aestivum)	2	0.591239	15	0.049843
259388_at	AT1G13420	sulfotransferase family protein, similar to steroid sulfotransferase 1 GI:3420004 from (Brassica napus); contains Pfam profile PF00685: Sulfotransferase domain	2	0.742593	15	0.059842
264794_at	AT1G08670	epsin N-terminal homology (ENTH) domain-containing protein / clathrin assembly protein-related, contains Pfam PF01417: ENTH domain. ENTH (Epsin N-terminal homology) domain;similar to epsin 2b (GI:3894397) (Homo sapiens)	2	0.224911	15	0.037801
261464_at	AT1G07740;AT1G07730	[AT1G07740, pentatricopeptide (PPR) repeat-containing protein, contains Pfam profile PF01535: PPR repeat; possible frameshift prevents accurate annotation of the gene product ];[AT1G07730, disease resistance-responsive family protein, contains Pfam PF03018: Plant disease resistance response protein ]	2	0.952221	15	0.056297
264577_at	AT1G05260	peroxidase 3 (PER3) (P3) / rare cold-inducible protein (RCI3A) (PRC), identical to SP:O23044 Peroxidase 3 precursor (EC 1.11.1.7) (Atperox P3) (Rare cold inducible protein) (RCI3A) (ATPRC) {Arabidopsis thalliana}	2	0.960602	15	0.053082
248117_at	AT5G55000	potassium channel tetramerisation domain-containing protein / pentapeptide repeat-containing protein, contains Pfam profiles PF02214: K+ channel tetramerisation domain, PF00805: Pentapeptide repeats (8 copies)	2	0.277968	17	0.052987
249112_at	AT5G43780	sulfate adenylyltransferase 4 / ATP-sulfurylase 4 (APS4), identical to ATP sulfurylase precursor (APS4) (Arabidopsis thaliana) GI:4633131	2	0.789601	17	0.040528
254428_at	AT4G21160	zinc finger and C2 domain protein (ZAC), identical to zinc finger and C2 domain protein GI:9957238 from (Arabidopsis thaliana)	2	0.392643	17	0.040953
245386_at	AT4G14010	rapid alkalinization factor (RALF) family protein, similar to RALF precursor (Nicotiana tabacum) GI:16566316	2	0.431926	17	0.044626
258954_at	AT3G01400	armadillo/beta-catenin repeat family protein, contains Pfam profile: PF00514 armadillo/beta-catenin-like repeats (4 copies)	2	0.940555	17	0.041187
263296_at	AT2G38800	calmodulin-binding protein-related, contains similarity to potato calmodulin-binding protein PCBP GI:17933110 from (Solanum tuberosum)	2	0.501106	17	0.040137
266652_at	AT2G25760	protein kinase family protein, contains protein kinase domain, Pfam:PF00069	2	0.540931	17	0.03881
262401_at	AT1G49300	Ras-related GTP-binding protein, putative, contains Pfam profile: PF00071 Ras family	2	0.247676	17	0.056782
260813_at	AT1G43700	VirE2-interacting protein (VIP1), identical to VirE2-interacting protein VIP1 GB:AAF37279 GI:7258340 from (Arabidopsis thaliana)	2	0.377403	17	0.052701
259395_at	AT1G06400	Ras-related GTP-binding protein (ARA-2), identical to Ras-related protein ARA-2 SP:P28185 from (Arabidopsis thaliana)	2	0.6292	17	0.061746
247138_at	AT5G66120	3-dehydroquinate synthase, putative, similar to aroB (Neisseria gonorrhoeae)(GI:2661441); contains 3-dehydroquinate synthase domain PF01761	2	0.956328	19	0.064125
247912_at	AT5G57480	AAA-type ATPase family protein, contains Pfam profile: PF00004 ATPase family	2	0.699643	19	0.052442
248200_at	AT5G54160	quercetin 3-O-methyltransferase 1 / flavonol 3-O-methyltransferase 1 / caffeic acid/5-hydroxyferulic acid O-methyltransferase (OMT1), identical to O-methyltransferase 1 (Arabidopsis thaliana)(GI:2781394), SP:Q9FK25 Quercetin 3-O-methyltransferase 1 (EC 2.1.1.76) (AtOMT1) (Flavonol 3- O-methyltransferase 1) (Caffeic acid/5-hydroxyferulic acid O- methyltransferase) {Arabidopsis thaliana}	2	0.81617	19	0.046349
248781_at	AT5G47870	expressed protein	2	0.959578	19	0.056942
245929_at	AT5G24760	alcohol dehydrogenase, putative, similar to alcohol dehydrogenase from Solanum tuberosum (SP:p14673); contains Pfam zinc-binding dehydrogenase domain PF00107	2	0.985739	19	0.148091
249967_at	AT5G19050	expressed protein	2	0.377718	19	0.043474
254410_at	AT4G21410	protein kinase family protein, contains Pfam PF00069: Protein kinase domain	2	0.922981	19	0.049209
258047_at	AT3G21240	4-coumarate--CoA ligase 2 / 4-coumaroyl-CoA synthase 2 (4CL2), identical to SP:Q9S725 4-coumarate--CoA ligase 2 (EC 6.2.1.12) (4CL 2) (4-coumaroyl-CoA synthase 2) {Arabidopsis thaliana}	2	0.997289	19	0.046371
258908_at	AT3G06350	dehydroquinate dehydratase, putative / shikimate dehydrogenase, putative, similar to dehydroquinate dehydratase/shikimate dehydrogenase (Nicotiana tabacum)(GI:535771), dehydroquinate dehydratase/shikimate:NADP oxidoreductase (Lycopersicon esculentum)(GI:3169883)	2	0.89478	19	0.081378
246627_s_at	AT2G45300;AT1G48860	[AT2G45300, 3-phosphoshikimate 1-carboxyvinyltransferase / 5-enolpyruvylshikimate-3-phosphate / EPSP synthase, nearly identical to SP:P05466 ];[AT1G48860, 3-phosphoshikimate 1-carboxyvinyltransferase, putative / 5-enolpyruvylshikimate-3-phosphate, putative / EPSP synthase, putative, strong similarity to 5-enolpyruvylshikimate-3-phosphate (EPSP) synthase SP:P05466 from (Arabidopsis thaliana) ]	2	0.888574	19	0.072822
245089_at	AT2G45290	transketolase, putative, strong similarity to transketolase 1 (Capsicum annuum) GI:3559814; contains Pfam profiles PF02779: Transketolase, pyridine binding domain, PF02780: Transketolase, C-terminal domain, PF00456: Transketolase, thiamine diphosphate binding domain	2	0.629452	19	0.068857
245101_at	AT2G40890	cytochrome P450 98A3, putative (CYP98A3), identical to Cytochrome P450 98A3 (SP:O22203) (Arabidopsis thaliana); similar to gi:17978651 from Pinus taeda	2	0.948258	19	0.052592
263845_at	AT2G37040	phenylalanine ammonia-lyase 1 (PAL1), nearly identical to SP:P35510	2	0.989585	19	0.071853
263928_at	AT2G36330	integral membrane protein, putative, contains 4 transmembrane domains; contains Pfam PF04535 : Domain of unknown function (DUF588); similar to putative ethylene responsive element binding protein (GI:22135858) (Arabidopsis thaliana)	2	0.569116	19	0.086566
267470_at	AT2G30490	trans-cinnamate 4-monooxygenase / cinnamic acid 4-hydroxylase (C4H) (CA4H) / cytochrome P450 73 (CYP73) (CYP73A5), identical to SP:P92994: Trans-cinnamate 4-monooxygenase (EC 1.14.13.11) (Cinnamic acid 4-hydroxylase) (CA4H) (C4H) (P450C4H) (Cytochrome P450 73). {Arabidopsis thaliana}; molecular marker C4H (GB:U71080)	2	0.953884	19	0.103542
263429_at	AT2G22250	aminotransferase class I and II family protein, similar to aspartate aminotransferase from Bacillus stearothermophilus SP:Q59228, Thermus aquaticus SP:O33822; contains Pfam profile PF00155 aminotransferase, classes I and II	2	0.803999	19	0.039733
245832_at	AT1G48850	chorismate synthase, putative / 5-enolpyruvylshikimate-3-phosphate phospholyase, putative, similar to chorismate synthase from Lycopersicon esculentum (SP:Q42884), Corydalis sempervirens (SP:P27793); contains Pfam chorismate synthase domain PF01264	2	0.73675	19	0.076197
262744_at	AT1G28680	transferase family protein, similar to elicitor inducible gene product EIG-I24 (Nicotiana tabacum) (gi:10798748); contains Pfam transferase family domain PF00248	2	0.919106	19	0.058955
262131_at	AT1G02900	rapid alkalinization factor (RALF) family protein, similar to RALF precursor (Nicotiana tabacum) GI:16566316	2	0.713013	19	0.042741
248424_at	AT5G51680	hydroxyproline-rich glycoprotein family protein, contains proline-rich extensin domains, INTERPRO:IPR002965; similar to hydroxyproline-rich Glycoprotein (HRGP) (Zea mays) gi:4007865:emb:CAA10387	2	0.809703	20	0.114385
246595_at	AT5G14780	formate dehydrogenase (FDH), identical to GI:7677266	2	0.79165	20	0.052915
257371_at	AT2G47810	histone-like transcription factor (CBF/NF-Y) family protein, contains Pfam PF00808 : Histone-like transcription factor (CBF/NF-Y) and archaeal histone; similar to LEC1-like protein (GI:22536010) (Phaseolus coccineus)	2	0.471998	20	0.057713
265672_at	AT2G31980	cysteine proteinase inhibitor-related, contains similarity to extracellular insoluble cystatin GI:2204077 from (Daucus carota)	2	0.468119	20	0.048299
247202_at	AT5G65270	Ras-related GTP-binding family protein, similar to GTP-binding protein RAB11A GI:1370142 from (Lotus japonicus); contains Pfam profile: PF00071 Ras family	2	0.787661	21	0.038843
260153_at	AT1G52760	esterase/lipase/thioesterase family protein, low similarity to monoglyceride lipase from (Homo sapiens) GI:14594904, (Mus musculus) GI:2632162; contains Interpro entry IPR000379	2	0.482435	21	0.043436
263179_at	AT1G05710	ethylene-responsive protein, putative, similar to ethylene-inducible ER33 protein (Lycopersicon esculentum) gi:5669656:gb:AAD46413; identical to bHLH transcription factor (bHLH-alpha gene)	2	0.813201	21	0.041153
260913_at	AT1G02500	S-adenosylmethionine synthetase 1 (SAM1), identical to S-adenosylmethionine synthetase 1 (Methionine adenosyltransferase 1, AdoMet synthetase 1) (Arabidopsis thaliana) SWISS-PROT:P23686	2	0.770346	21	0.047572
245984_at	AT5G13090	expressed protein, predicted proteins - Arabidopsis thaliana	2	0.748157	22	0.047277
257381_at	AT2G37950	zinc finger (C3HC4-type RING finger) family protein, contains Pfam profile PF00097: Zinc finger, C3HC4 type (RING finger); contains PROSITE PS00190: Cytochrome c family heme-binding site signature	2	0.695455	22	0.037899
260180_at	AT1G70660	ubiquitin-conjugating enzyme family protein, similar to TRAF6-regulated IKK activator 1 beta Uev1A (Homo sapiens) GI:10880969; contains Pfam profile PF00179: Ubiquitin-conjugating enzyme	2	0.97256	22	0.036084
249374_at	AT5G40580	20S proteasome beta subunit B (PBB2) (PRCFC), identical to 20S proteasome beta subunit PBB2 (Arabidopsis thaliana) GI:3421104, cDNA proteasome subunit prcfc GI:2511575	2	0.25826	23	0.12916
258793_at	AT3G04780	Encodes a protein with little sequence identity with any other protein of known structure or function. Part of this protein shows a 42% sequence identity with the C-terminal domain of the 32-kD human thioredoxin-like protein.	2	0.490268	23	0.053636
247281_at	AT5G64350	FK506-binding protein (FKBP12) / immunophilin, identical to immunophilin (GI:2104957) (Arabidopsis thaliana)	2	0.771806	26	0.054497
246006_at	AT5G08290	yellow-leaf-specific protein 8 (YLS8) / mitosis protein DIM1, putative, contains Pfam domain PF02966: Mitosis protein DIM1; identical to cDNA YLS8 mRNA for Dim1 homolog GI:13122293	2	0.919393	26	0.036824
259804_at	AT1G72160	SEC14 cytosolic factor family protein / phosphoglyceride transfer family protein, similar to GI:807956 from (Saccharomyces cerevisiae)similar to polyphosphoinositide binding protein Ssh2p (GI:2739046) {Glycine max}; contains Pfam PF00650 : CRAL/TRIO domain; contains Pfam PF03765 : CRAL/TRIO, N-terminus	2	0.925166	26	0.044975
247175_at	AT5G65280	lanthionine synthetase C-like family protein, contains Pfam domain, PF05147: Lanthionine synthetase C-like protein	2	0.816191	27	0.122294
254996_at	AT4G10390	protein kinase family protein, contains protein kinase domain, Pfam:PF00069	2	0.620744	27	0.055451
252377_at	AT3G47960	proton-dependent oligopeptide transport (POT) family protein, contains Pfam profile: PF00854 POT family	2	0.962505	27	0.041073
263972_at	AT2G42760	expressed protein	2	0.96703	27	0.137403
265680_at	AT2G32150	haloacid dehalogenase-like hydrolase family protein, contains InterPro accession IPR005834: Haloacid dehalogenase-like hydrolase	2	0.441606	27	0.071953
261106_at	AT1G62990	homeodomain transcription factor (KNAT7), contains Pfam profiles: PF03789 ELK domain, PF03790 KNOX1 domain, PF03791 KNOX2 domain; similar to homeobox protein HD1 SP:P46606 from (Brassica napus); identical to cDNA homeodomain transcription factor KNAT7 (KNAT7) GI:11878229	2	0.829005	27	0.044684
264652_at	AT1G08920	sugar transporter, putative, similar to ERD6 protein {Arabidopsis thaliana} GI:3123712, sugar-porter family proteins 1 and 2 (Arabidopsis thaliana) GI:14585699, GI:14585701; contains Pfam profile PF00083: major facilitator superfamily protein	2	0.892643	27	0.066683
248820_at	AT5G47060	senescence-associated protein-related, similar to senescence-associated protein SAG102 (GI:22331931) (Arabidopsis thaliana);	2	0.24206	29	0.064886
263249_at	AT2G31360	delta 9 desaturase (ADS2), identical to delta 9 acyl-lipid desaturase (ADS2) GI:2970036 from (Arabidopsis thaliana)	2	0.37291	29	0.050085
246520_at	AT5G15790	zinc finger (C3HC4-type RING finger) family protein, contains Pfam profile: PF00097 zinc finger, C3HC4 type (RING finger)	2	0.302309	30	0.043266
248025_at	AT5G55850	similar to nitrate-responsive NOI protein, putative [Arabidopsis thaliana] (TAIR:At5g63270.1); similar to nitrate-induced NOI protein [Zea mays] (GB:AAC03022.1); contains InterPro domain Nitrate-induced NOI (InterPro:IPR008700)	2	0.785477	32	0.036726
257876_at	AT3G17130	invertase/pectin methylesterase inhibitor family protein, contains Pfam profile PF04043: Plant invertase/pectin methylesterase inhibitor	2	0.7328	33	0.045065
258637_at	AT3G07880	Rho GDP-dissociation inhibitor family protein, similar to SP:P52565 Rho GDP-dissociation inhibitor 1 (Rho GDI 1) (Rho-GDI alpha) {Homo sapiens}; contains Pfam profile PF02115: RHO protein GDP dissociation inhibitor	2	0.694094	36	0.038201
256145_at	AT1G48750	protease inhibitor/seed storage/lipid transfer protein (LTP) family protein, similar to TED4 (Zinnia elegans) GI:493721; contains Pfam protease inhibitor/seed storage/LTP family domain PF00234	2	0.411216	36	0.035276
262238_at	AT1G48300	expressed protein	2	0.244592	36	0.038155
249810_at	AT5G23920	expressed protein	2	0.732007	39	0.057291
258432_at	AT3G16570	rapid alkalinization factor (RALF) family protein, similar to RALF precursor (Nicotiana tabacum) GI:16566316	2	0.852252	39	0.05154
255857_at	AT1G67080	expressed protein	2	0.92831	39	0.080643
246985_at	AT5G67290	FAD-dependent oxidoreductase family protein, contains Pfam profile PF01266: FAD dependent oxidoreductase	2	0.575091	40	0.054001
247522_at	AT5G61340	expressed protein	2	0.66636	40	0.057489
245940_at	AT5G19630	expressed protein	2	0.372886	40	0.042343
256892_at	AT3G19000	oxidoreductase, 2OG-Fe(II) oxygenase family protein, similar to SP:P24397 Hyoscyamine 6-dioxygenase (EC 1.14.11.11) (Hyoscyamine 6-beta- hydroxylase) {Hyoscyamus niger}, SP:Q05965 Naringenin,2-oxoglutarate 3-dioxygenase (EC 1.14.11.9) (Flavonone- 3-hydroxylase) (F3H) (FHT) {Matthiola incana}; contains Pfam profile PF03171: oxidoreductase, 2OG-Fe(II) oxygenase family	2	0.215118	40	0.060539
260079_s_at	AT1G35460;AT5G33210	[AT1G35460, basic helix-loop-helix (bHLH) family protein, similar to GI:6166283 from (Pinus taeda) ];[AT5G33210, zinc finger protein-related, similar to lateral root primordium 1 (LRP1) (Arabidopsis thaliana) GI:882341; contains Pfam profile PF05142: Domain of unknown function (DUF702), TIGR01623: putative zinc finger domain, LRP1 type ]	2	0.960245	40	0.077181
254750_at	AT4G13140	expressed protein	2	0.539881	41	0.040484
251880_at	AT3G54290	expressed protein, contains Pfam PF03794: Domain of Unknown function	2	0.234149	41	0.048438
257198_at	AT3G23690	basic helix-loop-helix (bHLH) family protein, contains Pfam profile: PF00010 helix-loop-helix DNA-binding domain	2	0.565334	41	0.071033
257112_at	AT3G20120	cytochrome P450 family protein, contains Pfam profile: PF00067 cytochrome P450	2	0.31882	41	0.067761
259863_at	AT1G72630	expressed protein	2	0.882228	41	0.042166
247030_at	AT5G67210	expressed protein, contains Pfam profile PF04669: Protein of unknown function (DUF579)	2	0.972805	44	0.041942
256725_at	AT2G34070	expressed protein	2	0.969759	44	0.049418
264415_at	AT1G43160	encodes a member of the ERF (ethylene response factor) subfamily B-4 of ERF/AP2 transcription factor family (RAP2.6). The protein contains one AP2 domain. There are 7 members in this subfamily.	2	0.255335	44	0.038103
261261_at	AT1G26730	EXS family protein / ERD1/XPR1/SYG1 family protein, similar to PHO1 protein (Arabidopsis thaliana) GI:20069032; contains Pfam profiles PF03105: SPX domain, PF03124: EXS family	2	0.223779	44	0.103178
262756_at	AT1G16370	transporter-related, low similarity to organic cation transporter OCTN1 from (Homo sapiens) GI:2605501, (Mus musculus) GI:4126605, (Rattus norvegicus) GI:5679326; contains Pfam profile PF00083: major facilitator superfamily protein	2	0.506098	44	0.060379
256681_at	AT3G52340	sucrose-phosphatase 2 (SPP2), identical to sucrose-phosphatase (SPP2) (Arabidopsis thaliana) GI:13811669; supporting cDNA gi:13811668:gb:AF356816.1:AF356816	2	0.759529	48	0.038189
259092_at	AT3G04870	zeta-carotene desaturase (ZDS1) / carotene 7,8-desaturase, identical to SP:Q38893 Zeta-carotene desaturase, chloroplast precursor (EC 1.14.99.30) (Carotene 7,8-desaturase) {Arabidopsis thaliana}	2	0.755905	48	0.999895
266590_at	AT2G46240	IQ domain-containing protein / BAG domain-containing protein, contains Pfam profiles PF00612: IQ calmodulin-binding motif, PF02179: BAG (Apoptosis regulator Bcl-2 protein) domain	2	0.726032	49	0.134315
265675_at	AT2G32120	heat shock protein 70 family protein / HSP70 family protein, similar to SP:P22953 Heat shock cognate 70 kDa protein 1 (Hsc70.1) {Arabidopsis thaliana}; contains InterPro accession IPR001023: Heat shock protein Hsp70	2	0.366015	49	0.090583
263352_at	AT2G22080	expressed protein	2	0.284265	50	0.054163
264686_at	AT1G09840	shaggy-related protein kinase kappa / ASK-kappa (ASK10), identical to shaggy-related protein kinase kappa SP:Q39019 GI:717180 from (Arabidopsis thaliana)	2	0.577064	51	0.038731
251494_at	AT3G59350	serine/threonine protein kinase, putative, similar to Pto kinase interactor 1 (Pti1)(Lycopersicon esculentum) gi:3668069:gb:AAC61805	2	0.916671	52	0.095389
261682_at	AT1G47330	expressed protein, contains Pfam profile PF01595: Domain of unknown function	2	0.429127	55	0.041462
251758_at	AT3G55770	LIM domain-containing protein, similar to pollen specific LIM domain protein 1b (Nicotiana tabacum) GI:6467905, PGPS/D1 (Petunia x hybrida) GI:4105772; contains Pfam profile PF00412: LIM domain	2	0.395895	58	0.045234
263949_at	AT2G36060	ubiquitin-conjugating enzyme family protein, similar to DNA-binding protein CROC-1B (Homo sapiens) GI:1066082; contains Pfam profile PF00179: Ubiquitin-conjugating enzyme	2	0.265963	58	0.075166
253139_at	AT4G35450	ankyrin repeat family protein / AFT protein (AFT), contains ankyrin repeats, Pfam:PF00023; identical to cDNA AFT protein (AFT) GI:3478699	2	0.426302	59	0.052621
266224_at	AT2G28800	chloroplast membrane protein (ALBINO3), Oxa1p homolog {PMID:11148275}; identical to chloroplast membrane protein ALBINO3 (Arabidopsis thaliana) GI:2209332	2	0.664909	59	0.054432
247403_at	AT5G62740	band 7 family protein, strong similarity to hypersensitive-induced response protein (Zea mays) GI:7716470; contains Pfam profile PF01145: SPFH domain / Band 7 family; supporting cDNA gi:17065547:gb:AY062850.1:	2	0.27047	60	0.044982
251561_at	AT3G57870	ubiquitin-conjugating enzyme, putative, strong similarity to SP:P50550 Ubiquitin-like protein SUMO-1 conjugating enzyme (EC 6.3.2.19) (SUMO- 1-protein ligase) (Ubiquitin carrier protein) (Ubiquitin-conjugating enzyme UbcE2A) {Xenopus laevis}; contains Pfam profile PF00179: Ubiquitin-conjugating enzyme	2	0.826378	61	0.03661
247722_at	AT5G59150	Ras-related GTP-binding protein, putative, similar to Ras-related protein Rab11C SP:Q40193 from (Lotus japonicus)	2	0.391719	64	0.035272
249231_at	AT5G42030	expressed protein, similar to unknown protein (emb:CAB66408.1)	2	0.844573	65	0.075863
253397_at	AT4G32710	pseudogene, protein kinase family protein, contains protein kinase domain, Pfam:PF00069; blastp match of 63% identity and 3.0e-90 P-value to GP:13397640:emb:CAC34703.1::AX088876 unnamed protein product {Brassica napus}	2	0.974641	66	0.043194
265350_at	AT2G22620	expressed protein	2	0.946188	66	0.05137
264236_at	AT1G54680	expressed protein	2	0.229743	69	0.049663
261955_at	AT1G64520	26S proteasome regulatory subunit, putative (RPN12), similar to 26S proteasome regulatory complex subunit p30 GB:AAF08395 GI:6434966 from (Drosophila melanogaster)	2	0.327591	70	0.999967
262581_at	AT1G15370	expressed protein	2	0.335228	70	0.05123
255854_at	AT1G67050	expressed protein	2	0.579946	72	0.050207
261226_at	AT1G20190	expansin, putative (EXP11), similar to GB:U30460 from (Cucumis sativus); alpha-expansin gene family, PMID:11641069	2	0.434486	72	0.045193
248459_at	AT5G51020	expressed protein, similar to unknown protein (pir::S76207)	2	0.303795	74	0.045156
249299_at	AT5G41340	ubiquitin-conjugating enzyme 4 (UBC4), E2; identical to gi:431265, SP:P42748	2	0.225423	74	0.999993
250253_at	AT5G13640	lecithin:cholesterol acyltransferase family protein / LACT family protein, similar to SP:P40345 Phospholipid:diacylglycerol acyltransferase (EC 2.3.1.158) (PDAT) {Saccharomyces cerevisiae}; contains Pfam profile PF02450: Lecithin:cholesterol acyltransferase (phosphatidylcholine-sterol acyltransferase)	2	0.538173	74	0.035733
267000_at	AT2G34310	expressed protein	2	0.69339	74	0.04086
265284_at	AT2G20230	expressed protein	2	0.314413	74	0.046519
260215_at	AT1G74530	expressed protein	2	0.210904	74	0.038055
248332_at	AT5G52640	heat shock protein 81-1 (HSP81-1) / heat shock protein 83 (HSP83), nearly identical to SP:P27323 Heat shock protein 81-1 (HSP81-1) (Heat shock protein 83) {Arabidopsis thaliana}; contains Pfam profiles PF02518: ATPase, histidine kinase-, DNA gyrase B-, and HSP90-like domain protein, PF00183: Hsp90 protein	2	0.449439	75	0.132133
254839_at	AT4G12400	stress-inducible protein, putative, similar to sti (stress inducible protein) (Glycine max) GI:872116; contains Pfam profile PF00515 TPR Domain	2	0.380051	75	0.449426
258406_at	AT3G17611	rhomboid family protein / zinc finger protein-related, contains Pfam profiles PF01694: Rhomboid family, PF00641: Zn-finger in Ran binding protein and others	2	0.420198	75	0.061897
260025_at	AT1G30070	SGS domain-containing protein, similar to calcyclin binding protein (Mus musculus) GI:3142331; contains Pfam profile PF05002: SGS domain	2	0.253718	75	0.138474
246076_at	AT5G20280	sucrose-phosphate synthase, putative, similar to sucrose-phosphate synthase (EC 2.4.1.14) isoform 1 - Citrus unshiu, EMBL:AB005023	2	0.85963	76	0.045185
252023_at	AT3G52920	expressed protein, weak similarity to enterophilin-2L (Cavia porcellus) GI:12718845; contains Pfam profile PF04949: Family of unknown function (DUF662)	2	0.683188	76	0.039043
261293_at	AT1G36980	expressed protein	2	0.327778	79	0.057005
250265_at	AT5G12900	expressed protein	2	0.856584	80	0.050575
258256_at	AT3G26890	expressed protein	2	0.476165	81	0.999993
265712_s_at	AT3G11810;AT2G03330	[AT3G11810, expressed protein ];[AT2G03330, expressed protein ]	2	0.598435	84	0.037481
259184_at	AT3G01520	universal stress protein (USP) family protein, similar to ER6 protein (GI:5669654) (Lycopersicon esculentum); contains Pfam profile PF00582: universal stress protein family	2	0.557857	84	0.037306
245626_at	AT1G56700	pyrrolidone-carboxylate peptidase family protein, similar to Pyrrolidone-carboxylate peptidase (5-oxoprolyl- peptidase) (Pyroglutamyl-peptidase I) (PGP-I) (Pyrase). (Swiss-Prot:O73944) (Pyrococcus furiosus); similar to Pyrrolidone-carboxylate peptidase (5-oxoprolyl- peptidase) (Pyroglutamyl-peptidase I) (PGP-I). (Swiss-Prot:O07883) (Thermococcus litoralis); contains Pfam PF01470: pyrrolidone-carb…	2	0.948813	84	0.052669
265457_at	AT2G46550	expressed protein	2	0.653439	87	0.035788
250001_at	AT5G18680	F-box family protein / tubby family protein, similar to phosphodiesterase (GI:467578) (Mus musculus); similar to Chain A, C-Terminal Domain Of Mouse Brain Tubby Protein (GI:6730158) (Mus musculus); contains Pfam PF00646: F-box domain and Pfam PF01167: Tub family	2	0.996962	90	0.037489
246156_at	AT5G20090	expressed protein, contains Pfam domain, PF03650: Uncharacterized protein family (UPF0041)	2	0.863466	96	0.037339
258060_at	AT3G26030	serine/threonine protein phosphatase 2A (PP2A) regulatory subunit B', putative, similar to SWISS-PROT:Q28653 serine/threonine protein phosphatase 2A, 56 kDa regulatory subunit, delta isoform (PP2A, B subunit, B' delta isoform, PP2A, B subunit, B56 delta isoform, PP2A, B subunit, PR61 delta isoform, PP2A, B subunit, R5 delta isoform, PP2A, B subunit, B'-gamma) (Oryctolagus cuniculus); contains Pfa…	2	0.300759	97	0.035384
254914_at	AT4G11290	peroxidase, putative, identical to peroxidase ATP19a (Arabidopsis thaliana) gi:1546692:emb:CAA67337	2	0.95418	98	0.035306
257203_at	AT3G23730	xyloglucan:xyloglucosyl transferase, putative / xyloglucan endotransglycosylase, putative / endo-xyloglucan transferase, putative, similar to xyloglucan endotransglycosylase-related protein GI:1244760 from (Arabidopsis thaliana)	2	0.844863	99	0.091844
260427_at	AT1G72430	auxin-responsive protein-related, similar to auxin-induced protein TGSAUR22 (GI:10185820) (Tulipa gesneriana)	2	0.967207	99	0.04717
264517_at	AT1G10120	similar to basic helix-loop-helix (bHLH) family protein [Arabidopsis thaliana] (TAIR:At1g68920.1); similar to TA1 protein-like [Oryza sativa (japonica cultivar-group)] (GB:BAD34345.1); contains InterPro domain Basic helix-loop-helix dimerization domain bHLH (InterPro:IPR001092)	2	0.264524	99	0.037496
250458_s_at	AT5G09810	actin 7 (ACT7) / actin 2, identical to SP:P53492 Actin 7 (Actin-2) {Arabidopsis thaliana}	2	0.496177	100	0.055787
249378_at	AT5G40450	expressed protein	2	0.522377	101	0.040969
267034_at	AT2G38310	expressed protein, low similarity to early flowering protein 1 (Asparagus officinalis) GI:1572683, SP:P80889 Ribonuclease 1 (EC 3.1.-.-) {Panax ginseng}	2	0.659914	101	0.999999
259680_at	AT1G77690	amino acid permease, putative, similar to AUX1 (regulator of root gravitropism, putative permease) GI:1531758 GB:CAA67308 from (Arabidopsis thaliana); contains Pfam profile PF01490: Transmembrane amino acid transporter protein	2	0.473014	101	0.064326
248271_at	AT5G53420	expressed protein	2	0.275675	102	0.046306
261149_s_at	AT1G19570;AT1G19550	[AT1G19570, dehydroascorbate reductase, putative, similar to GB:BAA90672 from (Oryza sativa) ];[AT1G19550, dehydroascorbate reductase, putative, similar to dehydroascorbate reductase (Arabidopsis thaliana) gi:10952514:gb:AAG24946 ]	2	0.970256	102	0.052853
260676_at	AT1G19450	integral membrane protein, putative / sugar transporter family protein, similar to GB:U43629 GI:1209756 integral membrane protein from (Beta vulgaris); contains Pfam profile PF00083: major facilitator superfamily protein; contains TIGRfam TIGR00879: Sugar transporter	2	0.708346	103	0.06888
254081_at	AT4G25660	expressed protein	2	0.731883	104	0.04495
258015_at	AT3G19340	expressed protein	2	0.431936	104	0.047158
258757_at	AT3G10910	zinc finger (C3HC4-type RING finger) family protein, contains Pfam domain, PF00097: Zinc finger, C3HC4 type (RING finger)	2	0.463694	104	0.035586
258719_at	AT3G09540	pectate lyase family protein, simliar to style development-specific protein 9612 SP:P24396 from (Lycopersicon esculentum)	2	0.382431	106	0.086819
265715_s_at	AT1G13860;AT2G03480	[AT1G13860, dehydration-responsive protein-related, similar to early-responsive to dehydration stress ERD3 protein (Arabidopsis thaliana) GI:15320410; contains Pfam profile PF03141: Putative methyltransferase ];[AT2G03480, dehydration-responsive protein-related, similar to early-responsive to dehydration stress ERD3 protein (Arabidopsis thaliana) GI:15320410; contains Pfam profile PF03141: Putati…	2	0.384219	106	0.049796
245550_at	AT4G15330	cytochrome P450 family protein	2	0.950561	107	0.047114
266552_at	AT2G46330	arabinogalactan-protein (AGP16), identical to gi:10880509:gb:AAG24284	2	0.417615	108	0.037739
250103_at	AT5G16600	myb family transcription factor (MYB43), contains PFAM profile: myb DNA binding domain PF00249	2	0.560186	109	0.038782
255110_at	AT4G08770	peroxidase, putative, identical to class III peroxidase ATP38 (Arabidopsis thaliana) gi:17530568:gb:AAL40851; similar to peroxidase C2 precursor (Armoracia rusticana) SWISS-PROT: P17179; identical to cDNA class III peroxidase ATP38 GI:17530567	2	0.940949	110	0.082385
262637_at	AT1G06640	2-oxoglutarate-dependent dioxygenase, putative, similar to 2A6 (GI:599622) and tomato ethylene synthesis regulatory protein E8 (SP:P10967); contains Pfam profile: PF00671 Iron/Ascorbate oxidoreductase family	2	0.751407	113	0.043179
250661_at	AT5G07030	similar to aspartyl protease family protein [Arabidopsis thaliana] (TAIR:At3g54400.1); similar to putative nucleoid DNA-binding-like protein [Oryza sativa (japonica cultivar-group)] (GB:XP_463752.1); contains InterPro domain Aspartic protease A1, pepsin (InterPro:IPR001461)	2	0.87983	114	0.058134
261970_at	AT1G65960	similar to glutamate decarboxylase 1 (GAD 1) [Arabidopsis thaliana] (TAIR:At5g17330.1); similar to glutamate decarboxylase [Nicotiana tabacum] (GB:AAM48129.1); similar to DCE_PETHY Glutamate decarboxylase (GAD) (GB:Q07346); contains InterPro domain Pyridoxal-dependent decarboxylase (InterPro:IPR002129)	2	0.734698	114	0.04217
245742_at	AT1G44170	aldehyde dehydrogenase, putative (ALDH), similar to aldehyde dehydrogenase ALDH (Craterostigma plantagineum) gi:17065918:emb:CAC84900	2	0.983213	115	0.041249
266500_at	AT2G06925	phospholipase A2 family protein, similar to secretory low molecular weight phospholipase A2 beta (Arabidopsis thaliana) GI:25992715; contains INTERPRO domain IPR001211 phospholipase A2	2	0.493398	116	0.075422
264462_at	AT1G10200	transcription factor LIM, putative, strong similarity to transcription factor Ntlim1 (Nicotiana tabacum) GI:5689136, LIM domain protein WLIM-1 (Helianthus annuus) GI:5070280; contains Pfam profile PF00412: LIM domain	2	0.848064	116	0.081801
257892_at	AT3G17020	universal stress protein (USP) family protein, similar to early nodulin ENOD18 (Vicia faba) GI:11602747; contains Pfam profile PF00582: universal stress protein family	2	0.785817	118	0.039062
260387_at	AT1G74100	sulfotransferase family protein, similar to SP:P52837 Flavonol 4'-sulfotransferase (EC 2.8.2.-) (F4-ST) {Flaveria chloraefolia}; contains Pfam profile PF00685: Sulfotransferase domain	2	0.531615	120	0.116481
264209_at	AT1G22740	Ras-related protein (RAB7) / AtRab75 / small GTP-binding protein, putative, identical to SP:O04157 Ras-related protein Rab7 (AtRab75) (Arabidopsis thaliana)	2	0.653042	121	0.040678
261661_at	AT1G18360	hydrolase, alpha/beta fold family protein, similar to monoglyceride lipase from (Homo sapiens) GI:14594904, (Mus musculus) GI:2632162,(Rattus norvegicus) GI:19697886; contains Pfam profile PF00561: hydrolase, alpha/beta fold family	2	0.828956	122	0.055937
250735_at	AT5G06280	expressed protein, similar to unknown protein (pir::T08447)	2	0.442211	123	0.059903
265729_at	AT2G31960	glycosyl transferase family 48 protein, contains Pfam profile: PF02364 1,3-beta-glucan synthase; contains non-consensus splice aite AC at exon 33	2	0.690142	123	0.049357
264285_at	AT1G62040	autophagy 8c (APG8c), identical to autophagy 8c (Arabidopsis thaliana) GI:19912155; contains Pfam profile PF02991: Microtubule associated protein 1A/1B, light chain 3	2	0.574304	123	0.042213
259345_s_at	AT3G03700;AT3G04440	[AT3G03700, expressed protein, contains Pfam domain, PF04515: Protein of unknown function, DUF580 ];[AT3G04440, expressed protein, contains Pfam domain, PF04515: Protein of unknown function, DUF580 ]	2	0.964835	127	0.06459
250701_at	AT5G06839	bZIP family transcription factor, contains Pfam profile: PF00170 bZIP transcription factor	2	0.437713	129	0.035947
256156_at	AT3G08510	phosphoinositide-specific phospholipase C (PLC2), identical to phosphoinositide specific phospholipase C(AtPLC2) GI:857374 (Arabidopsis thaliana)	2	0.534276	130	0.052355
259118_at	AT3G01310	expressed protein, similar to unknown protein GB:BAA24863 (Homo sapiens), unknown protein GB:BAA20831 (Homo sapiens), unknown protein GB:AAB42264 (Caenorhabditis elegans)	2	0.337654	130	0.037083
248335_at	AT5G52450	MATE efflux protein-related, strong similarity to unknown protein (pir::T02324); contains Pfam profile PF01554 Uncharacterized membrane protein family	2	0.722064	134	0.064676
252886_at	AT4G39350	cellulose synthase, catalytic subunit (Ath-A), identical to gi:2827141	2	0.285021	135	0.041606
251899_at	AT3G54400	aspartyl protease family protein, contains Pfam profile: PF00026 eukaryotic aspartyl protease	2	0.648665	135	0.097527
261728_at	AT1G76160	multi-copper oxidase type I family protein, similar to pollen-specific BP10 protein (SP:Q00624)(Brassica napus); contains Pfam profile: PF00394 Multicopper oxidase	2	0.455959	135	0.072144
246162_at	AT4G36400	FAD linked oxidase family protein, low similarity to SP:Q12627 from Kluyveromyces lactis and SP:P32891 from Saccharomyces cerevisiae; contains Pfam FAD linked oxidases, C-terminal domain PF02913, Pfam FAD binding domain PF01565	2	0.353834	137	0.04263
247727_at	AT5G59490	haloacid dehalogenase-like hydrolase family protein, low similarity to SP:P53078 SSM1 protein {Saccharomyces cerevisiae}; contains InterPro accession IPR005834: Haloacid dehalogenase-like hydrolase	2	0.458706	138	0.052621
252323_at	AT3G48530	CBS domain-containing protein, low similarity to SP:Q9UGI9 5'-AMP-activated protein kinase, gamma-3 subunit (AMPK gamma-3 chain) (AMPK gamma3) {Homo sapiens}; contains Pfam profile PF00571: CBS domain	2	0.379379	140	0.074696
265481_at	AT2G15960	expressed protein	2	0.577265	140	0.037267
264246_at	AT1G60140	glycosyl transferase family 20 protein / trehalose-phosphatase family protein, contains Pfam profile: PF02358 trehalose-phosphatase	2	0.796964	140	0.043667
247817_at	AT5G58375	expressed protein	2	0.966173	143	0.040972
261523_at	AT1G71860	protein tyrosine phosphatase 1 (PTP1), identical to protein tyrosine phosphatase 1 GI:3170531 from (Arabidopsis thaliana); contains Pfam profile: PF00102 protein-tyrosine phosphatase	2	0.685525	143	0.036617
266011_at	AT2G37440	endonuclease/exonuclease/phosphatase family protein, similar to inositol polyphosphate 5-phosphatase I (GI:10444261) and II (GI:10444263) (Arabidopsis thaliana); contains Pfam profile PF03372: Endonuclease/Exonuclease/phosphatase family	2	0.594268	145	0.090941
254201_at	AT4G24130	expressed protein, contains Pfam profile PF04398: Protein of unknown function, DUF538	2	0.890863	147	0.043348
254157_at	AT4G24220	expressed protein, protein induced upon wounding - Arabidopsis thaliana, PID:e257749	2	0.535824	150	0.053976
247188_at	AT5G65430	14-3-3 protein GF14 kappa (GRF8), identical to 14-3-3 protein GF14 kappa GI:5802794, SP:P48348 from (Arabidopsis thaliana)	2	0.638897	152	0.040249
247383_at	AT5G63410	leucine-rich repeat transmembrane protein kinase, putative, contains similarity to receptor-like protein kinase	2	0.809984	152	0.037856
264956_at	AT1G76990	ACT domain containing protein, low similarity to uridylyltransferase SP:P56884 from Rhizobium meliloti; contains Pfam ACT domain PF01842	2	0.837289	152	0.060578
246785_at	AT5G27380	glutathione synthetase (GSH2), non-consensus AT donor splice site at exon 6, AC acceptor splice site at exon 7; identical to Swiss-Prot:P46416 glutathione synthetase, chloroplast precursor (Glutathione synthase) (GSH synthetase) (GSH-S) (Arabidopsis thaliana)	2	0.38506	153	0.05253
264010_at	AT2G21100	disease resistance-responsive protein-related / dirigent protein-related, similar to dirigent protein (Thuja plicata) gi:6694699:gb:AAF25360; similar to disease resistance response protein 206-d (Pisum sativum) gi:508844:gb:AAB18669	2	0.950556	154	0.039497
264873_at	AT1G24100	UDP-glucoronosyl/UDP-glucosyl transferase family protein, contains Pfam profile: PF00201 UDP-glucoronosyl and UDP-glucosyl transferase	2	0.42362	157	0.872521
246399_at	AT1G58110	bZIP family transcription factor, similar to bZIP transcriptional activator RSG GI:8777512 from (Nicotiana tabacum); contains PFAM profile: bZIP transcription factor PF00170	2	0.779917	159	0.053113
259664_at	AT1G55330	arabinogalactan-protein (AGP21)	2	0.47799	161	0.059104
254547_at	AT4G19860	lecithin:cholesterol acyltransferase family protein / LACT family protein, similar to lysosomal phospholipase A2 (Mus musculus) GI:18699602; contains Pfam profile PF02450: Lecithin:cholesterol acyltransferase (phosphatidylcholine-sterol acyltransferase)	2	0.732998	163	0.052226
259153_at	AT3G10250	expressed protein	2	0.688379	163	0.066622
259694_at	AT1G63180	UDP-glucose 4-epimerase, putative / UDP-galactose 4-epimerase, putative / Galactowaldenase, putative, strong similarity to SP:Q42605 (GI:1143392) from (Arabidopsis thaliana) (Arch. Biochem. Biophys. 327 (1), 27-34 (1996))	2	0.92402	168	0.056516
264280_at	AT1G61820	glycosyl hydrolase family 1 protein, contains Pfam PF00232 : Glycosyl hydrolase family 1 domain; TIGRFAM TIGR01233: 6-phospho-beta-galactosidase; similar to beta-mannosidase enzyme (GI:17226270) (Lycopersicon esculentum)	2	0.909915	168	0.042556
246189_at	AT5G20910	zinc finger (C3HC4-type RING finger) family protein, contains Pfam profile: PF00097 zinc finger, C3HC4 type (RING finger)	2	0.347269	169	0.08298
255382_at	AT4G03430	pre-mRNA splicing factor-related, similar to pre-mRNA splicing factor pre-mRNA splicing factor prp1 (SP:Q12381) (Fission yeast)	2	0.223375	169	0.999958
263517_at	AT2G21620	universal stress protein (USP) family protein / responsive to dessication protein (RD2), strong similarity to RD2 protein (Arabidopsis thaliana) GI:15320408; contains Pfam profile PF00582: universal stress protein family; identical to cDNA RD2 GI:15320407	2	0.571787	169	0.051689
266646_at	AT2G29700	pleckstrin homology (PH) domain-containing protein (PH1), identical to AtPH1 (Arabidopsis thaliana) GI:5926716; contains Pfam profile PF00169: PH domain	2	0.826715	170	0.037203
254270_at	AT4G23100	glutamate-cysteine ligase / gamma-glutamylcysteine synthetase (GSH1), identical to glutamate-cysteine ligase SP:P46309 from (Arabidopsis thaliana); contains Pfam profile: PF04107 glutamate-cysteine ligase family 2(GCS2). Two mRNA species are detected for this locus which differ in the length of their 5' UTRs. The ratio of the two species appears to be developmentally regulated. Both encode a prot…	2	0.594198	171	0.043614
256835_at	AT3G22890	sulfate adenylyltransferase 1 / ATP-sulfurylase 1 (APS1), nearly identical to ATP sulfurylase (APS1) (Arabidopsis thaliana) GI:6606509	2	0.575471	171	0.035272
253418_at	AT4G32760	similar to VHS domain-containing protein / GAT domain-containing protein [Arabidopsis thaliana] (TAIR:At3g08790.1); similar to putative VHS domain-containing protein [Oryza sativa (japonica cultivar-group)] (GB:XP_464916.1); contains InterPro domain GAT domain (InterPro:IPR004152); contains InterPro domain VHS (InterPro:IPR002014)	2	0.144241	172	0.040978
251283_at	AT3G61790	seven in absentia (SINA) family protein, similar to siah-1A protein (Mus musculus) GI:297035; contains Pfam profile PF03145: Seven in absentia protein family	2	0.266516	172	0.040696
261484_at	AT1G14400	ubiquitin-conjugating enzyme 1 (UBC1), E2; identical to gi:431259, SP:P25865	2	0.359092	172	0.045969
248750_at	AT5G47530	auxin-responsive protein, putative, similar to auxin-induced protein AIR12 (GI:11357190) (Arabidopsis thaliana); similar to stromal cell derived factor receptor 2 (GI:20381292) (Mus musculus)	2	0.970813	175	1
247433_at	AT5G62540	ubiquitin-conjugating enzyme 3 (UBC3), E2; identical to gi:431261, SP:P42746	2	0.172049	178	0.037366
264912_at	AT1G60750	pseudogene, aldo/keto reductase family, contains Pfam profile PF00248: oxidoreductase, aldo/keto reductase family; blastp match of 71% identity and 8.2e-127 P-value to GP:2606077:gb:AAB84222.1::AF030301 auxin-induced protein {Helianthus annuus}	2	0.549704	178	0.039985
262782_at	AT1G13195	zinc finger (C3HC4-type RING finger) family protein, similar to MTD2 (Medicago truncatula) GI:9294812; contains Pfam profile PF00097: Zinc finger, C3HC4 type (RING finger)	2	0.861098	178	0.066323
245934_at	AT5G09330	no apical meristem (NAM) family protein, similar to NAC1 (GI:7716952) {Medicago truncatula}; contains Pfam PF02365: No apical meristem (NAM) protein	3	0.663317	0	0.042356
245365_at	AT4G17720	RNA recognition motif (RRM)-containing protein	3	0.361603	0	0.109941
257058_at	AT3G15352	cytochrome c oxidase copper chaperone-related, contains similarity to cytochrome c oxidase copper chaperone (Mus musculus) SWISS-PROT:P56394	3	0.348233	0	0.048178
247218_at	AT5G65010	asparagine synthetase 2 (ASN2), identical to asparagine synthetase (ASN2) (Arabidopsis thaliana) GI:3859536	3	0.885625	1	0.064618
247523_at	AT5G61410	ribulose-phosphate 3-epimerase, chloroplast, putative / pentose-5-phosphate 3-epimerase, putative, strong similarity to SP:Q43157 Ribulose-phosphate 3-epimerase, chloroplast precursor (EC 5.1.3.1) (Pentose-5-phosphate 3-epimerase) (PPE) (RPE) (R5P3E) {Spinacia oleracea}; contains Pfam profile PF00834: Ribulose-phosphate 3 epimerase family	3	0.165351	1	0.114339
248303_at	AT5G53170	encodes an FtsH protease that is localized to the chloroplast	3	0.930961	1	0.083751
248624_at	AT5G48790	expressed protein	3	0.58117	1	0.213019
250256_at	AT5G13650	elongation factor family protein, contains Pfam profiles: PF00009 elongation factor Tu GTP binding domain,PF00679 elongation factor G C-terminus, PF03144 elongation factor Tu domain 2	3	0.580347	1	0.286
253420_at	AT4G32260	ATP synthase family, contains Pfam profile: PF00430 ATP synthase B/B' CF(0); identical to cDNA chloroplast ATP synthase beta chain precursor (atpG) GI:5730140	3	0.240724	1	0.0916
254623_at	AT4G18480	magnesium-chelatase subunit chlI, chloroplast / Mg-protoporphyrin IX chelatase (CHLI) (CS) (CH42), identical to SP:P161127 Magnesium-chelatase subunit chlI, chloroplast precursor (Mg-protoporphyrin IX chelatase) (Protein CS/CH-42) {Arabidopsis thaliana}	3	0.495989	1	0.503107
255447_at	AT4G02790	GTP-binding family protein, contains Pfam domain, PF01926: GTPase of unknown function	3	0.793226	1	0.160154
258161_at	AT3G17930	expressed protein	3	0.574004	1	0.213647
258333_at	AT3G16000	matrix-localized MAR DNA-binding protein-related, similar to matrix-localized MAR DNA binding protein MFP1 GI:1771158 from (Lycopersicon esculentum)	3	0.497019	1	0.319453
258250_at	AT3G15850	fatty acid desaturase family protein, similar to delta 9 acyl-lipid desaturase (ADS1) GI:2970034 from (Arabidopsis thaliana)	3	0.806771	1	0.270705
260542_at	AT2G43560	immunophilin / FKBP-type peptidyl-prolyl cis-trans isomerase family protein, identical to Probable FKBP-type peptidyl-prolyl cis-trans isomerase 2, chloroplast precursor (Ppiase) (Rotamase) (SP:O22870)(Arabidopsis thaliana); contains Pfam PF00254: peptidyl-prolyl cis-trans isomerase, FKBP-type	3	0.291672	1	0.499612
265966_at	AT2G37220	29 kDa ribonucleoprotein, chloroplast, putative / RNA-binding protein cp29, putative, similar to SP:Q43349 29 kDa ribonucleoprotein, chloroplast precursor (RNA-binding protein cp29) {Arabidopsis thaliana}	3	0.929132	1	0.053741
267430_at	AT2G34860	chaperone protein dnaJ-related, contains Pfam PF00684 : DnaJ central domain (4 repeats); similar to Chaperone protein dnaJ (Heat shock protein 40) (SP:Q9UXR9) {Methanosarcina thermophila}	3	0.459107	1	0.201317
263483_at	AT2G04030	heat shock protein, putative, strong similarity to heat shock protein (Arabidopsis thaliana) GI:1906830; contains Pfam profiles PF02518: ATPase, histidine kinase-, DNA gyrase B-, and HSP90-like domain protein, PF00183: Hsp90 protein	3	0.984014	1	0.060362
245198_at	AT1G67700	expressed protein	3	0.572285	1	0.351257
262645_at	AT1G62750	elongation factor Tu family protein, similar to elongation factor G SP:P34811 (Glycine max (Soybean))	3	0.740199	1	0.522599
256140_at	AT1G48650	helicase domain-containing protein, contains similarity to DEIH-box RNA/DNA helicase (Arabidopsis thaliana) GI:5881579; contains Pfam profiles PF04408: Helicase associated domain (HA2), PF00271: Helicase conserved C-terminal domain, PF00035: Double-stranded RNA binding motif	3	0.927905	1	0.086482
262721_at	AT1G43560	thioredoxin family protein, contains Pfam profile: PF00085 Thioredoxin; similar to thioredoxin GI:142153 from (Synechococcus PCC6301)	3	0.366646	1	0.075208
245790_at	AT1G32200	glycerol-3-phosphate acyltransferase, chloroplast (ATS1), identical to SP:Q43307:PLSB_ARATH Glycerol-3-phosphate acyltransferase, chloroplast precursor (EC 2.3.1.15) (GPAT) (ATS1) {Arabidopsis thaliana}; contains Pfam profile PF01553: Acyltransferase	3	0.25805	1	0.041904
261206_at	AT1G12800	S1 RNA-binding domain-containing protein, contains Pfam domain, PF00575: S1 RNA binding domain	3	0.933109	1	0.378517
264845_at	AT1G03680	thioredoxin M-type 1, chloroplast (TRX-M1), nearly identical to SP:O48737 Thioredoxin M-type 1, chloroplast precursor (TRX-M1) {Arabidopsis thaliana}; similar to ESTs gb:T13714, gb:H76398, gb:N37762, gb:AA042639, gb:T21104, emb:Z30901	3	0.304819	1	0.104308
247034_at	AT5G67260	cyclin family protein, similar to cyclin D3.1 protein (Nicotiana tabacum) GI:4160300; contains Pfam profiles PF00134: Cyclin, N-terminal domain, PF02984: Cyclin, C-terminal domain	3	0.731018	2	0.05893
247079_at	AT5G66055	ankyrin repeat protein / AKRP (AKR), identical to ankyrin repeat protein (AKRP) (Arabidopsis thaliana) SWISS-PROT:Q05753	3	0.568658	2	0.110042
247153_at	AT5G65700	leucine-rich repeat transmembrane protein kinase, putative	3	0.26767	2	0.310029
247376_at	AT5G63310	nucleotide diphosphate kinase II, chloroplast (NDPK2), identical to SP:O64903 Nucleoside diphosphate kinase II, chloroplast precursor (NDK II) (NDP kinase II) (NDPK II) (NDPK Ia) (Arabidopsis thaliana); contains Pfam PF00334 : Nucleoside diphosphate kinase domain; contains Pfam profile PF00334: Nucleoside diphosphate kinase	3	0.558162	2	0.138425
247563_at	AT5G61130	glycosyl hydrolase family protein 17, similar to beta-1,3-glucanase GI:15150341 from (Camellia sinensis); C-terminal homology only	3	0.805172	2	0.195522
247702_at	AT5G59500	expressed protein	3	0.862912	2	0.112236
247741_at	AT5G58960	expressed protein, contains Pfam profile PF04859: Plant protein of unknown function (DUF641	3	0.295036	2	0.128067
247889_at	AT5G57930	expressed protein	3	0.75085	2	0.200365
247943_at	AT5G57170	macrophage migration inhibitory factor family protein / MIF family protein, contains Pfam profile: PF01187 Macrophage migration inhibitory factor(MIF)	3	0.930143	2	0.260245
248074_at	AT5G55730	fasciclin-like arabinogalactan-protein (FLA1), identical to gi:13377776::AAK20857:13377775:gb:AF333970	3	0.405179	2	0.057501
248105_at	AT5G55280	cell division protein FtsZ, chloroplast, putative (FTSZ), identical to SP:Q42545 Cell division protein ftsZ homolog, chloroplast precursor {Arabidopsis thaliana}; similar to FtsZ1 (Tagetes erecta) GI:8896066; contains Pfam profiles PF00091: Tubulin/FtsZ family, GTPase domain, PF03953: Tubulin/FtsZ family, C-terminal domain	3	0.911814	2	0.078749
248095_at	AT5G55230	microtubule associated protein (MAP65/ASE1) family protein, low similarity to protein regulating cytokinesis 1 (PRC1) (Homo sapiens) GI:2865521; contains Pfam profile PF03999: Microtubule associated protein (MAP65/ASE1 family)	3	0.199203	2	0.205291
248093_at	AT5G55210	expressed protein, similar to unknown protein (pir::T04913)	3	0.771507	2	0.141969
248174_at	AT5G54600	50S ribosomal protein L24, chloroplast (CL24), identical to SP:P92959 50S ribosomal protein L24, chloroplast precursor {Arabidopsis thaliana}	3	0.635244	2	0.262597
248201_at	AT5G54180	mitochondrial transcription termination factor-related / mTERF-related, contains Pfam profile PF02536: mTERF	3	0.318655	2	0.0775
248238_at	AT5G53900	expressed protein, similar to unknown protein (gb:AAF34833.1)	3	0.477924	2	0.036427
248235_at	AT5G53860	expressed protein	3	0.512793	2	0.515664
248223_at	AT5G53620	expressed protein	3	0.924639	2	0.059194
248285_at	AT5G52960	expressed protein, similar to unknown protein (pir :S77140)	3	0.667274	2	0.201778
248339_at	AT5G52520	tRNA synthetase class II (G, H, P and S) family protein, similar to SP:P07814 Bifunctional aminoacyl-tRNA synthetase (Includes: Glutamyl-tRNA synthetase (EC 6.1.1.17) (Glutamate--tRNA ligase); Prolyl-tRNA synthetase (EC 6.1.1.15) (Proline--tRNA ligase)) {Homo sapiens}; contains Pfam profiles PF00587: tRNA synthetase class II core domain (G, H, P, S and T), PF03129: Anticodon binding domain	3	0.835447	2	0.12251
248387_at	AT5G51960	expressed protein	3	0.463116	2	0.075612
248380_at	AT5G51820	phosphoglucomutase, chloroplast (PGM) (PGMP) / glucose phosphomutase, identical to SP:Q9SCY0 Phosphoglucomutase, chloroplast precursor (EC 5.4.2.2) (Glucose phosphomutase) (PGM) {Arabidopsis thaliana}	3	0.463125	2	0.069854
248420_at	AT5G51560	leucine-rich repeat transmembrane protein kinase, putative	3	0.909359	2	0.073385
248409_at	AT5G51545	expressed protein	3	0.605575	2	0.481864
248493_at	AT5G51100	superoxide dismutase (Fe), putative / iron superoxide dismutase, putative, similar to Fe-superoxide dismutase precursor (Medicago sativa) gi:16974682:gb:AAL32441	3	0.788639	2	0.118151
248552_at	AT5G50250	31 kDa ribonucleoprotein, chloroplast, putative / RNA-binding protein RNP-T, putative / RNA-binding protein 1/2/3, putative / RNA-binding protein cp31, putative, similar to SP:Q04836 31 kDa ribonucleoprotein, chloroplast precursor (RNA-binding protein RNP-T) (1/2/3) (AtRBP33) (cp31) {Arabidopsis thaliana}; contains InterPro entry IPR000504: RNA-binding region RNP-1 (RNA recognition motif) (RRM)	3	0.447829	2	0.075112
248634_at	AT5G49030	tRNA synthetase class I (I, L, M and V) family protein, similar to SP:P41972 Isoleucyl-tRNA synthetase (EC 6.1.1.5) (Isoleucine--tRNA ligase) (IleRS) {Staphylococcus aureus}; contains Pfam profile PF00133: tRNA synthetases class I (I, L, M and V)	3	0.767316	2	0.256056
249026_at	AT5G44785	expressed protein, contains Pfam PF05329: Protein of unknown function (DUF731)	3	0.745615	2	0.227564
249331_at	AT5G40950	50S ribosomal protein L27, chloroplast, putative (RPL27), identical to SP:Q9FLN4 ribosomal protein L27, chloroplast precursor {Arabidopsis thaliana}; similar to SP:P30155 50S ribosomal protein L27, chloroplast precursor (CL27) {Nicotiana tabacum}	3	0.332318	2	0.198566
249404_at	AT5G40160	ankyrin repeat family protein (EMB506), identical to ankyrin repeat protein EMB506 (Arabidopsis thaliana) GI:5911312; contains ankyrin repeats, Pfam:PF00023	3	0.946143	2	0.113413
246654_s_at	AT5G35220;AT5G35210	[AT5G35220, peptidase M50 family protein / sterol-regulatory element binding protein (SREBP) site 2 protease family protein, contains PFam PF02163: sterol-regulatory element binding protein (SREBP) site 2 protease ];[AT5G35210, peptidase M50 family protein / sterol-regulatory element binding protein (SREBP) site 2 protease family protein, contains PFam PF02163: sterol-regulatory element binding p…	3	0.851692	2	0.129667
246673_at	AT5G30510	30S ribosomal protein S1, putative, similar to Swiss-Prot:P29344 30S ribosomal protein S1, chloroplast precursor (CS1) (Spinacia oleracea)	3	0.881624	2	0.178067
246818_at	AT5G27270	pentatricopeptide (PPR) repeat-containing protein, contains Pfam profile PF01535: PPR repeat	3	0.373591	2	0.073779
246849_at	AT5G26850	expressed protein	3	0.583752	2	0.055476
249764_at	AT5G24020	septum site-determining protein (MIND), identical to MinD (Arabidopsis thaliana) GI:6759277; contains Pfam PF00991 : ParA family ATPase	3	0.761904	2	0.039825
249826_at	AT5G23310	superoxide dismutase (Fe) / iron superoxide dismutase 3 (FSD3), identical to iron superoxide dismutase 3 (Arabidopsis thaliana) gi:3273757:gb:AAC24834	3	0.71013	2	0.230972
249900_at	AT5G22640	MORN (Membrane Occupation and Recognition Nexus) repeat-containing protein, contains Pfam profile PF02493: MORN repeat	3	0.812928	2	0.422478
249929_at	AT5G22340	expressed protein	3	0.974604	2	0.175787
246074_at	AT5G20130	expressed protein	3	0.583962	2	0.092685
246152_at	AT5G20040	tRNA isopentenyltransferase 9 / IPP transferase 9 (IPT9), identical to tRNA isopentenyltransferase (IPT9) (Arabidopsis thaliana) GI:14279070	3	0.930406	2	0.091545
245937_at	AT5G19750	peroxisomal membrane 22 kDa family protein, similar to SP:P42925 22 kDa peroxisomal membrane protein {Mus musculus}; contains Pfam profile PF04117: Mpv17 / PMP22 family	3	0.774418	2	0.044818
245914_at	AT5G19620	outer membrane OMP85 family protein, weak similarity to chloroplastic outer envelope membrane protein (OEP75) (Pisum sativum) GI:633607; contains Pfam profile PF01103: outer membrane protein, OMP85 family	3	0.225065	2	0.125783
246040_at	AT5G19370	rhodanese-like domain-containing protein / PPIC-type PPIASE domain-containing protein, low similarity to MPT-synthase sulfurylase (Synechococcus sp. PCC 7942) GI:2950364; contains Pfam profiles PF00581: Rhodanese-like domain, PF00639: PPIC-type PPIASE domain; identical to cDNA peptidyl-prolyl cis-trans isomerase GI:2246379	3	0.723451	2	0.141078
250061_at	AT5G17710	co-chaperone grpE family protein, similar to co-chaperone CGE1 precursor isoform a (Chlamydomonas reinhardtii) GI:15384277; contains Pfam profile PF01025: co-chaperone GrpE	3	0.644486	2	0.121478
246445_at	AT5G17630	glucose-6-phosphate/phosphate translocator, putative, similar to glucose-6-phosphate/phosphate-translocator precursor (Solanum tuberosum) gi:2997593:gb:AAC08526	3	0.618891	2	0.078487
246454_at	AT5G16710	dehydroascorbate reductase, putative, Strong similarity to dehydroascorbate reductase (Spinacia oleracea) gi:10952512 gb:AAG24945	3	0.605697	2	0.302153
250126_at	AT5G16310	ubiquitin carboxyl-terminal hydrolase family 1 protein, similar to 26S proteasome regulatory complex subunit p37A (Drosophila melanogaster) GI:6434962; contains Pfam profile PF01088: Ubiquitin carboxyl-terminal hydrolase, family 1	3	0.948085	2	0.052254
250137_at	AT5G15390	tRNA/rRNA methyltransferase (SpoU) family protein, similar to SP:P19396 tRNA (Guanosine-2'-O-)-methyltransferase (EC 2.1.1.34) {Escherichia coli O157:H7}; contains Pfam profile PF00588: SpoU rRNA Methylase (RNA methyltransferase, TrmH) family	3	0.566912	2	0.110823
246548_at	AT5G14910	heavy-metal-associated domain-containing protein, Pfam profile PF00403: Heavy-metal-associated domain	3	0.973222	2	0.324949
250146_at	AT5G14660	peptide deformylase, chloroplast / polypeptide deformylase 1B (PDF1B), identical to SP:Q9FUZ2 Peptide deformylase, chloroplast precursor (EC 3.5.1.88) (PDF) (Polypeptide deformylase) {Arabidopsis thaliana}; supporting cDNA gi:11320965:gb:AF269165.1:AF269165	3	0.942784	2	0.211386
250190_at	AT5G14320	30S ribosomal protein S13, chloroplast (CS13), ribosomal protein S13 precursor, chloroplast Arabidopsis thaliana, PIR:S59594; identical to cDNA ribosomal protein S13 GI:1515106	3	0.602229	2	0.181155
250203_at	AT5G13980	similar to glycosyl hydrolase family 38 protein [Arabidopsis thaliana] (TAIR:At3g26720.1); similar to glycosyl hydrolase family 38 protein [Arabidopsis thaliana] (TAIR:At5g66150.1); similar to MA2B1_MACFA Lysosomal alpha-mannosidase precursor (Mannosidase, alpha B) (Lysosomal acid alpha-mannosidase) (Laman) (Mannosidase alpha class 2B member 1) (GB:Q60HE9); similar to hypothetical protein [Pongo …	3	0.17775	2	0.241464
250272_at	AT5G13000	glycosyl transferase family 48 protein, contains Pfam profile: PF02364 1,3-beta-glucan synthase	3	0.57906	2	0.179984
250383_at	AT5G11480	expressed protein	3	0.959725	2	0.518833
250371_at	AT5G11450	oxygen-evolving complex-related, 23 kDa polypeptide of water-oxidizing complex of photosystem II, Nicotiana tabacum, EMBL:NT23WOP2B	3	0.788144	2	0.256683
250403_at	AT5G10920	argininosuccinate lyase, putative / arginosuccinase, putative, similar to argininosuccinate lyase (Nostoc punctiforme) GI:7672743; contains Pfam profile PF00206: Lyase	3	0.870166	2	0.048378
250394_at	AT5G10910	mraW methylase family protein, contains Pfam profile PF01795: MraW methylase family	3	0.51539	2	0.092695
250529_at	AT5G08610	DEAD box RNA helicase (RH26), strong similarity to RNA helicase RH26 (Arabidopsis thaliana) GI:3776025; contains Pfam profiles PF00270: DEAD/DEAH box helicase, PF00271: Helicase conserved C-terminal domain; identical to cDNA DEAD box RNA helicase, RH26 GI:3776024	3	0.992305	2	0.064674
250586_at	AT5G07630	nuclear division RFT family protein, low similarity to SP:P38206 Nuclear division RFT1 protein {Saccharomyces cerevisiae}; contains Pfam profile PF04506: Rft protein	3	0.269759	2	0.083557
250705_at	AT5G06340	diadenosine 5',5'''-P1,P4-tetraphosphate hydrolase, putative, similar to diadenosine 5',5'''-P1,P4-tetraphosphate hydrolase from (Lupinus angustifolius) GI:1888557, (Hordeum vulgare subsp. vulgare) GI:2564253; contains Pfam profile PF00293: NUDIX domain	3	0.659519	2	0.058398
250763_at	AT5G06060	tropinone reductase, putative / tropine dehydrogenase, putative, similar to tropinone reductase SP:P50165 from (Datura stramonium)	3	0.345366	2	0.144147
259138_s_at	AT5G04130;AT3G10270	[AT5G04130, DNA topoisomerase, ATP-hydrolyzing, putative / DNA topoisomerase II, putative / DNA gyrase, putative, similar to SP:O50627 DNA gyrase subunit B (EC 5.99.1.3) {Bacillus halodurans}; contains Pfam profiles PF02518: ATPase, histidine kinase-, DNA gyrase B-, and HSP90-like domain protein, PF00204: DNA topoisomerase II (N-terminal region), PF00986: DNA gyrase, B subunit, carboxyl terminus,…	3	0.9964	2	0.101377
251083_at	AT5G01590	expressed protein	3	0.436706	2	0.159306
251140_at	AT5G01090	legume lectin family protein, contains Pfam domain, PF00139: Legume lectins beta domain	3	0.580668	2	0.207086
251122_at	AT5G01020	protein kinase family protein, contains protein kinase domain, Pfam:PF00069	3	0.520457	2	0.043862
252828_at	AT4G39960	DNAJ heat shock family protein, similar to SP:Q9S5A3 Chaperone protein dnaJ {Listeria monocytogenes}; contains Pfam profiles PF00226 DnaJ domain, PF01556 DnaJ C terminal region, PF00684 DnaJ central domain (4 repeats)	3	0.721626	2	0.046922
252878_at	AT4G39460	mitochondrial substrate carrier family protein	3	0.899416	2	0.092748
252922_at	AT4G39040	expressed protein, contains PF01985: Uncharacterised protein family	3	0.867256	2	0.396752
252954_at	AT4G38660	thaumatin, putative, similar to thaumatin-like protein (Arabidopsis thaliana) GI:2435406, thaumatin-like protein precursor (Pyrus pyrifolia) GI:3241854; contains Pfam profile PF00314: Thaumatin family	3	0.292982	2	0.0855
253001_at	AT4G38490	expressed protein	3	0.633224	2	0.050651
252995_at	AT4G38370	phosphoglycerate/bisphosphoglycerate mutase family protein, contains Pfam profile PF00300: phosphoglycerate mutase family	3	0.897516	2	0.070926
246237_at	AT4G36390	radical SAM domain-containing protein / TRAM domain-containing protein, similar to CDK5 activator-binding protein (Rattus norvegicus) GI:7330738; contains Pfam profiles PF00919: UPF0004 family protein, PF01938: TRAM domain, PF04055: radical SAM domain protein	3	0.569164	2	0.283906
253223_at	AT4G35000	L-ascorbate peroxidase 3 (APX3), identical to ascorbate peroxidase 3 (Arabidopsis thaliana) GI:2444019, L-ascorbate peroxidase (Arabidopsis thaliana) gi:1523791:emb:CAA66926; similar to ascorbate peroxidase (Gossypium hirsutum) gi:1019946:gb:AAB52954	3	0.337492	2	0.047062
253295_at	AT4G33760	tRNA synthetase class II (D, K and N) family protein, similar to SP:P36419 Aspartyl-tRNA synthetase (EC 6.1.1.12) (Aspartate--tRNA ligase) (AspRS) {Thermus thermophilus}; contains Pfam profile PF00152: tRNA synthetases class II (D, K and N)	3	0.927403	2	0.060239
253384_at	AT4G32915	expressed protein	3	0.28578	2	0.064871
253404_at	AT4G32840	phosphofructokinase family protein, similar to phosphofructokinase (Amycolatopsis methanolica) GI:17432243; contains Pfam profile PF00365: Phosphofructokinase	3	0.525818	2	0.061392
253635_at	AT4G30620	expressed protein, contains Pfam domain PF02575: Uncharacterized BCR, YbaB family COG0718; contains similarity to complex interacting protein 9 (CIP9) GI: 32892212	3	0.859171	2	0.232883
253758_at	AT4G29060	elongation factor Ts family protein, similar to SP:P35019 Elongation factor Ts (EF-Ts) {Galdieria sulphuraria}; contains Pfam profiles PF00627: UBA/TS-N domain, PF00889: Elongation factor TS, PF00575: S1 RNA binding domain	3	0.881007	2	0.247954
253920_at	AT4G27230	histone H2A, putative, strong similarity to histone H2A Arabidopsis thaliana GI:7595337, Triticum aestivum GI:536892, Picea abies SP:P35063; contains Pfam profile PF00125 Core histone H2A/H2B/H3/H4	3	0.310182	2	0.048195
253921_at	AT4G26900	imidazole glycerol phosphate synthase hisHF, chloroplast / IGP synthase / ImGPP synthase / IGPS, identical to SP:Q9SZ30 Imidazole glycerol phosphate synthase hisHF, chloroplast precursor (IGP synthase) {Arabidopsis thaliana}	3	0.602853	2	0.083436
253947_at	AT4G26760	microtubule associated protein (MAP65/ASE1) family protein, low similarity to protein regulating cytokinesis 1 (PRC1) (Homo sapiens) GI:2865521; contains Pfam profile PF03999: Microtubule associated protein (MAP65/ASE1 family)	3	0.517632	2	0.065197
254126_at	AT4G24770	31 kDa ribonucleoprotein, chloroplast, putative / RNA-binding protein RNP-T, putative / RNA-binding protein 1/2/3, putative / RNA-binding protein cp31, putative, similar to SP:Q04836 31 kDa ribonucleoprotein, chloroplast precursor (RNA-binding protein RNP-T) (RNA-binding protein 1/2/3) (AtRBP33) (RNA-binding protein cp31) {Arabidopsis thaliana}; contains InterPro entry IPR000504: RNA-binding regi…	3	0.628281	2	0.245485
254148_at	AT4G24280	heat shock protein 70, putative / HSP70, putative, strong similarity to heat shock protein 70 (Arabidopsis thaliana) GI:6746592; similar to heat shock 70 protein - Spinacia oleracea,PID:g2654208	3	0.456675	2	0.077074
254181_at	AT4G23940	FtsH protease, putative, contains similarity to zinc dependent protease GI:7650138 from (Arabidopsis thaliana)	3	0.800582	2	0.176383
254221_at	AT4G23820	glycoside hydrolase family 28 protein / polygalacturonase (pectinase) family protein, weak similarity to polygalacturonase PG1 (Glycine max) GI:5669846; contains PF00295: Glycosyl hydrolases family 28	3	0.285016	2	0.125288
254444_at	AT4G20960	cytidine/deoxycytidylate deaminase family protein, similar to SP:P25539 Riboflavin biosynthesis protein ribD (Includes: Diaminohydroxyphosphoribosylaminopyrimidine deaminase (EC 3.5.4.26) (Riboflavin-specific deaminase); 5-amino-6-(5- phosphoribosylamino)uracil reductase (EC 1.1.1.193) (HTP reductase)) {Escherichia coli}; contains Pfam profile PF00383: Cytidine and deoxycytidylate deaminase zinc-…	3	0.349206	2	0.073728
254535_at	AT4G19710	bifunctional aspartate kinase/homoserine dehydrogenase, putative / AK-HSDH, putative, similar to gb:X71364 (PIR:S46497) aspartate kinase / homoserine dehydrogenase from Arabidopsis thaliana	3	0.981606	2	0.165298
254669_at	AT4G18370	protease HhoA, chloroplast (SPPA) (HHOA), identical to SP:Q9SEL7 Protease HhoA, chloroplast precursor (EC 3.4.21.-) {Arabidopsis thaliana}	3	0.351082	2	0.258621
245357_at	AT4G17560	ribosomal protein L19 family protein, similar to plastid ribosomal protein L19 precursor (Spinacia oleracea) gi:7582403:gb:AAF64312	3	0.348409	2	0.174696
245426_at	AT4G17540	expressed protein	3	0.426644	2	0.073936
245494_at	AT4G16390	chloroplastic RNA-binding protein P67, putative, nearly identical to 67kD chloroplastic RNA-binding protein, P67 (Arabidopsis thaliana) GI:9755842	3	0.934762	2	0.066706
245516_at	AT4G15820	wound-responsive protein-related, contains weak similarity to KED (Nicotiana tabacum) gi:8096269:dbj:BAA95789	3	0.557529	2	0.038548
254686_at	AT4G13720	inosine triphosphate pyrophosphatase, putative / HAM1 family protein, contains Pfam profile PF01725: Ham1 family; similar to inosine triphosphate pyrophosphatase (GI:13398328) (Homo sapiens)	3	0.735903	2	0.125136
255799_at	AT4G10180	light-mediated development protein 1 / deetiolated1 (DET1), identical to Light-mediated development protein DET1 (Deetiolated1) (Swiss-Prot:P48732) (Arabidopsis thaliana)	3	0.778149	2	0.074617
255053_at	AT4G09730	DEAD/DEAH box helicase, putative, RNA helicase -Mus musculus,PIR2:I84741	3	0.802121	2	0.090513
255035_at	AT4G09550	expressed protein	3	0.993778	2	0.105274
255465_at	AT4G02990	mitochondrial transcription termination factor family protein / mTERF family protein, weak similarity to mtDBP protein (Paracentrotus lividus) GI:4584695; contains Pfam profile PF02536: mTERF	3	0.475143	2	0.15096
255482_at	AT4G02510	chloroplast outer membrane protein, putative, similar to chloroplast protein import component Toc159 (Pisum sativum) GI:8489806, chloroplast outer envelope protein 86 (Pisum sativum) GI:599958, GTP-binding protein (Pisum sativum) GI:576509	3	0.791159	2	0.11988
255623_at	AT4G01310	ribosomal protein L5 family protein, contains Pfam profiles PF00673: ribosomal L5P family C-terminus, PF00281: ribosomal protein L5	3	0.947269	2	0.220014
251172_at	AT3G63190	ribosome recycling factor, chloroplast, putative / ribosome releasing factor, chloroplast, putative, similar to SP:P82231 Ribosome recycling factor, chloroplast precursor (Ribosome releasing factor, chloroplast) (RRF) (CpFrr) (RRFHCP) {Spinacia oleracea}; contains Pfam profile PF01765: ribosome recycling factor	3	0.916326	2	0.229824
251305_at	AT3G62030	peptidyl-prolyl cis-trans isomerase, chloroplast / cyclophilin / rotamase / cyclosporin A-binding protein (ROC4), identical to peptidyl-prolyl cis-trans isomerase, chloroplast precursor, PPIase (cyclophilin, cyclosporin A-binding protein) (Arabidopsis thaliana) SWISS-PROT:P34791; identical to cDNA nuclear-encoded chloroplast stromal cyclophilin (ROC4) GI:405130	3	0.938125	2	0.068137
251331_s_at	AT3G61650;AT5G05620	[AT3G61650, tubulin gamma-1 chain / gamma-1 tubulin (TUBG1), identical to SP:P38557 Tubulin gamma-1 chain (Gamma-1 tubulin) {Arabidopsis thaliana} ];[AT5G05620, tubulin gamma-2 chain / gamma-2 tubulin (TUBG2), identical to SP:P38558 Tubulin gamma-2 chain (Gamma-2 tubulin) {Arabidopsis thaliana} ]	3	0.609447	2	0.126237
251425_at	AT3G60210	chloroplast chaperonin 10, putative, similar to chloroplast chaperonin 10 GI:14041813 from (Arabidopsis thaliana)	3	0.557377	2	0.102995
251442_at	AT3G59980	tRNA-binding region domain-containing protein, similar to SP:O54873 Multisynthetase complex auxiliary component p43 (Contains: Endothelial-monocyte activating polypeptide II (EMAP-II) (Small inducible cytokine subfamily E member 1)) {Cricetulus griseus}; contains Pfam profile PF01588: Putative tRNA binding domain	3	0.953251	2	0.123678
251573_at	AT3G58140	phenylalanyl-tRNA synthetase class IIc family protein, similar to phenylalanine-tRNA synthetase (Homo sapiens) GI:3983103; contains Pfam profile PF01409: tRNA synthetases class II core domain (F)	3	0.520037	2	0.101367
251662_at	AT3G57080	eukaryotic rpb5 RNA polymerase subunit family protein, similar to SP:P19388 DNA-directed RNA polymerase II 23 kDa polypeptide (EC 2.7.7.6) {Homo sapiens}; contains Pfam profiles PF03871: RNA polymerase Rpb5 N-terminal domain, PF01191: RNA polymerase Rpb5 C-terminal domain	3	0.419423	2	0.096543
246294_at	AT3G56910	expressed protein	3	0.831282	2	0.381827
251935_at	AT3G54090	pfkB-type carbohydrate kinase family protein, contains Pfam profile: PF00294 pfkB family carbohydrate kinase	3	0.930904	2	0.076052
251958_at	AT3G53560	chloroplast lumen common family protein	3	0.722586	2	0.092758
256678_at	AT3G52380	33 kDa ribonucleoprotein, chloroplast, putative / RNA-binding protein cp33, putative, similar to chloroplast RNA-binding protein (cp33) GB:BAA06523 (Arabidopsis thaliana) (Plant Mol. Biol. 27 (3), 529-539 (1995)); contains InterPro entry IPR000504: RNA-binding region RNP-1 (RNA recognition motif) (RRM)	3	0.811509	2	0.157733
256675_at	AT3G52170	expressed protein	3	0.989234	2	0.045318
252032_at	AT3G52150	RNA recognition motif (RRM)-containing protein, similar to chloroplast RNA-binding protein cp33 (Arabidopsis thaliana) GI:681912; contains InterPro entry IPR000504: RNA-binding region RNP-1 (RNA recognition motif) (RRM) domain	3	0.714908	2	0.233799
252122_at	AT3G51140	expressed protein	3	0.899171	2	0.201463
252274_at	AT3G49680	branched-chain amino acid aminotransferase 3 / branched-chain amino acid transaminase 3 (BCAT3), identical to SP:Q9M401 Branched-chain amino acid aminotransferase 3, chloroplast precursor (EC 2.6.1.42) (Atbcat-3){Arabidopsis thaliana}	3	0.792604	2	0.093644
252261_at	AT3G49500	RNA-dependent RNA polymerase (SDE1), identical to RNA-dependent RNA polymerase (Arabidopsis thaliana) gi:8248473:gb:AAF74208	3	0.277947	2	0.16663
252277_at	AT3G49470	nascent polypeptide-associated complex (NAC) domain-containing protein, similar to alpha-NAC, non-muscle form (Mus musculus) GI:1666690; contains Pfam profile PF01849: NAC domain	3	0.755775	2	0.295024
252292_at	AT3G49000	RNA polymerase III subunit RPC82 family protein, contains Pfam profile: PF05645 RNA polymerase III subunit RPC82	3	0.343071	2	0.074608
252325_at	AT3G48560	acetolactate synthase, chloroplast / acetohydroxy-acid synthase (ALS), nearly identical to SP:P17597 Acetolactate synthase, chloroplast precursor (EC 2.2.1.6, formerly EC 4.1.3.18) (Acetohydroxy-acid synthase) (ALS) {Arabidopsis thaliana}	3	0.718709	2	0.128835
252404_at	AT3G48110	similar to glycyl-tRNA synthetase alpha chain and beta chain [Tropheryma whipplei str. Twist] (GB:AAO44597.1); similar to probable glycyl-tRNA synthetase [Parachlamydia sp. UWE25] (GB:YP_007692.1); similar to putative glycine--tRNA ligase [Oryza sativa (japonica cultivar-group)] (GB:XP_476283.1); similar to glycyl-tRNA synthetase [Tropheryma whipplei TW08/27] (GB:NP_789201.1); contains InterPro d…	3	0.721514	2	0.152829
252375_at	AT3G48040	Rac-like GTP-binding protein (ARAC8), identical to rac GTP binding protein Arac8 GI:3702966 from (Arabidopsis thaliana)	3	0.607847	2	0.108446
252492_at	AT3G46740	chloroplast outer envelope protein, putative, similar to chloroplastic outer envelope membrane protein (OEP75) (Pisum sativum) GI:633607; contains Pfam profile PF01103: outer membrane protein, OMP85 family	3	0.534057	2	0.070313
246339_at	AT3G44890	50S ribosomal protein L9, chloroplast (CL9), contains Pfam profile PF03948: Ribosomal protein L9, C-terminal domain; contains Pfam profile PF01281: ribosomal protein L9, N-terminal domain; contains TIGRfam profile TIGR00158: ribosomal protein L9	3	0.562703	2	0.189867
259242_at	AT3G33520	actin-related protein 6 (ARP6), nearly identical to actin-related protein 6 (ARP6) (Arabidopsis thaliana) GI:21427467; contains Pfam profile PF00022: Actin	3	0.470764	2	0.040951
256607_at	AT3G32930	expressed protein	3	0.694424	2	0.087388
256741_at	AT3G29375	XH domain-containing protein, contains Pfam profile: PF03469: XH domain	3	0.79279	2	0.072284
257773_at	AT3G29185	similar to WRKY11 [Oryza sativa (japonica cultivar-group)] (GB:AAQ20911.1)	3	0.504858	2	0.350085
257225_s_at	AT3G27850;AT3G27830	[AT3G27850, 50S ribosomal protein L12-3, chloroplast (CL12-C), identical to ribosomal protein L12 GB:X68046 (Arabidopsis thaliana) (J. Biol. Chem. 269 (10), 7330-7336 (1994)) ];[AT3G27830, 50S ribosomal protein L12-1, chloroplast (CL12-A), identical to ribosomal protein L12 GB:X68046 (Arabidopsis thaliana) (J. Biol. Chem. 269 (10), 7330-7336 (1994)) ]	3	0.332307	2	0.174487
256753_at	AT3G27160	ribosomal protein S21 family protein, contains Pfam profile: PF01165 ribosomal protein S21	3	0.464998	2	0.134205
258281_at	AT3G26900	shikimate kinase family protein, similar to shikimate kinase precursor GB:CAA45121 (Lycopersicon esculentum); contains Pfam shikimate kinase domain PF01202	3	0.252363	2	0.084867
258076_at	AT3G25920	50S ribosomal protein L15, chloroplast (CL15), identical to GB:P25873 from (Arabidopsis thaliana)	3	0.789286	2	0.189341
258324_at	AT3G22780	CXC domain protein (TSO1), identical to CXC domain protein TSO1 (Arabidopsis thaliana) GI:7767425	3	0.838235	2	0.126376
256967_at	AT3G21060	transducin family protein / WD-40 repeat family protein, contains 4 WD-40 repeats (PF00400); similar to Retinoblastoma-binding protein 5 (RBBP-5) (Homo sapiens)(RBQ-3)	3	0.924069	2	0.067801
257132_at	AT3G20230	50S ribosomal protein L18 family, similar to ribosomal protein L18 (GI:29342325) (Enterococcus faecalis V583); similar to 50S ribosomal protein L18 (Swiss-Prot:O24704) (Synechococcus sp.)	3	0.424069	2	0.311078
257937_at	AT3G19810	expressed protein, contains Pfam PF02620: Uncharacterized ACR, COG1399	3	0.54165	2	0.099294
257044_at	AT3G19720	dynamin family protein, identical to cDNA dynamin-like protein (ARC5) GI: 30349145; contains Pfam profile PF00350: Dynamin family	3	0.617535	2	0.143713
257756_at	AT3G18680	aspartate/glutamate/uridylate kinase family protein, similar to UMP-kinase GB:CAB38122 gi:4468612 from (Lactococcus lactis) ; contains Pfam profile PF00696: Amino acid kinase family	3	0.434225	2	0.198823
258149_at	AT3G18110	pentatricopeptide (PPR) repeat-containing protein, contains Pfam profile: PF01535 PPR repeat	3	0.433184	2	0.4653
258416_at	AT3G17310	methyltransferase family protein, similar to cytosine methyltransferase (GI:7658293) (Arabidopsis thaliana)	3	0.871896	2	0.049913
257891_at	AT3G17170	ribosomal protein S6 family protein (RFC3), annotation temporarily based on supporting cDNA gi:15620809:dbj:AB057424.1:; contains TIGRfam TIGR00166 and Pfam PF01250 profiles ribosomal protein S6.	3	0.974592	2	0.078885
258048_at	AT3G16290	FtsH protease, putative, contains similarity to cell division protein FtsH GI:1652085 from (Synechocystis sp. PCC 6803)	3	0.574034	2	0.161159
258051_at	AT3G16260	metallo-beta-lactamase family protein	3	0.573573	2	0.195129
258334_at	AT3G16010	pentatricopeptide (PPR) repeat-containing protein, contains Pfam profile PF01535: PPR repeat	3	0.688213	2	0.045698
258403_at	AT3G15380	choline transporter-related, contains weak similarity to CD92 protein (Homo sapiens) gi:16945323:emb:CAC82175	3	0.43054	2	0.133312
256855_at	AT3G15190	chloroplast 30S ribosomal protein S20, putative, contains Pfam profile: PF01649 ribosomal protein S20	3	0.725576	2	0.243826
257236_at	AT3G15095	expressed protein	3	0.464321	2	0.081089
257003_at	AT3G14110	tetratricopeptide repeat (TPR)-containing protein, contains Pfam profile PF00515: TPR Domain	3	0.884083	2	0.17906
256960_at	AT3G13510	expressed protein, Pfam profile PF03080: Arabidopsis proteins of unknown function	3	0.276627	2	0.086566
257190_at	AT3G13120	30S ribosomal protein S10, chloroplast, putative, similar to 30S ribosomal protein S10 GB:P02364 (Escherichia coli) (est matches suggest the N-terminal extension)	3	0.839816	2	0.379326
257856_at	AT3G12930	expressed protein, contains Pfam domain PF02410: Domain of unknown function DUF143	3	0.776218	2	0.168146
258927_at	AT3G10160	similar to dihydrofolate synthetase/folylpolyglutamate synthetase (DHFS/FPGS2) [Arabidopsis thaliana] (TAIR:At5g05980.1); similar to tetrahydrofolylpolyglutamate synthase (EC 6.3.2.17) - human (GB:A46281); similar to folylpolyglutamate synthase [Homo sapiens] (GB:CAI39770.1); contains InterPro domain Folylpolyglutamate synthetase (InterPro:IPR001645)	3	0.405422	2	0.302719
259013_at	AT3G07430	YGGT family protein, contains Pfam profile PF02325: YGGT family (unknown function)	3	0.412247	2	0.055421
258538_at	AT3G06950	tRNA pseudouridine synthase family protein, similar to SP:P07649 tRNA pseudouridine synthase A (EC 4.2.1.70) (Uracil hydrolyase) {Escherichia coli}; contains Pfam profile PF01416: tRNA pseudouridine synthase	3	0.472173	2	0.079637
258534_at	AT3G06730	thioredoxin family protein, contains Pfam profile: PF00085 Thioredoxin	3	0.55541	2	0.173549
258585_at	AT3G04340	FtsH protease family protein, similar to chloroplast FtsH protease (Arabidopsis thaliana) GI:1483215; contains Pfam profiles PF01434: Peptidase family M41, PF00004: ATPase AAA family	3	0.955488	2	0.296999
258495_at	AT3G02690	integral membrane family protein, similar to PecM protein (GI:5852331) {Vogesella indigofera} and PecM protein (SP:P42194) (Erwinia chrysanthemi)	3	0.727058	2	0.093914
258494_at	AT3G02450	cell division protein ftsH, putative, similar to SWISS-PROT:P46469 cell division protein ftsH homolog (Lactococcus lactis); contains Pfam domain, PF00004: ATPase, AAA family ('A'TPases 'A'ssociated with diverse cellular 'A'ctivities)	3	0.930126	2	0.088742
258977_s_at	AT3G02020;AT5G14060	[AT3G02020, aspartate kinase, lysine-sensitive, putative, similar to aspartate kinase gi:2257743 (Arabidopsis thaliana) ];[AT5G14060, aspartate kinase, lysine-sensitive, nearly identical to gi:2257743 ]	3	0.478299	2	0.046612
262316_at	AT2G48120	pale cress protein (PAC), identical to PAC (Arabidopsis thaliana) gi:1483213:emb:CAA65334	3	0.539049	2	0.052788
266509_at	AT2G47940	DegP2 protease (DEGP2), identical to DegP2 protease GI:13172275 from (Arabidopsis thaliana); identical to cDNA DegP2 protease (DEGP2) nuclear gene for chloroplast product GI:13172274	3	0.66271	2	0.308741
245150_at	AT2G47590	photolyase/blue light photoreceptor (PHR2), identical to photolyase/blue light photoreceptor PHR2 (Arabidopsis thaliana) GI:3319288; contains Pfam domain, PF00875: deoxyribodipyrimidine photolyase	3	0.742249	2	0.335361
267237_s_at	AT2G44040;AT3G59890	[AT2G44040, dihydrodipicolinate reductase family protein, weak similarity to SP:Q52419 Dihydrodipicolinate reductase (EC 1.3.1.26) (DHPR) {Pseudomonas syringae} ; contains Pfam profiles PF01113: Dihydrodipicolinate reductase N-terminus, PF05173: Dihydrodipicolinate reductase C-terminus ];[AT3G59890, dihydrodipicolinate reductase family protein, weak similarity to SP:Q52419 Dihydrodipicolinate red…	3	0.677392	2	0.069831
260548_at	AT2G43360	biotin synthase (BioB) (BIO2), identical to SP:P54967 Pfam profile PF04055: radical SAM domain protein	3	0.375703	2	0.16572
263980_at	AT2G42770	peroxisomal membrane 22 kDa family protein, contains Mpv17 / PMP22 family domain, Pfam:PF04117	3	0.390967	2	0.092026
267586_at	AT2G41950	expressed protein	3	0.768969	2	0.182898
266051_at	AT2G40760	rhodanese-like domain-containing protein, contains rhodanese-like domain PF00581	3	0.695885	2	0.150012
267356_at	AT2G39930	isoamylase, putative / starch debranching enzyme, putative, similar to isoamylase from (Solanum tuberosum) GI:27728145, (Triticum aestivum) GI:17932898, (Hordeum vulgare) GI:21314275, (Oryza sativa) GI:3252794; contains Pfam profiles PF00128: Alpha amylase catalytic domain, PF02922: Isoamylase N-terminal domain.Mutants have reduced starch content and abnormally structured amylopectins and phytogl…	3	0.220553	2	0.167398
267562_at	AT2G39670	radical SAM domain-containing protein, similar to hypothetical protein PIR:S76698:S76698 contains Pfam profile PF04055: radical SAM domain protein	3	0.960174	2	0.146228
266079_at	AT2G37860	expressed protein	3	0.801202	2	0.172676
266087_at	AT2G37790	aldo/keto reductase family protein, similar to chalcone reductase (Sesbania rostrata)(GI:2792155), and aldose reductase ALDRXV4 (Xerophyta viscosa)(GI:4539944), (Hordeum vulgare)(GI:728592)	3	0.887357	2	0.136303
265965_at	AT2G37500	arginine biosynthesis protein ArgJ family, contains Pfam profile: PF01960 ArgJ family	3	0.887863	2	0.063566
263906_at	AT2G36250	chloroplast division protein FtsZ (FtsZ2-1), identical to chloroplast division protein AtFtsZ2-1 (Arabidopsis thaliana) GI:15636809, plastid division protein FtsZ (Arabidopsis thaliana) GI:14195704	3	0.742939	2	0.112844
267421_at	AT2G35040	AICARFT/IMPCHase bienzyme family protein, similar to SP:P12048 Bifunctional purine biosynthesis protein purH (Includes: Phosphoribosylaminoimidazolecarboxamide formyltransferase (EC 2.1.2.3) (AICAR transformylase); IMP cyclohydrolase (EC 3.5.4.10) (Inosinicase) (IMP synthetase) (ATIC)) {Bacillus subtilis}; contains Pfam profiles PF01808: AICARFT/IMPCHase bienzyme, PF02142: MGS-like domain	3	0.755492	2	0.048122
266957_at	AT2G34640	expressed protein	3	0.940669	2	0.236742
267435_at	AT2G33800	ribosomal protein S5 family protein, contains Pfam profiles PF03719: Ribosomal protein S5, C-terminal domain, PF00333: Ribosomal protein S5, N-terminal domain	3	0.849761	2	0.228614
255850_at	AT2G33450	50S ribosomal protein L28, chloroplast (CL28)	3	0.33523	2	0.216729
264116_at	AT2G31320	poly (ADP-ribose) polymerase, putative / NAD(+) ADP-ribosyltransferase, putative / poly(ADP-ribose) synthetase, putative, similar to poly(ADP)-ribose polymerase (Zea mays) GI:3928871 ; contains Pfam profiles PF00644: Poly(ADP-ribose) polymerase catalytic domain, PF00645: Poly(ADP-ribose) polymerase and DNA-Ligase Zn-finger region, PF02877: Poly(ADP-ribose) polymerase, regulatory domain, PF00533: …	3	0.877055	2	0.044684
266285_at	AT2G29180	expressed protein	3	0.428055	2	0.388509
266158_at	AT2G28070	ABC transporter family protein	3	0.961674	2	0.041239
266863_at	AT2G26930	4-diphosphocytidyl-2-C-methyl-D-erythritol kinase (CMK) (CDPMEK), identical to 4-diphosphocytidyl-2-C-methyl-D-erythritol kinase, chloroplast precursor (CMK) (4-(cytidine-5'-diphospho)-2-C-methyl- D-erythritol kinase)(CDPMEK) (Arabidopsis thaliana) SWISS-PROT:O81014	3	0.526508	2	0.405406
266648_at	AT2G25840	tRNA synthetase class I (W and Y) family protein, contains Pfam profile: PF00579 tRNA synthetases class I (W and Y)	3	0.800877	2	0.22056
266575_at	AT2G24060	translation initiation factor 3 (IF-3) family protein, similar to SP:P33319 Translation initiation factor IF-3 {Proteus vulgaris}; contains Pfam profiles PF00707: Translation initiation factor IF-3, C-terminal domain, PF05198: Translation initiation factor IF-3, N-terminal domain	3	0.97596	2	0.268544
266801_at	AT2G22870	expressed protein	3	0.60024	2	0.050994
265596_at	AT2G20020	expressed protein	3	0.984691	2	0.084477
266951_at	AT2G18940	pentatricopeptide (PPR) repeat-containing protein, contains Pfam profile: PF01535 PPR repeat	3	0.875082	2	0.157433
263420_at	AT2G17240	expressed protein	3	0.378406	2	0.120904
265353_at	AT2G16800	high-affinity nickel-transport family protein, contains Pfam domain, PF03824: High-affinity nickel-transport protein	3	0.571979	2	0.077205
263053_at	AT2G13440	glucose-inhibited division family A protein, similar to GidA from Pseudomonas syringae (GI:10764670); contains Pfam profile PF01134 Glucose inhibited division protein A	3	0.679944	2	0.15116
263864_at	AT2G04530	RNase Z, 97% identical to RNase Z (GI:20975607) (Arabidopsis thaliana); similar to RNase Z (GI:20975609) (Arabidopsis thaliana); identical to cDNA RNase Z (At2g04530) GI:20975606	3	0.439145	2	0.047053
263859_at	AT2G04360	expressed protein	3	0.394499	2	0.070556
264031_at	AT2G03780	translin family protein, similar to SP:Q99598 Translin-associated protein X (Translin-associated factor X) {Homo sapiens}; contains Pfam profile PF01997: Translin family	3	0.861514	2	0.060364
267220_at	AT2G02500	expressed protein, contains Pfam profile: PF01128 uncharacterized protein family UPF0007; identical to GP:12697583 2-C-methyl-D-erythritol 4-phosphate cytidyltransferase {Arabidopsis thaliana}; identical to cDNA 4-Diphosphocytidyl-2C-methyl-D-erythritol synthase (ISPD) GI:7385140	3	0.358322	2	0.230187
265742_at	AT2G01290	expressed protein	3	0.684464	2	0.06208
262062_s_at	AT1G80260;AT1G20570	[AT1G80260, similar to tubulin family protein [Arabidopsis thaliana] (TAIR:At1g20570.1); similar to unnamed protein product [Tetraodon nigroviridis] (GB:CAG01388.1); contains InterPro domain Spc97/Spc98 (InterPro:IPR007259) ];[AT1G20570, tubulin family protein ]	3	0.79378	2	0.048002
260165_at	AT1G79850	30S ribosomal protein S17, chloroplast / CS17 (RPS17), identical to 30S ribosomal protein S17, chloroplast precursor GB:P16180 (Arabidopsis thaliana)	3	0.775429	2	0.186316
262937_at	AT1G79560	encodes an FtsH protease that is localized to the chloroplast	3	0.7562	2	0.155847
263131_at	AT1G78630	ribosomal protein L13 family protein, similar to ribosomal protein L13 GI:170132 from (Spinacia oleracea)	3	0.996496	2	0.153063
259760_at	AT1G77580	myosin heavy chain-related, low similarity to SP:P08799 Myosin II heavy chain, non muscle {Dictyostelium discoideum}	3	0.779465	2	0.096882
259889_at	AT1G76405	expressed protein	3	0.816275	2	0.102836
261119_at	AT1G75350	ribosomal protein L31 family protein, similar to SP:O46917 from (Guillardia theta)	3	0.523713	2	0.109539
262172_at	AT1G74970	ribosomal protein S9 (RPS9), identical to ribosomal protein S9 (Arabidopsis thaliana) GI:5456946	3	0.252827	2	0.28748
260384_at	AT1G74040	2-isopropylmalate synthase 1 (IMS1), identical to 2-isopropylmalate synthase (IMS1) (Arabidopsis thaliana) GI:12330687; identical to cDNA 2-isopropylmalate synthase (IMS1) GI:12330686	3	0.371641	2	0.088888
256343_at	AT1G72090	radical SAM domain-containing protein / TRAM domain-containing protein, contains Pfam profiles PF00919: UPF0004 family protein, PF04055: radical SAM domain protein, PF01938: TRAM domain	3	0.947246	2	0.054788
259942_at	AT1G71260	expressed protein	3	0.877511	2	0.057128
264317_at	AT1G70310	spermidine synthase 2 (SPDSYN2) / putrescine aminopropyltransferase 2, identical to SP:O48661 Spermidine synthase 2 (EC 2.5.1.16) (Putrescine aminopropyltransferase 2) (SPDSY 2) {Arabidopsis thaliana}	3	0.642916	2	0.076415
260368_at	AT1G69700	ABA-responsive protein (HVA22c), identical to AtHVA22c (Arabidopsis thaliana) GI:4884936	3	0.719695	2	0.096899
260343_at	AT1G69200	pfkB-type carbohydrate kinase family protein, contains Pfam profile: PF00294 pfkB family carbohydrate kinase	3	0.944416	2	0.100184
260031_at	AT1G68790	expressed protein	3	0.542268	2	0.044156
264161_at	AT1G65420	expressed protein, contains Pfam profile PF04483: Protein of unknown function (DUF565)	3	0.212136	2	0.053917
264183_at	AT1G65380	receptor-like protein CLAVATA2 (CLV2), identical to receptor-like protein CLAVATA2 (Arabidopsis thaliana) gi:6049566:gb:AAF02654contains leucine rich-repeat domains Pfam:PF00560, INTERPRO:IPR001611;	3	0.35997	2	0.04339
257499_at	AT1G63850	PRLI-interacting factor-related, similar to PRLI-interacting factor G (GI:11139264) (Arabidopsis thaliana); contains Prosite PS00037: Myb DNA-binding domain repeat signature 1	3	0.608536	2	0.039954
261540_at	AT1G63610	expressed protein	3	0.62816	2	0.251292
262668_at	AT1G62830	amine oxidase family protein / SWIRM domain-containing protein, contains Pfam profile: PF01593 Flavin containing amine oxidase	3	0.350962	2	0.06203
263679_at	AT1G59990	DEAD/DEAH box helicase, putative (RH22), similar to RNA helicase GI:3776015 from (Arabidopsis thaliana); contains Pfam profiles PF00271: Helicase conserved C-terminal domain, PF00270: DEAD/DEAH box helicase; matches EST OAO811-2	3	0.852997	2	0.044437
262086_at	AT1G56050	GTP-binding protein-related, similar to GTP-binding protein GI:10176676 from (Bacillus halodurans)	3	0.698415	2	0.147537
265076_at	AT1G55490	RuBisCO subunit binding-protein beta subunit, chloroplast / 60 kDa chaperonin beta subunit / CPN-60 beta, identical to SWISS-PROT:P21240- RuBisCO subunit binding-protein beta subunit, chloroplast precursor (60 kDa chaperonin beta subunit, CPN-60 beta) (Arabidopsis thaliana)	3	0.970392	2	0.19266
262996_at	AT1G54440	similar to 3'-5' exonuclease domain-containing protein / helicase and RNase D C-terminal domain-containing protein / HRDC domain-containing protein [Arabidopsis thaliana] (TAIR:At5g35910.1); similar to Putative nucleolar protein [Oryza sativa (japonica cultivar-group)] (GB:XP_470252.1); contains InterPro domain HRDC domain (InterPro:IPR002121); contains InterPro domain 3'-5' exonuclease (InterPro…	3	0.692208	2	0.036583
262235_at	AT1G48350	ribosomal protein L18 family protein, similar to ribosomal protein L18 GI:3980238 from (Thermotoga maritima)	3	0.954163	2	0.266385
260938_at	AT1G45170	expressed protein, similar to expressed protein [Arabidopsis thaliana] (TAIR:At5g42960.1); similar to expressed protein [Oryza sativa (japonica cultivar-group)] (GB:XP_470465.1)	3	0.656684	2	0.043876
261338_at	AT1G44920	expressed protein	3	0.619596	2	0.18912
262029_at	AT1G35680	50S ribosomal protein L21, chloroplast / CL21 (RPL21), identical to 50S ribosomal protein L21, chloroplast precursor (CL21) (Arabidopsis thaliana) SWISS-PROT:P51412	3	0.946745	2	0.266802
256480_at	AT1G33410	expressed protein	3	0.90164	2	0.040361
261593_at	AT1G33170	dehydration-responsive family protein, similar to early-responsive to dehydration stress ERD3 protein (Arabidopsis thaliana) GI:15320410; contains Pfam profile PF03141: Putative methyltransferase	3	0.434866	2	0.082908
261189_at	AT1G33040	nascent polypeptide-associated complex (NAC) domain-containing protein, similar to alpha-NAC, non-muscle form (Mus musculus) GI:1666690; contains Pfam profile PF01849: NAC domain	3	0.512091	2	0.139574
261190_at	AT1G32990	ribosomal protein L11 family protein, similar to chloroplast ribosomal protein L11 GI:21312 from (Spinacia oleracea)	3	0.756082	2	0.26868
263701_at	AT1G31160	zinc-binding protein, putative / protein kinase C inhibitor, putative, similar to 14 kDa zinc-binding protein (Protein kinase C inhibitor, PKCI) (Zea mays) Swiss-Prot:P42856	3	0.373877	2	0.274569
263220_at	AT1G30610	pentatricopeptide (PPR) repeat-containing protein, contains Pfam profile PF01535: PPR repeat	3	0.261996	2	0.10957
260898_at	AT1G29070	ribosomal protein L34 family protein, similar to plastid ribosomal protein L34 precursor GB:AAF64157 GI:7578860 from (Spinacia oleracea)	3	0.907059	2	0.229559
260857_at	AT1G21880	peptidoglycan-binding LysM domain-containing protein, contains Pfam profile PF01476: LysM domain	3	0.680055	2	0.151143
262502_at	AT1G21600	expressed protein, similar to hypothetical protein GB:AAD41412 GI:5263310 from (Arabidopsis thaliana)	3	0.48822	2	0.10233
260922_at	AT1G21560	expressed protein, similar to hypothetical protein [Arabidopsis thaliana] (TAIR:At4g01170.1); similar to unknown protein [Oryza sativa (japonica cultivar-group)] (GB:AAV24769.1)	3	0.326136	2	0.089648
255779_at	AT1G18650	glycosyl hydrolase family protein 17, similar to beta-1,3-glucanase GI:15150341 from (Camellia sinensis); C-terminal homology only	3	0.360142	2	0.358479
246322_at	AT1G16680	DNAJ heat shock N-terminal domain-containing protein / S-locus protein, putative, similar to S-locus protein 5 GI:6069485 from (Brassica rapa); contains Pfam profile PF00226 DnaJ domain	3	0.65278	2	0.085627
262754_at	AT1G16350	inosine-5'-monophosphate dehydrogenase, putative, strong similarity to SP:P47996 gb:L34684 inosine monophosphate dehydrogenase (IMPDH) from Arabidopsis thaliana; member of the PF:00478 IMP dehydrogenase family	3	0.510376	2	0.084858
260739_at	AT1G15000	serine carboxypeptidase S10 family protein, similar to Serine carboxypeptidase precursor (SP:P32826) (Arabidopsis thaliana); similar to GB:AAD42963 from (Matricaria chamomilla)	3	0.639489	2	0.112539
262847_at	AT1G14840	Encodes a microtubule associated protein (MAP70-4). Expressed in all tissues.	3	0.535344	2	0.2029
261493_at	AT1G14410	DNA-binding protein-related, similar to DNA-binding protein p24 GI:9651810 from (Solanum tuberosum)	3	0.688527	2	0.074503
259357_at	AT1G13380	expressed protein	3	0.370882	2	0.15165
264385_at	AT1G12020	expressed protein	3	0.227466	2	0.044762
264350_at	AT1G11870	seryl-tRNA synthetase, putative / serine--tRNA ligase, putative, similar to PIR:T03949 serine--tRNA ligase (EC 6.1.1.11) serS {Zea mays}; contains Pfam profiles PF00587: tRNA synthetase class II core domain (G, H, P, S and T), PF02403: Seryl-tRNA synthetase N-terminal domain	3	0.380102	2	0.173822
261824_at	AT1G11430	plastid developmental protein DAG, putative, similar to DAG protein, chloroplast precursor (Garden snapdragon) SWISS-PROT:Q38732	3	0.265722	2	0.189403
262451_at	AT1G11130	leucine-rich repeat family protein / protein kinase family protein, contains leucine rich-repeat (LRR) domains Pfam:PF00560, INTERPRO:IPR001611; contains similarity to leucine-rich repeat transmembrane protein kinase 2 (Zea mays) gi:3360291:gb:AAC27895	3	0.388154	2	0.221458
260465_at	AT1G10910	pentatricopeptide (PPR) repeat-containing protein, contains Pfam profile PF01535: PPR repeat	3	0.842922	2	0.33333
264689_at	AT1G09900	pentatricopeptide (PPR) repeat-containing protein, contains Pfam profile PF01535: PPR repeat	3	0.906728	2	0.071808
260678_at	AT1G07970	expressed protein	3	0.899409	2	0.063553
261078_at	AT1G07320	50S ribosomal protein L4, chloroplast (CL4), identical to SP:O50061 from (Arabidopsis thaliana)	3	0.980539	2	0.298271
260815_at	AT1G06950	Encodes a protein thought to be a part of the translocon at the chloroplast inner envelope. Involved in protein import into the chloroplast and chloroplast biogenesis.	3	0.952803	2	0.064824
260790_at	AT1G06240	expressed protein, contains Pfam domain, PF04305: Protein of unknown function (DUF455)	3	0.231704	2	0.190417
260793_at	AT1G06190	expressed protein	3	0.996084	2	0.059818
264575_at	AT1G05190	ribosomal protein L6 family protein, Similar to Mycobacterium RlpF (gb:Z84395). ESTs gb:T75785,gb:R30580,gb:T04698 come from this gene	3	0.91212	2	0.330586
264613_at	AT1G04640	biotin/lipoate A/B protein ligase family protein, similar to lipoyltransferase (LIP2p) (Arabidopsis thaliana) GI:15887052; contains Pfam profile PF03099: Biotin/lipoate A/B protein ligase family	3	0.620624	2	0.235914
264177_at	AT1G02150	pentatricopeptide (PPR) repeat-containing protein, low similiarity to DNA-binding protein (Triticum aestivum) GI:6958202; contains Pfam profile: PF01535 PPR repeat	3	0.95188	2	0.320408
261315_at	AT1G53170	encodes a member of the ERF (ethylene response factor) subfamily B-1 of ERF/AP2 transcription factor family (ATERF-8). The protein contains one AP2 domain. There are 15 members in this subfamily including ATERF-3, ATERF-4, ATERF-7, and leafy petiole.	3	0.873763	3	0.040176
247039_at	AT5G67270	microtubule-associated EB1 family protein, similar to SP:Q9UPY8 Microtubule-associated protein RP/EB family member 3 (Protein EB3) {Homo sapiens}; contains Pfam profiles PF00307: Calponin homology (CH) domain, PF03271: EB1 protein	3	0.967438	5	0.179032
247028_at	AT5G67100	DNA-directed DNA polymerase alpha catalytic subunit, putative, similar to SP:O48653 DNA polymerase alpha catalytic subunit (EC 2.7.7.7) {Oryza sativa}; contains Pfam profiles: PF03175 DNA polymerase type B, organellar and viral, PF00136 DNA polymerase family B, PF03104 DNA polymerase family B, exonuclease domain	3	0.716511	5	0.102769
247056_at	AT5G66750	SNF2 domain-containing protein / helicase domain-containing protein, similar to proliferation-associated SNF2-like protein (Homo sapiens) GI:8980660; contains Pfam profiles PF00271: Helicase conserved C-terminal domain, PF00176: SNF2 family N-terminal domain	3	0.893129	5	0.093739
247078_at	AT5G66000	expressed protein	3	0.888179	5	0.083827
247258_at	AT5G64816	expressed protein	3	0.311275	5	0.095527
247249_at	AT5G64670	ribosomal protein L15 family protein	3	0.450978	5	0.166107
247301_at	AT5G63920	DNA topoisomerase III alpha, putative, similar to Swiss-Prot:Q9NG98 DNA topoisomerase III alpha (Drosophila melanogaster)	3	0.989945	5	0.085106
247355_at	AT5G63670	transcription initiation protein-related, contains weak similarity to Transcription initiation protein SPT4 homolog 1 (Swiss-Prot:Q16550) (Mus musculus)	3	0.811259	5	0.043197
247441_at	AT5G62710	leucine-rich repeat family protein / protein kinase family protein, contains protein kinase domain, Pfam:PF00069; contains leucine-rich repeats, Pfam:PF00560	3	0.657998	5	0.141387
247425_at	AT5G62550	expressed protein	3	0.883331	5	0.298816
247482_at	AT5G62410	SMC2-like condensin, putative (SMC2) (TITAN3), very strong similarity to SMC2-like condensin (TITAN3) (Arabidopsis thaliana) GI:14279543; contains Pfam profiles PF02483: SMC family C-terminal domain, PF02463: RecF/RecN/SMC N terminal domain	3	0.381038	5	0.104641
247667_at	AT5G60150	expressed protein, ; expression supported by MPSS	3	0.947968	5	0.070948
247909_at	AT5G57370	expressed protein, low similarity to nucleic acid binding protein (Homo sapiens) GI:431953	3	0.402872	5	0.036804
247935_at	AT5G56940	ribosomal protein S16 family protein, contains Pfam profile PF00886: ribosomal protein S16	3	0.742327	5	0.064452
248057_at	AT5G55520	similar to expressed protein [Arabidopsis thaliana] (TAIR:At4g26660.1); similar to kinesin heavy chain, putative [Oryza sativa (japonica cultivar-group)] (GB:AAV35794.1)	3	0.699623	5	0.157079
248446_at	AT5G51140	pseudouridine synthase family protein, low similarity to SP:P23851 Ribosomal large subunit pseudouridine synthase C (EC 4.2.1.70) (Pseudouridylate synthase) (Uracil hydrolyase) {Escherichia coli}; contains Pfam profile PF00849: RNA pseudouridylate synthase	3	0.641495	5	0.050729
248526_at	AT5G50730	expressed protein, ; expression supported by MPSS	3	0.481078	5	0.066893
248589_at	AT5G49510	VHL binding protein, putative / prefoldin, putative, similar to Swiss-Prot:Q15765 prefoldin subunit 3 (Von Hippel-Lindau binding protein 1; VHL binding protein-1; VBP-1; HIBBJ46) (Mus musculus)	3	0.94597	5	0.105858
248597_at	AT5G49160	DNA (cytosine-5-)-methyltransferase (ATHIM), identical to SP:P34881 DNA (cytosine-5)-methyltransferase AthI (EC 2.1.1.37) {Arabidopsis thaliana}	3	0.703711	5	0.096437
248678_at	AT5G48870	small nuclear ribonucleoprotein, putative / snRNP, putative / Sm protein, putative, similar to U6 snRNA-associated Sm-like protein LSm5 (Homo sapiens) SWISS-PROT:Q9Y4Y9	3	0.636163	5	0.077534
248696_at	AT5G48360	formin homology 2 domain-containing protein / FH2 domain-containing protein, contains formin homology 2 domain, Pfam:PF02181	3	0.812529	5	0.178619
248691_at	AT5G48310	expressed protein	3	0.878027	5	0.103296
248800_at	AT5G47320	30S ribosomal protein S19, mitochondrial (RPS19)	3	0.610043	5	0.048838
248938_at	AT5G45780	leucine-rich repeat transmembrane protein kinase, putative	3	0.485895	5	0.102457
248963_at	AT5G45700	NLI interacting factor (NIF) family protein, contains Pfam profile PF03031: NLI interacting factor	3	0.799352	5	0.169885
249014_at	AT5G44710	expressed protein, similar to unknown protein (ref:NP_011731.1)	3	0.727251	5	0.097757
249060_at	AT5G44560	SNF7 family protein, contains Pfam domain, PF03357: SNF7 family	3	0.594763	5	0.073251
249036_at	AT5G44200	nuclear cap-binding protein, putative, similar to SP:P52298 20 kDa nuclear cap binding protein (CBP20) (NCBP interacting protein 1) {Homo sapiens}; non-consensus AT donor splice site at exon 4, AC acceptor splice site at exon 5; contains InterPro entry IPR000504: RNA-binding region RNP-1 (RNA recognition motif) (RRM)	3	0.895858	5	0.04484
249184_at	AT5G43020	leucine-rich repeat transmembrane protein kinase, putative	3	0.473454	5	0.067624
249354_at	AT5G40480	expressed protein, ; expression supported by MPSS	3	0.8498	5	0.048492
249424_s_at	AT5G40080;AT5G39800	[AT5G40080, 60S ribosomal protein-related, contains weak similarity to 60S ribosomal protein L27, mitochondrial precursor (YmL27) (Swiss-Prot:P36526) (Saccharomyces cerevisiae) ];[AT5G39800, 60S ribosomal protein-related, contains weak similarity to 60S ribosomal protein L27, mitochondrial precursor (YmL27) (Swiss-Prot:P36526) (Saccharomyces cerevisiae) ]	3	0.383871	5	0.1595
249544_at	AT5G38110	ASF1-like anti-silencing family protein, similar to SP:P32447 Anti-silencing protein 1 {Saccharomyces cerevisiae}; contains Pfam profile PF04729: Anti-silencing protein, ASF1-like	3	0.753245	5	0.069955
249644_at	AT5G37010	expressed protein	3	0.912053	5	0.035076
249641_at	AT5G36950	DegP protease, putative, contains similarity to DegP2 protease GI:13172275 from (Arabidopsis thaliana)	3	0.924265	5	0.057562
249659_s_at	AT5G36710;AT5G36800	[AT5G36710, expressed protein ];[AT5G36800, expressed protein ]	3	0.65452	5	0.220914
246683_at	AT5G33300	chromosome-associated kinesin-related, contains weak similarity to chromosome-associated kinesin KIF4A (Chromokinesin) (Swiss-Prot:P33174) (Mus musculus)	3	0.953641	5	0.058796
246173_s_at	AT5G28370;AT5G28460;AT3G61520	[AT5G28370, pentatricopeptide (PPR) repeat-containing protein, contains Pfam profile PF01535: PPR repeat ];[AT5G28460, pentatricopeptide (PPR) repeat-containing protein, contains Pfam profile PF01535: PPR repeat ];[AT3G61520, pentatricopeptide (PPR) repeat-containing protein, contains Pfam profile PF01535: PPR repeat ]	3	0.773099	5	0.039762
246746_at	AT5G27820	ribosomal protein L18 family protein, similar to SP:P52863 50S ribosomal protein L18 (Aeromonas proteolytica) {Vibrio proteolyticus}	3	0.415568	5	0.132879
246738_at	AT5G27740	expressed protein	3	0.987426	5	0.195402
246920_at	AT5G25090	plastocyanin-like domain-containing protein	3	0.363652	5	0.133155
249809_at	AT5G23910	similar to kinesin motor protein-related [Arabidopsis thaliana] (TAIR:At5g02370.1); similar to OSJNBb0006N15.7 [Oryza sativa (japonica cultivar-group)] (GB:XP_472192.1); contains InterPro domain Kinesin, motor region (InterPro:IPR001752)	3	0.658038	5	0.086892
246003_at	AT5G20720	20 kDa chaperonin, chloroplast (CPN21) (CHCPN10) (CPN20), identical to chloroplast 20 kDa chaperonin, chloroplast precursor (Protein Cpn21), chloroplast protein Cpn10, chloroplast chaperonin 10 (Ch-CPN10), SP:O65282 from (Arabidopsis thaliana); identical to cDNA chaperonin 20 GI:14587372	3	0.577458	5	0.087743
246415_at	AT5G17160	expressed protein	3	0.945995	5	0.103867
246505_at	AT5G16250	expressed protein	3	0.636812	5	0.214692
246479_at	AT5G16060	expressed protein	3	0.770011	5	0.040011
246564_at	AT5G15610	proteasome family protein, contains Pfam domain, PF01399: PCI domain	3	0.684626	5	0.136007
250138_at	AT5G14610	similar to DEAD box RNA helicase (DRH1) [Arabidopsis thaliana] (TAIR:At3g01540.2); similar to DEAD box RNA helicase (DRH1) [Arabidopsis thaliana] (TAIR:At3g01540.1); similar to DEAD box RNA helicase (DRH1) [Arabidopsis thaliana] (TAIR:At3g01540.3); similar to putative RNA helicase, DRH1 [Oryza sativa (japonica cultivar-group)] (GB:XP_462826.1); similar to ATP-dependent RNA helicase DB10 - wood to…	3	0.547869	5	0.04631
250212_at	AT5G13960	SET domain-containing protein (SUVH4), identical to SUVH4 (Arabidopsis thaliana) GI:13517749; contains Pfam profiles PF00856: SET domain, PF05033: Pre-SET motif, PF02182: YDG/SRA domain; identical to cDNA SUVH4 (SUVH4) GI:13517748	3	0.958981	5	0.107587
250228_at	AT5G13840	WD-40 repeat family protein, contains 6 WD-40 repeats (PF00400); similar to Fzr1 (GI:6463679){Homo sapiens}	3	0.730301	5	0.124465
245849_at	AT5G13520	peptidase M1 family protein, similar to SP:P09960 Leukotriene A-4 hydrolase (EC 3.3.2.6) (LTA-4 hydrolase) {Homo sapiens}; contains Pfam profile PF01433: Peptidase family M1	3	0.451796	5	0.114288
258365_s_at	AT5G11880;AT3G14390	[AT5G11880, diaminopimelate decarboxylase, putative / DAP carboxylase, putative, similar to diaminopimelate decarboxylase (Arabidopsis thaliana) GI:6562332; contains Pfam profiles PF02784: Pyridoxal-dependent decarboxylase pyridoxal binding domain, PF00278: Pyridoxal-dependent decarboxylase C-terminal sheet domain ];[AT3G14390, diaminopimelate decarboxylase, putative / DAP carboxylase, putative, …	3	0.804712	5	0.152703
250484_at	AT5G10240	asparagine synthetase 3 (ASN3), identical to asparagine synthetase (ASN3) (Arabidopsis thaliana) GI:3859534	3	0.726859	5	0.112595
250495_at	AT5G09770	ribosomal protein L17 family protein, contains Pfam profile: PF01196 ribosomal protein L17	3	0.921613	5	0.037284
250654_at	AT5G06940	leucine-rich repeat family protein, contains protein kinase domain, Pfam:PF00069; contains leucine-rich repeats, Pfam:PF00560	3	0.788135	5	0.135411
250762_at	AT5G05990	mitochondrial glycoprotein family protein / MAM33 family protein, low similarity to SUAPRGA1 (Emericella nidulans) GI:6562379; contains Pfam profile PF02330: Mitochondrial glycoprotein	3	0.987891	5	0.099165
245709_at	AT5G04320	expressed protein	3	0.857706	5	0.041676
250969_at	AT5G02740	expressed protein	3	0.311015	5	0.250628
251098_at	AT5G01650	macrophage migration inhibitory factor family protein / MIF family protein, contains pfam profile: PF001187 Macrophage migration inhibitory factor	3	0.508355	5	0.094805
252821_at	AT4G39860	expressed protein	3	0.561179	5	0.122692
252877_at	AT4G39630	expressed protein	3	0.964412	5	0.138218
252941_at	AT4G39280	phenylalanyl-tRNA synthetase, putative / phenylalanine--tRNA ligase, putative, similar to SP:Q9Y285 Phenylalanyl-tRNA synthetase alpha chain (EC 6.1.1.20) (Phenylalanine- -tRNA ligase alpha chain) (PheRS) {Homo sapiens}; contains Pfam profile PF01409: tRNA synthetases class II core domain (F)	3	0.901779	5	0.108503
252968_at	AT4G38890	dihydrouridine synthase family protein, contains Pfam domain, PF01207: Dihydrouridine synthase (Dus)	3	0.983683	5	0.037074
253051_at	AT4G37490	G2/mitotic-specific cyclin (CYC1) / B-like cyclin (CYC1), identical to SP:P30183 G2/mitotic-specific cyclin (B-like cyclin) {Arabidopsis thaliana}	3	0.964816	5	0.10662
246269_at	AT4G37110	expressed protein	3	0.567031	5	0.187168
253078_at	AT4G36180	leucine-rich repeat family protein, contains protein kinase domain, Pfam:PF00069; contains leucine-rich repeats, Pfam:PF00560	3	0.760794	5	0.19116
253148_at	AT4G35620	cyclin 2b (CYC2b), identical to cyclin 2b protein (Arabidopsis thaliana) GI:509423	3	0.941544	5	0.060255
253159_at	AT4G35570	high mobility group protein delta (HMGdelta) / HMG protein delta, identical to HMG protein (HMGdelta) (Arabidopsis thaliana) GI:2832363	3	0.947747	5	0.044838
263601_s_at	AT4G34570;AT2G16370	[AT4G34570, bifunctional dihydrofolate reductase-thymidylate synthase 2 / DHFR-TS (THY-2), identical to SP:Q05763 ];[AT2G16370, bifunctional dihydrofolate reductase-thymidylate synthase 1 / DHFR-TS (THY-1), identical to GP:289193:L08593 (SP:Q05762) ]	3	0.86838	5	0.072571
253256_at	AT4G34360	protease-related, similar to PIR:I46078 endothelin converting enzyme, Bos primigenius taurus	3	0.948909	5	0.039881
253234_at	AT4G34265	expressed protein	3	0.556171	5	0.065511
253308_at	AT4G33680	aminotransferase class I and II family protein, low similarity to Aromatic Aminotransferase from Pyrococcus horikoshii GP:14278621; contains Pfam profile PF00155 aminotransferase, classes I and II	3	0.549173	5	0.216423
253340_s_at	AT4G33270;AT4G33260	[AT4G33270, WD-40 repeat family protein, contains 6 WD-40 repeats (PF00400); WD-repeat protein -Daucus carota,PID:g2253631 ];[AT4G33260, WD-40 repeat family protein, contains 6 WD-40 repeats (PF00400); WD-repeat protein -Daucus carota, PID:g2253631 ]	3	0.897419	5	0.191079
253336_at	AT4G33250	eukaryotic translation initiation factor 3 subunit 11 / eIF-3 p25 / eIF3k (TIF3K1), identical to Swiss-Prot:Q9SZA3 eukaryotic translation initiation factor 3 subunit 11 (eIF-3 p25) (eIF3k) (Arabidopsis thaliana); identical to cDNA initiation factor 3k GI:12407752	3	0.522209	5	0.065696
253403_at	AT4G32830	Encodes a member of a family of Ser/Thr kinases whose activities peak during cell division. Transcripts are abundant in tissues rich in dividing cells like roots and flowers but are low or absent in fully expanded leaves and stems. In interphase cells, the protein is predominantly nuclear. During mitosis, the protein associates with plant-specific cytoskeletal structures (preprophase band, phragm…	3	0.794188	5	0.169089
253445_at	AT4G32610	mitochondrial glycoprotein family protein / MAM33 family protein, low similarity to SP:P40513 Mitochondrial acidic protein MAM33, mitochondrial precursor {Saccharomyces cerevisiae}; contains Pfam profile PF02330: Mitochondrial glycoprotein	3	0.98913	5	0.156005
253438_at	AT4G32520	glycine hydroxymethyltransferase, putative / serine hydroxymethyltransferase, putative / serine/threonine aldolase, putative, similar to serine hydroxymethyltransferase (Chlamydomonas reinhardtii) GI:17066746; contains Pfam profile PF00464: serine hydroxymethyltransferase	3	0.783348	5	0.062019
253480_at	AT4G31840	plastocyanin-like domain-containing protein	3	0.891824	5	0.123195
253538_at	AT4G31460	ribosomal protein L28 family protein, ribosomal protein YmL14 precursor, mitochondrial - Saccharomyces cerevisiae,PIR2:S50921	3	0.744231	5	0.047892
253516_at	AT4G31360	expressed protein	3	0.709989	5	0.232984
253558_at	AT4G31120	Skb1 methyltransferase family protein, contains Pfam profile: PF05185 Skb1 methyltransferase	3	0.925257	5	0.042315
253726_at	AT4G29430	40S ribosomal protein S15A (RPS15aE), ribosomal protein S15a - Brassica napus,PIR2:S20945	3	0.566312	5	0.15811
253733_at	AT4G29170	Mnd1 family protein, contains Pfam PF03962: Mnd1 family	3	0.888231	5	0.084465
253757_at	AT4G28950	Rac-like GTP-binding protein (ARAC7), identical to rac GTP binding protein Arac7 GI:3702962 from (Arabidopsis thaliana)	3	0.434029	5	0.080338
253773_s_at	AT4G28360;AT1G52370	[AT4G28360, ribosomal protein L22 family protein ];[AT1G52370, ribosomal protein L22 family protein, similar to GB:Z67753 from (Odontella sinensis) ]	3	0.887827	5	0.03759
253935_at	AT4G26870	aspartyl-tRNA synthetase, putative / aspartate--tRNA ligase, putative, simialr to aspartate-tRNA ligase (EC 6.1.1.12) from Drosophila melanogaster GI:4512034, Homo sapiens SP:P14868, Rattus norvegicus SP:P15178; contains Pfam profile PF00152 tRNA synthetases class II (D, K and N)	3	0.881097	5	0.067709
253952_at	AT4G26840	ubiquitin-like protein (SMT3), identical to Ubiquitin-like protein SMT3 SP:P55852 from(Arabidopsis thaliana); identical to cDNA SMT3 protein GI:1707371	3	0.914706	5	0.101436
254004_at	AT4G26300	arginyl-tRNA synthetase, putative / arginine--tRNA ligase, putative, similar to SP:P37880 Arginyl-tRNA synthetase (EC 6.1.1.19) (Arginine--tRNA ligase) (ArgRS) {Cricetulus longicaudatus}; contains Pfam profiles PF00750: arginyl-tRNA synthetase, PF03485: arginyl-tRNA synthetase N-terminal domain	3	0.983187	5	0.174122
254109_at	AT4G25240	multi-copper oxidase type I family protein, pollen-specific protein precursor -Nicotiana tabacum, PID:g19902; contains Pfam profile: PF00394 Multicopper oxidase	3	0.636077	5	0.063471
254084_at	AT4G24940	SUMO activating enzyme 1a (SAE1a), identical to SUMO activating enzyme 1a (Arabidopsis thaliana) GI:22652850; contains Pfam profile PF00899: ThiF family	3	0.625243	5	0.0367
254233_at	AT4G23800	high mobility group (HMG1/2) family protein, similar to HMG2B (Homo sapiens) GI:32335; contains Pfam profile PF00505: HMG (high mobility group) box	3	0.928714	5	0.159983
257063_s_at	AT4G21460;AT3G18240	[AT4G21460, expressed protein ];[AT3G18240, expressed protein ]	3	0.44617	5	0.144108
254620_at	AT4G18590	expressed protein	3	0.961228	5	0.083202
245343_at	AT4G15830	expressed protein	3	0.646704	5	0.21675
254742_at	AT4G13430	aconitase family protein / aconitate hydratase family protein, contains Pfam profile PF00330: Aconitase family (aconitate hydratase	3	0.566457	5	0.068025
255236_at	AT4G05520	calcium-binding EF hand family protein, similar to EH-domain containing protein 1 from {Mus musculus} SP:Q9WVK4, {Homo sapiens} SP:Q9H4M9, receptor-mediated endocytosis 1 from (Caenorhabditis elegans) GI:13487775, GI:13487777, GI:13487779; contains INTERPRO:IPR002048 calcium-binding EF-hand domain	3	0.917331	5	0.043158
255224_at	AT4G05400	expressed protein	3	0.5826	5	0.108822
255265_at	AT4G05190	kinesin-like protein A, putative, kinesin like protein A, Arabidopsis thaliana, gb:Q07970	3	0.754994	5	0.204603
255449_at	AT4G02820	pentatricopeptide (PPR) repeat-containing protein, low similarity to DNA-binding protein (Triticum aestivum) GI:6958202; contains Pfam profile PF01535: PPR repeat	3	0.962692	5	0.061836
255460_at	AT4G02800	expressed protein, similar to A. thaliana hypothetical protein T6B20.12 (1946366)	3	0.743685	5	0.247426
255446_at	AT4G02750	pentatricopeptide (PPR) repeat-containing protein, contains INTERPRO:IPR002885 PPR repeats	3	0.515616	5	0.07359
255562_at	AT4G02070	DNA mismatch repair protein MSH6-1 (MSH6-1) (AGAA.3), identical to SP:O04716 DNA mismatch repair protein MSH6-1 (AtMsh6-1) cress) {Arabidopsis thaliana}	3	0.70075	5	0.052643
255597_at	AT4G01730	zinc finger (DHHC type) family protein, contains Pfam profile PF01529: DHHC zinc finger domain	3	0.775381	5	0.170366
251175_at	AT3G63250	homocysteine S-methyltransferase 2 (HMT-2), 99.7% identical to homocysteine S-methyltransferase AtHMT-2 (GI:6685163) (Arabidopsis thaliana)	3	0.945685	5	0.045277
251152_at	AT3G63130	RAN GTPase activating protein 1 (RanGAP1), contains Pfam PF00560: Leucine Rich Repeat domains; identical to RAN GTPase activating protein 1 (GI:6708466)(Arabidopsis thaliana)	3	0.699398	5	0.051203
251446_at	AT3G59840	expressed protein	3	0.612147	5	0.097543
251483_at	AT3G59650	mitochondrial ribosomal protein L51/S25/CI-B8 family protein, low similarity to mitochondrial ribosomal protein bMRP36a (Mus musculus) GI:13559406; contains Pfam profile PF05047: Mitochondrial ribosomal protein L51 / S25 / CI-B8 domain	3	0.762121	5	0.21428
251556_at	AT3G58840	expressed protein	3	0.327367	5	0.038308
251536_at	AT3G58610	ketol-acid reductoisomerase, identical to ketol-acid reductoisomerase, chloroplast precursor (EC 1.1.1.86) (Acetohydroxy-acid reductoisomerase) (Alpha-keto-beta-hydroxylacil reductoisomerase) (Swiss-Prot:Q05758) (Arabidopsis thaliana)	3	0.94636	5	0.098156
251537_at	AT3G58470	expressed protein, several hypothetical proteins - Saccharomyces cerevisiae	3	0.928083	5	0.055429
251574_at	AT3G58100	glycosyl hydrolase family protein 17, similar to elicitor inducible chitinase Nt-SubE76 GI:11071974 from (Nicotiana tabacum); C-terminal homology only	3	0.244787	5	0.073817
251608_at	AT3G57860	expressed protein	3	0.934002	5	0.06551
251599_at	AT3G57610	adenylosuccinate synthetase (ADSS), identical to adenylosuccinate synthetase, chloroplast precursor (EC 6.3.4.4) (IMP-- aspartate ligase) (AdSS) (AMPSase) (Swiss-Prot:Q96529) (Arabidopsis thaliana)	3	0.934523	5	0.22451
246315_at	AT3G56870	expressed protein	3	0.773782	5	0.070065
251718_at	AT3G56100	leucine-rich repeat transmembrane protein kinase, putative, hypothetical proteins - Arabidopsis thaliana	3	0.752151	5	0.076998
251778_at	AT3G55660	member of KPP-like gene family, homolog of KPP (kinase partner protein) gene in tomato; expressed protein, contains Pfam profile PF03759: Domain of unknown function (DUF315)	3	0.925976	5	0.101167
251803_at	AT3G55350	expressed protein	3	0.897744	5	0.045859
251844_at	AT3G54630	expressed protein, weak similarity to retinoblastoma-associated protein HEC (Homo sapiens) GI:2501873	3	0.378457	5	0.043152
251886_at	AT3G54260	expressed protein, various predicted proteins, Arabidopsis thaliana	3	0.168108	5	0.094374
251966_at	AT3G53380	lectin protein kinase family protein, contains Pfam domains, PF00069: Protein kinase domain, PF00138: Legume lectins alpha domain, and PF00139: Legume lectins beta domain	3	0.475361	5	0.058645
251982_at	AT3G53190	pectate lyase family protein, similar to pectate lyase 2 GP:6606534 from (Musa acuminata)	3	0.354773	5	0.077185
252089_at	AT3G52110	expressed protein	3	0.796461	5	0.079075
252078_at	AT3G51740	leucine-rich repeat transmembrane protein kinase, putative, brassinosteroid-insensitive protein BRI1 - Arabidopsis thaliana, PIR:T09356	3	0.549111	5	0.089658
252077_at	AT3G51720	expressed protein, contains Pfam PF05701: Plant protein of unknown function (DUF827)	3	0.986168	5	0.067541
252149_at	AT3G51290	proline-rich family protein	3	0.455772	5	0.217431
252148_at	AT3G51280	male sterility MS5, putative, similar to male sterility MS5 (Arabidopsis thaliana) GI:3859112; contains Pfam profile PF00515 TPR Domain	3	0.938511	5	0.130122
252189_at	AT3G50070	cyclin family protein, similar to cyclin D3.1 protein (Nicotiana tabacum) GI:4160300, CycD3;2 (Lycopersicon esculentum) GI:6434199; contains Pfam profiles PF00134: Cyclin, N-terminal domain, PF02984: Cyclin, C-terminal domain	3	0.535732	5	0.042822
252245_at	AT3G49710	pentatricopeptide (PPR) repeat-containing protein, contains Pfam profile PF01535: PPR repeat	3	0.471574	5	0.049879
252254_at	AT3G49250	expressed protein	3	0.594666	5	0.047083
252562_s_at	AT3G46320;AT3G45930	[AT3G46320, histone H4, nearly identical to histone H4 (Arabidopsis thaliana) GI:166740 ];[AT3G45930, histone H4, identical to histone H4 from Lycopersicon esculentum GI:297150, Lolium temulentum SP:P02308, Acropora formosa GI:455652, Citrus jambhiri GI:16797797 ]	3	0.202094	5	0.073521
252654_at	AT3G44740	tRNA synthetase class II (G, H, P and S) family protein, similar to SP:O23627 Glycyl-tRNA synthetase (EC 6.1.1.14) (Glycine--tRNA ligase) (GlyRS) {Arabidopsis thaliana}; contains Pfam profile PF00587: tRNA synthetase class II core domain (G, H, P, S and T)	3	0.512188	5	0.108417
252691_at	AT3G44050	kinesin motor protein-related, KLP2 protein, Xenopus laevis, PIR:T30335	3	0.707171	5	0.159839
257740_at	AT3G27330	zinc finger (C3HC4-type RING finger) family protein, contains Pfam profiles: PF00097 zinc finger, C3HC4 type (RING finger), PF01697 Domain of unknown function	3	0.443405	5	0.102933
258067_at	AT3G25980	mitotic spindle checkpoint protein, putative (MAD2), identical to Swiss-Prot:Q9LU93 mitotic spindle checkpoint protein MAD2 (Arabidopsis thaliana)	3	0.735934	5	0.150866
258135_at	AT3G24506	expressed protein	3	0.432204	5	0.055549
256864_at	AT3G23890	DNA topoisomerase, ATP-hydrolyzing / DNA topoisomerase II / DNA gyrase (TOP2), identical to SP:P30182 DNA topoisomerase II (EC 5.99.1.3) {Arabidopsis thaliana}	3	0.867604	5	0.188325
258098_at	AT3G23670	phragmoplast-associated kinesin-related protein, putative, similar to kinesin like protein GB:CAB10194 from (Arabidopsis thaliana)	3	0.944359	5	0.078259
256978_at	AT3G21110	phosphoribosylamidoimidazole-succinocarboxamide synthase / SAICAR synthetase (PUR7), identical to phosphoribosylamidoimidazole-succinocarboxamide synthase, chloroplast (precursor) SP:P38025 from (Arabidopsis thaliana)	3	0.578194	5	0.053986
257115_at	AT3G20150	kinesin motor family protein, contains Pfam domain, PF00225: Kinesin motor domain	3	0.822062	5	0.116144
257020_at	AT3G19590	WD-40 repeat family protein / mitotic checkpoint protein, putative, contains 5 WD-40 repeats (PF00400) (1 weak); similar to testis mitotic checkpoint protein BUB3 (GB:AAC28439,SP:O43684)(Homo sapiens)	3	0.737508	5	0.199722
257724_at	AT3G18510	expressed protein	3	0.503663	5	0.077993
257005_at	AT3G14190	expressed protein	3	0.789519	5	0.067672
257189_at	AT3G13222	expressed protein	3	0.946142	5	0.04147
257134_at	AT3G12870	expressed protein	3	0.553922	5	0.147555
259290_at	AT3G11520	cyclin, putative (CYC2), similar to cyclin (Arabidopsis thaliana) GI:1360646; contains Pfam profiles PF00134: Cyclin, N-terminal domain, PF02984: Cyclin, C-terminal domain; identical to cDNA cyclin box (cyc2) partial cds GI:456019	3	0.928947	5	0.180675
259151_at	AT3G10310	kinesin motor protein-related, similar to carboxy-terminal kinesin 2 GB:P79955 (Xenopus laevis)	3	0.458481	5	0.114169
258514_at	AT3G06610	DNA-binding enhancer protein-related, similar to huntingtin interacting protein HYPK (GI:3329429) (Homo sapiens); identical to Egd2p (GI:172043) (Saccharomyces cerevisiae) similar to EGD2 protein (GAL4 DNA-binding enhancer protein 2) (Swiss-Prot:P38879) (Saccharomyces cerevisiae)	3	0.966819	5	0.067046
249975_s_at	AT3G06320;AT5G18790	[AT3G06320, ribosomal protein L33 family protein, similar to 50S ribosomal protein L33 GB:Q9ZC89 (Rickettsia prowazekii) ];[AT5G18790, ribosomal protein L33 family protein, ribosomal protein L33, Rickettsia prowazekii, PIR:E71650 ]	3	0.482272	5	0.139506
258471_at	AT3G06030	NPK1-related protein kinase, putative (ANP3), similar to protein kinase (Nicotiana tabacum) gi:456309:dbj:BAA05648; identical to cDNA NPK1-related protein kinase 3 GI:2342426	3	0.764175	5	0.049605
258867_at	AT3G03130	expressed protein, ; expression supported by MPSS	3	0.932592	5	0.126559
258480_at	AT3G02640	expressed protein	3	0.8502	5	0.256729
258859_at	AT3G02120	hydroxyproline-rich glycoprotein family protein	3	0.76338	5	0.198727
259003_at	AT3G02010	pentatricopeptide (PPR) repeat-containing protein, contains Pfam profile PF01535: PPR repeat	3	0.51385	5	0.042934
245124_at	AT2G47580	small nuclear ribonucleoprotein U1A / spliceosomal protein U1A / U1snRNP-specific protein, identical to GB:Z49991 U1snRNP-specific protein (Arabidopsis thaliana)	3	0.922684	5	0.092913
267510_at	AT2G45640	sin3 associated polypeptide p18 family protein, similar to Sin3 associated polypeptide p18 (2HOR0202) (Swiss-Prot:O00422) (Homo sapiens)	3	0.605125	5	0.046239
263973_at	AT2G42740	similar to 60S ribosomal protein L11 (RPL11B) [Arabidopsis thaliana] (TAIR:At3g58700.1); similar to 60S ribosomal protein L11 (RPL11C) [Arabidopsis thaliana] (TAIR:At4g18730.1); similar to ribosomal protein RL5 [Cicer arietinum] (GB:CAD56220.1); contains InterPro domain Mitochondrial ribosomal protein L5 (InterPro:IPR003236); contains InterPro domain Ribosomal protein L5 (InterPro:IPR002132)	3	0.932217	5	0.181161
263975_at	AT2G42710	ribosomal protein L1 family protein	3	0.736488	5	0.106981
267636_at	AT2G42110	expressed protein	3	0.390602	5	0.146913
245104_at	AT2G41600	expressed protein	3	0.310396	5	0.055717
266982_at	AT2G39500	expressed protein	3	0.664521	5	0.063606
266401_s_at	AT2G38620;AT3G54180	[AT2G38620, cell divsion control protein, putative, similar to SWISS-PROT:P25859 cell division control protein 2 homolog B (Arabidopsis thaliana); contains protein kinase domain, Pfam:PF00069 ];[AT3G54180, cell division control protein 2 homolog B (CDC2B), identical to cell division control protein 2 homolog B (Arabidopsis thaliana) SWISS-PROT:P25859 ]	3	0.644271	5	0.116406
265964_at	AT2G37510	RNA-binding protein, putative, similar to SP:P10979 Glycine-rich RNA-binding, abscisic acid-inducible protein {Zea mays}; contains InterPro entry IPR000504: RNA-binding region RNP-1 (RNA recognition motif) (RRM)	3	0.635716	5	0.08457
263843_at	AT2G37020	translin family protein, similar to SP:Q62348 Translin {Mus musculus}; contains Pfam profile PF01997: Translin family	3	0.936705	5	0.064823
263960_at	AT2G36200	kinesin motor protein-related	3	0.915617	5	0.08584
266641_at	AT2G35605	SWIB complex BAF60b domain-containing protein, contains Pfam profile PF02201: BAF60b domain of the SWIB complex	3	0.979832	5	0.170324
267118_at	AT2G32590	barren family protein, low similarity to SP:Q9Y7R3 Condensin complex subunit 2 (p105) {Schizosaccharomyces pombe}; contains Pfam profile PF05786: Barren protein	3	0.359582	5	0.084792
266668_at	AT2G29760	pentatricopeptide (PPR) repeat-containing protein, contains Pfam profile PF01535: PPR repeat	3	0.514664	5	0.04356
264061_at	AT2G27970	cyclin-dependent kinase, putative / CDK, putative, similar to Cks1 protein (Arabidopsis thaliana) gi:2274859:emb:CAA03859	3	0.465505	5	0.22515
264377_at	AT2G25060	plastocyanin-like domain-containing protein	3	0.422682	5	0.28543
265349_at	AT2G22610	kinesin motor protein-related	3	0.984653	5	0.13818
265429_at	AT2G20710	pentatricopeptide (PPR) repeat-containing protein, low similarity to DNA-binding protein (Triticum aestivum) GI:6958202; contains Pfam profile PF01535: PPR repeat	3	0.809805	5	0.037425
263373_at	AT2G20515	expressed protein	3	0.290376	5	0.118821
265946_s_at	AT2G19520;AT4G29730	[AT2G19520, WD-40 repeat protein (MSI4), contains 6 (4 significant) WD-40 repeats (PF0400); identical to WD-40 repeat protein MSI4 (SP:O22607) (Arabidopsis thaliana) ];[AT4G29730, similar to WD-40 repeat protein (MSI4) [Arabidopsis thaliana] (TAIR:At2g19520.1); similar to putative WD-repeat protein RBAP1 [Oryza sativa (japonica cultivar-group)] (GB:NP_916585.1); similar to nucleosome/chromatin as…	3	0.998822	5	0.08236
263636_at	AT2G11910	expressed protein	3	0.960359	5	0.04828
265776_at	AT2G07340	prefoldin-related KE2 family protein, contains similarity to Swiss-Prot:O60925 prefoldin subunit 1 (Homo sapiens); contains Pfam domain, PF01920: KE2 family protein	3	0.423761	5	0.071971
266427_at	AT2G07170	similar to expressed protein [Arabidopsis thaliana] (TAIR:At4g27060.1); similar to potyviral helper component protease-interacting protein 2 [Solanum tuberosum subsp. andigena] (GB:CAD45375.1); contains InterPro domain Arabidopsis thaliana protein of unknown function DUF813 (InterPro:IPR008531)	3	0.930916	5	0.109481
265864_at	AT2G01750	Encodes a microtubule associated protein (MAP70-3). Expressed in all tissues.	3	0.574492	5	0.077836
260329_at	AT1G80370	cyclin, putative, similar to cyclin A2 (Lycopersicon esculentum) GI:5420276; contains Pfam profiles PF00134: Cyclin, N-terminal domain, PF02984: Cyclin, C-terminal domain	3	0.50582	5	0.067047
264293_at	AT1G78770	cell division cycle family protein, similar to cell division cycle protein GI:603230 from (Homo sapiens); contains Pfam profile PF00515 TPR Domain 148977 (apparently not full-length).	3	0.539593	5	0.0449
259679_at	AT1G77720	protein kinase family protein, contains protein kinase domain, Pfam:PF00069	3	0.76861	5	0.062505
259978_at	AT1G76540	cell division control protein, putative, similar to SWISS-PROT:Q38775, cell division control protein 2 homolog D (Antirrhinum majus); contains protein kinase domain, Pfam:PF00069	3	0.917616	5	0.102187
261780_at	AT1G76310	cyclin, putative, similar to B-like cyclin GI:780267 from (Medicago sativa); contains Pfam profiles PF00134: Cyclin, N-terminal domain, PF02984: Cyclin, C-terminal domain	3	0.75791	5	0.086302
261122_at	AT1G75330	ornithine carbamoyltransferase, chloroplast / ornithine transcarbamylase / OTCase (OTC), identical to SP:O50039 Ornithine carbamoyltransferase, chloroplast precursor (EC 2.1.3.3) (OTCase) (Ornithine transcarbamylase) {Arabidopsis thaliana}	3	0.355388	5	0.040006
256507_at	AT1G75150	similar to expressed protein [Arabidopsis thaliana] (TAIR:At3g28770.1); similar to retinitis pigmentosa GTPase regulator-like protein [Takifugu rubripes] (GB:AAG00554.1)	3	0.233266	5	0.049742
260250_at	AT1G74260	AIR synthase-related family protein, contains Pfam profiles: PF00586 AIR synthase related protein, N-terminal domain, PF02769 AIR synthase related protein, C-terminal domain	3	0.894002	5	0.067659
260095_at	AT1G73230	nascent polypeptide-associated complex (NAC) domain-containing protein, similar to SP:P20290 Transcription factor BTF3 (RNA polymerase B transcription factor 3) {Homo sapiens}; contains Pfam profile PF01849: NAC domain	3	0.796346	5	0.21729
260100_at	AT1G73177	expressed protein	3	0.357471	5	0.04225
259912_at	AT1G72670	calmodulin-binding family protein, low similarity to SF16 protein (Helianthus annuus) GI:560150; contains Pfam profile PF00612: IQ calmodulin-binding motif	3	0.720395	5	0.045971
259920_at	AT1G72550	tRNA synthetase beta subunit family protein, contains Pfam profiles: PF03484 phenylalanine-tRNA synthetase, B5 domain, PF03483 B3/4 domain; an isoform contains a non-consensus TG acceptor splice site at a terminal exon.	3	0.705827	5	0.212702
260446_at	AT1G72420	chaperone-related, similar to Complex I intermediate-associated protein 30, mitochondrial precursor (CGI-65) (Swiss-Prot:Q9Y375) (Homo sapiens); similar to Probable complex I intermediate-associated protein 30 (Swiss-Prot:Q9LQI7) (Arabidopsis thaliana)	3	0.964695	5	0.062204
259851_at	AT1G72250	kinesin motor protein-related	3	0.420194	5	0.198378
245190_at	AT1G67690	peptidase M3 family protein / thimet oligopeptidase family protein, similar to SP:P42676 Neurolysin, mitochondrial precursor (EC 3.4.24.16) (Mitochondrial oligopeptidase M) {Rattus norvegicus}; contains Pfam profile PF01432: Peptidase family M3	3	0.75902	5	0.096141
260192_at	AT1G67630	DNA polymerase alpha subunit B family, contains Pfam profile: PF04058 DNA polymerase alpha subunit B	3	0.965832	5	0.116701
262336_at	AT1G64220	preprotein translocase-related, similar to TOM7 protein (Solanum tuberosum) GI:3319774	3	0.436902	5	0.038056
262346_at	AT1G63980	D111/G-patch domain-containing protein, contains Pfam profile PF01585: G-patch domain	3	0.970531	5	0.036554
259686_at	AT1G63100	scarecrow transcription factor family protein, similar to GI:1497987 from (Arabidopsis thaliana) (Cell (1996) In press)	3	0.492373	5	0.152079
264308_at	AT1G61990	mitochondrial transcription termination factor-related / mTERF-related, contains Pfam profile PF02536: mTERF	3	0.495617	5	0.099435
262081_at	AT1G59540	kinesin motor protein-related, similar to kinesin motor protein (kin2) GI:2062751 from (Ustilago maydis)	3	0.883284	5	0.1245
260595_at	AT1G55890	pentatricopeptide (PPR) repeat-containing protein, contains Pfam profile PF01535: PPR repeat	3	0.83542	5	0.119772
261364_at	AT1G53140	dynamin family protein, low similarity to dynamin-like protein E (Arabidopsis thaliana) GI:19423872; contains Pfam profile PF00350: Dynamin family	3	0.982709	5	0.209539
261859_at	AT1G50490	ubiquitin-conjugating enzyme 20 (UBC20), nearly identical to ubiquitin-conjugating enzyme UBC20 (Arabidopsis thaliana) GI:22530867; contains Pfam profile PF00179: Ubiquitin-conjugating enzyme	3	0.97191	5	0.223715
262467_at	AT1G50240	armadillo/beta-catenin repeat family protein, contains Pfam profile: PF00514 armadillo/beta-catenin-like repeat	3	0.949595	5	0.112341
261636_at	AT1G50110	branched-chain amino acid aminotransferase 6 / branched-chain amino acid transaminase 6 (BCAT6), contains Pfam profile: PF01063 aminotransferase class IV; identical to SP:Q9LPM9 Branched-chain amino acid aminotransferase 6 (EC 2.6.1.42) (Atbcat-6) {Arabidopsis thaliana}	3	0.732689	5	0.082329
261602_at	AT1G49630	Zinc metalloprotease pitrilysin subfamily A. Signal peptide degrading enzyme targeted to mitochondria and chloroplasts. Expressed in flower, leaf and root. Not expressed in silique and shoot.	3	0.954993	5	0.111945
261302_at	AT1G48580	expressed protein	3	0.285823	5	0.052681
262434_at	AT1G47670	amino acid transporter family protein, similar to lysine and histidine specific transporter GI:2576361 from (Arabidopsis thaliana); contains Pfam profile PF01490: Transmembrane amino acid transporter protein	3	0.307392	5	0.060159
261330_at	AT1G44900	DNA replication licensing factor, putative, similar to DNA replication licensing factor MCM2 from {Xenopus laevis} SP:P55861, SP:P49736 {Homo sapiens}; contains Pfam profile PF00493: MCM2/3/5 family	3	0.382245	5	0.102332
245739_at	AT1G44110	cyclin, putative, similar to mitotic cyclin a2-type (Glycine max) GI:857397, cyclin A-like protein (Nicotiana tabacum) GI:1064927; contains Pfam profiles PF00134: Cyclin, N-terminal domain, PF02984: Cyclin, C-terminal domain	3	0.671808	5	0.196782
264418_at	AT1G43190	polypyrimidine tract-binding protein, putative / heterogeneous nuclear ribonucleoprotein, putative, similar to Polypyrimidine tract-binding protein 1 (PTB) (Heterogeneous nuclear ribonucleoprotein I) (hnRNP I) from {Rattus norvegicus} SP:Q00438, {Homo sapiens} SP:P26599, (Homo sapiens) GI:35770; contains InterPro entry IPR000504: RNA-binding region RNP-1 (RNA recognition motif) (RRM)	3	0.554489	5	0.052667
261159_s_at	AT1G34460;AT5G06150	[AT1G34460, cyclin, putative, strong similarity to cyclin (Arabidopsis thaliana) GI:1360646 ];[AT5G06150, cyclin 1b (CYC1b), identical to cyclin (Arabidopsis thaliana) GI:1360646 ]	3	0.417176	5	0.093277
246581_at	AT1G31760	SWIB complex BAF60b domain-containing protein, contains Pfam profile PF02201: BAF60b domain of the SWIB complex	3	0.713324	5	0.060943
263706_s_at	AT1G31180;AT5G14200	[AT1G31180, 3-isopropylmalate dehydrogenase, chloroplast, putative, strong similarity to SP:P29102 3-isopropylmalate dehydrogenase, chloroplast precursor {Brassica napus}; EST gb:F14478 comes from this gene ];[AT5G14200, 3-isopropylmalate dehydrogenase, chloroplast, putative, strong similarity to SP:P29102 3-isopropylmalate dehydrogenase, chloroplast precursor {Brassica napus} ]	3	0.659726	5	0.175979
262501_at	AT1G21690	replication factor C 37 kDa, putative, Similar to SWISS-PROT:P35249 activator 1 37 kDa subunit (Replication factor C 37 kDa subunit, A1 37 kDa subunit, RF-C 37 kDa subunit, RFC37) (Homo sapiens); contains Pfam domain, PF00004: ATPase, AAA family	3	0.940568	5	0.107692
262802_at	AT1G20930	cell division control protein, putative, cdc2MsF (Medicago sativa) gi:1806146:emb:CAA65982	3	0.967403	5	0.049036
259543_at	AT1G20580	small nuclear ribonucleoprotein, putative / snRNP, putative / Sm protein, putative, similar to small nuclear ribonucleoprotein Sm D3 (snRNP core protein D3, Sm-D3) (Mus musculus) SWISS-PROT:P43331	3	0.914245	5	0.130501
255885_at	AT1G20330	S-adenosyl-methionine-sterol-C-methyltransferase, identical to sterol-C-methyltransferase GI:1061040 from (Arabidopsis thaliana)	3	0.236085	5	0.040217
261223_at	AT1G19950	abscisic acid-responsive HVA22 family protein, weak similarity to SP:Q00765 Polyposis locus protein 1 (TB2 protein) {Homo sapiens}; contains Pfam profile PF03134: TB2/DP1, HVA22 family	3	0.417079	5	0.060979
261660_at	AT1G18370	kinesin motor family protein (NACK1), similar to kinesin heavy chain isolog GB:AAB63609 GI:2262101 from (Arabidopsis thaliana)	3	0.891528	5	0.207709
260683_at	AT1G17560	ribosomal protein L14 family protein, similar to GB:Z98756 from (Mycobacterium leprae)	3	0.938737	5	0.26152
261765_at	AT1G15570	cyclin, putative, similar to cyclin A2 (Lycopersicon esculentum) GI:5420276, cyclin (Medicago sativa) GI:1050559; contains Pfam profiles PF00134: Cyclin, N-terminal domain, PF02984: Cyclin, C-terminal domain	3	0.61525	5	0.036315
262573_at	AT1G15390	peptide deformylase, mitochondrial / polypeptide deformylase 1A (PDF1A), nearly identical to SP:Q9FV53 Peptide deformylase, mitochondrial precursor (EC 3.5.1.88) (PDF) (Polypeptide deformylase) {Arabidopsis thaliana}; contains Pfam profile PF01327: polypeptide deformylase; supporting cDNA gi:11320951:gb:AF250959.1:AF250959	3	0.759253	5	0.085511
256070_at	AT1G13730	nuclear transport factor 2 (NTF2) family protein / RNA recognition motif (RRM)-containing protein, contains Pfam profiles PF02136: Nuclear transport factor 2 (NTF2) domain, PF00076: RNA recognition motif (a.k.a. RRM, RBD, or RNP domain)	3	0.866981	5	0.03643
262758_at	AT1G10780	F-box family protein, ; similar to SKP1 interacting partner 2 (SKIP2) TIGR_Ath1:At5g67250	3	0.922079	5	0.226089
264675_at	AT1G09830	phosphoribosylamine--glycine ligase (PUR2), Identical to phosphoribosylamine--glycine ligase, chloroplast (precursor) SP:P52420 from (Arabidopsis thaliana)	3	0.51592	5	0.056545
264678_at	AT1G09760	U2 small nuclear ribonucleoprotein A, putative, identical to U2 small nuclear ribonucleoprotein A' (U2 snRNP-A') (Arabidopsis thaliana) SWISS-PROT:P43333; supported by cDNA:gi_16649064_gb_AY059902.1_	3	0.893887	5	0.04186
264664_at	AT1G09660	KH domain-containing quaking protein, putative, similar to GB:AAC67357	3	0.691221	5	0.048809
264802_at	AT1G08560	syntaxin-related protein KNOLLE (KN) / syntaxin 111 (SYP111), identical to SP:Q42374 Syntaxin-related protein KNOLLE (Syntaxin 111) (AtSYP111) {Arabidopsis thaliana}; BAC F22O13 has a deletion of a cytosine at position 7887	3	0.841249	5	0.107344
261411_at	AT1G07790	histone H2B, putative, strong similarity to histone H2B Arabidopsis thaliana GI:2407802, Gossypium hirsutum SP:O22582, Lycopersicon esculentum GI:3021489, Capsicum annuum SP:O49118; contains Pfam profile PF00125 Core histone H2A/H2B/H3/H4	3	0.585939	5	0.042026
260822_at	AT1G06790	RNA polymerase Rpb7 N-terminal domain-containing protein, similar to SP:P35718 DNA-directed RNA polymerase III 25 kDa polypeptide (EC 2.7.7.6) {Saccharomyces cerevisiae}; contains Pfam profile PF03876: RNA polymerase Rpb7, N-terminal domain	3	0.872272	5	0.090683
261384_at	AT1G05440	expressed protein, contains domain THR_RICH (PS50325)	3	0.665157	5	0.079336
264615_at	AT1G04590	expressed protein, isoform contains GG acceptor splice site at intron 7	3	0.911385	5	0.050697
264322_at	AT1G04190	tetratricopeptide repeat (TPR)-containing protein, low similarity to protein antigen LmSTI1 (Leishmania major) GI:1698880; contains Pfam profile PF00515 TPR Domain; EST gb:Z47802 and gb:Z48402 come from this gene	3	0.905071	5	0.06446
265085_at	AT1G03780	targeting protein-related, similar to microtubule-associated protein / targeting protein for Xklp2 ((TPX2) GI:8926138) {Homo sapiens}; similar to Restricted expression proliferation associated protein 100 (p100) (Differentially expressed in lung cells 2) (DIL-2) (Targeting protein for Xklp2) (C20orf1 protein) (C20orf2 protein) (Protein FLS353)(SP:Q9ULW0) {Homo sapiens}	3	0.704016	5	0.088108
262109_at	AT1G02730	cellulose synthase family protein, similar to cellulose synthase catalytic subunit (gi:13925881) from Nicotiana alata, cellulose synthase-4 (gi:9622880) from Zea mays	3	0.731002	5	0.170569
260910_at	AT1G02690	importin alpha-2 subunit, putative, similar to importin alpha-2 subunit (Karyopherin alpha-2 subunit) (KAP alpha) SP:O04294 from (Arabidopsis thaliana)	3	0.987887	5	0.083091
257033_at	AT3G19170	Zinc metalloprotease pitrilysin subfamily A. Signal peptide degrading enzyme targeted to mitochondria and chloroplasts. Expressed only in siliques and flowers	3	0.671688	8	0.052112
263553_at	AT2G16430	purple acid phosphatase (PAP10), identical to purple acid phosphatase (PAP10) GI:20257482 from (Arabidopsis thaliana)	3	0.184421	8	0.100637
253473_at	AT4G32250	protein kinase family protein, contains protein kinase domain, Pfam:PF00069	3	0.70479	10	0.133354
257967_at	AT3G19910	zinc finger (C3HC4-type RING finger) family protein, contains Pfam profile: PF00097 zinc finger, C3HC4 type (RING finger)	3	0.71519	10	0.041064
256998_at	AT3G14180	expressed protein, similar to 6b-interacting protein 1 (NtSIP1) (Nicotiana tabacum) GI:18149189	3	0.719277	10	0.050533
262860_at	AT1G64810	expressed protein, contains Pfam PF05634: Arabidopsis thaliana protein of unknown function (DUF794)	3	0.297639	10	0.06094
261327_at	AT1G44830	encodes a member of the DREB subfamily A-5 of ERF/AP2 transcription factor family. The protein contains one AP2 domain. There are 15 members in this subfamily including RAP2.1, RAP2.9 and RAP2.10.	3	0.190051	11	0.042606
247279_at	AT5G64310	arabinogalactan-protein (AGP1), identical to gi:3883120 gb:AAC77823	3	0.365247	12	0.084655
248665_at	AT5G48655	zinc finger (C3HC4-type RING finger) family protein, contains Pfam profile: PF00097 zinc finger, C3HC4 type (RING finger)	3	0.319696	12	0.04379
258998_at	AT3G01820	adenylate kinase family protein, contains Pfam profile: PF00406 adenylate kinase	3	0.586135	12	0.040225
258374_at	AT3G14360	lipase class 3 family protein, low similarity to Chain A, Lipase Ii From Rhizopus Niveus GI:1942798; contains Pfam profile PF01764: Lipase	3	0.396255	13	0.073017
247014_at	AT5G67630	DNA helicase, putative, similar to RuvB-like DNA helicase reptin (Danio rerio) GI:27733814, reptin (Drosophila melanogaster) GI:7243682	3	0.923797	14	0.052452
247032_at	AT5G67240	similar to exonuclease family protein [Arabidopsis thaliana] (TAIR:At3g50100.1); similar to hypothetical protein AN7566.2 [Aspergillus nidulans FGSC A4] (GB:EAA62146.1); contains InterPro domain Exonuclease (InterPro:IPR006055)	3	0.880174	14	0.080569
247046_at	AT5G66540	expressed protein, ; supported by full-Length cDNA gi:12057175 from (Arabidopsis thaliana)	3	0.996073	14	0.146751
247119_at	AT5G65900	DEAD/DEAH box helicase, putative, contains Pfam profiles PF00270:DEAD/DEAH box helicase and PF00271: Helicase conserved C-terminal domain; identical to cDNA RH27 helicase, partial GI:4033334	3	0.451435	14	0.071723
247241_at	AT5G64680	expressed protein	3	0.940496	14	0.072231
247277_at	AT5G64420	DNA polymerase V family, contains Pfam domain PF04931: DNA polymerase V	3	0.879711	14	0.278407
247453_at	AT5G62440	expressed protein	3	0.983681	14	0.110657
247454_at	AT5G62440	expressed protein	3	0.99206	14	0.134622
247497_at	AT5G61770	brix domain-containing protein, contains Pfam domain, PF04427: Brix domain	3	0.963261	14	0.191476
247555_at	AT5G61020	YT521-B-like family protein, contains Pfam profile PF04146: YT521-B-like family	3	0.445544	14	0.162527
247608_at	AT5G60990	DEAD/DEAH box helicase, putative (RH10), probable replication protein A1, Oryza sativa, EMBL:AF009179	3	0.857445	14	0.105775
247926_at	AT5G57280	expressed protein	3	0.871717	14	0.060622
247942_at	AT5G57120	expressed protein, weak similarity to SP:Q14978 Nucleolar phosphoprotein p130 {Homo sapiens}	3	0.773496	14	0.078851
248036_at	AT5G55920	nucleolar protein, putative, similar to SP:P46087 Proliferating-cell nucleolar antigen p120 (Proliferation-associated nucleolar protein p120) {Homo sapiens}, SP:P40991 Nucleolar protein NOP2 {Saccharomyces cerevisiae}; contains Pfam profile PF01189: NOL1/NOP2/sun family	3	0.945565	14	0.18434
248136_at	AT5G54910	DEAD/DEAH box helicase, putative	3	0.974325	14	0.092176
248815_at	AT5G46920	intron maturase, type II family protein, similar to SP:Q57005 Group II intron-encoded protein ltrA {Lactococcus lactis subsp}; contains Pfam profiles PF00078: Reverse transcriptase (RNA-dependent DNA polymerase), PF01348: Type II intron maturase	3	0.418973	14	0.044948
249067_at	AT5G43960	nuclear transport factor 2 (NTF2) family protein / RNA recognition motif (RRM)-containing protein, contains Pfam profiles PF02136: Nuclear transport factor 2 (NTF2) domain, PF00076: RNA recognition motif. (a.k.a. RRM, RBD, or RNP domain)	3	0.454558	14	0.109849
249315_at	AT5G41190	expressed protein, ; expression supported by MPSS	3	0.964213	14	0.139186
249335_at	AT5G41010	DNA-directed RNA polymerases I, II, and III 7 kDa subunit, putative, similar to SP:P53803 DNA-directed RNA polymerases I, II, and III 7.0 kDa polypeptide (EC 2.7.7.6) (ABC10-alpha) (RPB7.0) (RPB10alpha) {Homo sapiens}; contains Pfam profile PF03604: DNA directed RNA polymerase, 7 kDa subunit	3	0.917498	14	0.29538
249344_at	AT5G40770	prohibitin, identical to prohibitin (Arabidopsis thaliana) GI:1946331	3	0.975584	14	0.158378
249426_at	AT5G39840	ATP-dependent RNA helicase, mitochondrial, putative, similar to mitochondrial RNA helicase (Arabidopsis thaliana) GI:5823579; contains Pfam profile PF00271: Helicase conserved C-terminal domain	3	0.971973	14	0.045122
249528_at	AT5G38720	expressed protein, predicted protein, Drosophila melanogaster	3	0.99776	14	0.400267
249672_at	AT5G35910	3'-5' exonuclease domain-containing protein / helicase and RNase D C-terminal domain-containing protein / HRDC domain-containing protein, low similarity to SP:Q01780 Polymyositis/scleroderma autoantigen 2 {Homo sapiens}; contains Pfam profiles PF00570: HRDC domain, PF01612: 3'-5' exonuclease	3	0.911434	14	0.109719
246699_at	AT5G27990	expressed protein, predicted proteins, Saccharomyces cerevisiae and Schizosaccharomyces pombe	3	0.500577	14	0.090326
246767_at	AT5G27390	expressed protein, CG6949 - Drosophila melanogaster, EMBL:AE003739	3	0.694189	14	0.081454
246809_s_at	AT5G27140;AT5G27120	[AT5G27140, SAR DNA-binding protein, putative, strong similarity to SAR DNA-binding protein-1 (Pisum sativum) GI:3132696; contains Pfam profile PF01798: Putative snoRNA binding domain ];[AT5G27120, SAR DNA-binding protein, putative, strong similarity to SAR DNA-binding protein-1 (Pisum sativum) GI:3132696; contains Pfam profile PF01798: Putative snoRNA binding domain; has similarity to MAR bindin…	3	0.946689	14	0.098439
246845_at	AT5G26710	glutamate-tRNA ligase, putative / glutamyl-tRNA synthetase, putatuve / GluRS, putative, identical to gi:3435196	3	0.836842	14	0.060977
246882_at	AT5G26180	NOL1/NOP2/sun family protein, similar to NOL1R (Homo sapiens) GI:16226071; contains Pfam profile PF01189: NOL1/NOP2/sun family	3	0.934521	14	0.073766
246965_at	AT5G24840	expressed protein, contains Pfam profile PF02390: Putative methyltransferase	3	0.942609	14	0.166467
249859_at	AT5G22840	protein kinase family protein, contains protein kinase domain, Pfam:PF00069	3	0.869769	14	0.063061
249901_at	AT5G22650	expressed protein, non-consensus AT donor splice site at exon 3, AC acceptor splice site at exon 4;	3	0.957752	14	0.292305
249938_at	AT5G22330	TATA box-binding protein-interacting protein-related, similar to TATA box-binding protein-interacting protein SP:O35753 from ( Mus musculus)	3	0.972318	14	0.076423
246191_at	AT5G20890	chaperonin, putative, similar to SWISS-PROT:P78371- T-complex protein 1, beta subunit (TCP-1-beta) (Homo sapiens); contains Pfam:PF00118 domain, TCP-1/cpn60 chaperonin family	3	0.678264	14	0.083888
246088_at	AT5G20600	expressed protein	3	0.960269	14	0.05839
246070_at	AT5G20160	ribosomal protein L7Ae/L30e/S12e/Gadd45 family protein, Similar to NHP2/L7Ae family proteins, see SWISSPROT:P32495 and PMID:2063628.	3	0.916925	14	0.373774
246061_at	AT5G19320	RAN GTPase activating protein 2 (RanGAP2), identical to RAN GTPase activating protein 2 GI:6708468 from (Arabidopsis thaliana)	3	0.833334	14	0.052723
246094_at	AT5G19300	expressed protein, contains Pfam profile PF02598: Uncharacterized ACR, COG2106	3	0.985939	14	0.077383
246521_at	AT5G15810	N2,N2-dimethylguanosine tRNA methyltransferase family protein, similar to SP:Q9P804 N(2),N(2)-dimethylguanosine tRNA methyltransferase (EC 2.1.1.32) (tRNA(guanine-26,N(2)-N(2)) methyltransferase) {Schizosaccharomyces pombe}; contains Pfam profile PF02005: N2,N2-dimethylguanosine tRNA methyltransferase	3	0.94201	14	0.14545
246527_at	AT5G15750	RNA-binding S4 domain-containing protein, 40S RIBOSOMAL PROTEINs - different species	3	0.937312	14	0.233784
246559_at	AT5G15550	transducin family protein / WD-40 repeat family protein, similar to YTM1 - Homo sapiens, EMBL:AF242546; contains Pfam PF00400: WD domain, G-beta repeat (7 copies,1 weak);	3	0.993589	14	0.184278
250147_at	AT5G14600	expressed protein	3	0.7846	14	0.053749
250192_at	AT5G14520	pescadillo-related, similar to pescadillo (Zebrafish, Danio rerio) SWISS-PROT:P79741	3	0.934468	14	0.251408
250222_at	AT5G14050	transducin family protein / WD-40 repeat family protein, contains 4 WD-40 repeats (PF00400); similar to unknown protein (ref:NP_057085.1)	3	0.99336	14	0.254479
250309_at	AT5G12220	las1-like family protein, similar to Las1p (Saccharomyces cerevisiae) GI:495504; contains Pfam profile PF04031: Las1-like	3	0.833559	14	0.072952
250343_at	AT5G11900	eukaryotic translation initiation factor SUI1 family protein, similar to SP:O43583 Density-regulated protein (DRP1 protein) (Smooth muscle cell associated protein-3) {Homo sapiens}; contains Pfam profile PF01253: Translation initiation factor SUI1	3	0.630759	14	0.050844
250353_at	AT5G11630	expressed protein	3	0.37286	14	0.192747
250418_at	AT5G11240	transducin family protein / WD-40 repeat family protein, contains 3 WD-40 repeats (PF00400); similar to uncharacterized protein KIAA0007 (GI:1663708) {Homo sapiens} 1.2e-11	3	0.980427	14	0.321556
250504_at	AT5G09840	expressed protein, contains Pfam profile PF04396: Protein of unknown function, DUF537	3	0.942527	14	0.063253
250538_at	AT5G08620	DEAD box RNA helicase (RH25), identical to RNA helicase (Arabidopsis thaliana) GI:3776023; contains Pfam profiles PF00270: DEAD/DEAH box helicase, PF00271: Helicase conserved C-terminal domain	3	0.991564	14	0.132202
250679_at	AT5G06550	similar to transcription factor jumonji (jmjC) domain-containing protein [Arabidopsis thaliana] (TAIR:At1g78280.1); similar to hypothetical protein [Neurospora crassa] (GB:XP_327705.1); contains InterPro domain Cyclin-like F-box (InterPro:IPR001810); contains InterPro domain Transcription factor jumonji, jmjC (InterPro:IPR003347)	3	0.98843	14	0.122679
250711_at	AT5G06110	DNAJ heat shock N-terminal domain-containing protein / cell division protein-related, similar to GlsA (Volvox carteri f. nagariensis) GI:4633129; contains Pfam profiles PF00226 DnaJ domain, PF00249 Myb-like DNA-binding domain	3	0.935056	14	0.035372
250758_at	AT5G06000	eukaryotic translation initiation factor 3G, putative / eIF3g, putative, similar to eukaryotic translation initiation factor 3g (Arabidopsis thaliana) GI:12407751; contains InterPro entry IPR000504: RNA-binding region RNP-1 (RNA recognition motif) (RRM)	3	0.384218	14	0.05072
250825_at	AT5G05210	nucleolar matrix protein-related, contains Pfam domain, PF04935: Surfeit locus protein 6	3	0.981609	14	0.053007
250845_at	AT5G04600	RNA recognition motif (RRM)-containing protein, contains InterPro entry IPR000504: RNA-binding region RNP-1 (RNA recognition motif) (RRM)	3	0.789335	14	0.067528
250974_at	AT5G02820	DNA topoisomerase VIA (SPO11), identical to topoisomerase 6 subunit A (spo11) (Arabidopsis thaliana) GI:12331186	3	0.781583	14	0.051261
251029_at	AT5G02050	mitochondrial glycoprotein family protein / MAM33 family protein, low similarity to SUAPRGA1 (Emericella nidulans) GI:6562379; contains Pfam profile PF02330: Mitochondrial glycoprotein	3	0.998996	14	0.230173
253013_at	AT4G37910	heat shock protein 70, mitochondrial, putative / HSP70, mitochondrial, putative, strong similarity to SP:Q01899 Heat shock 70 kDa protein, mitochondrial precursor {Phaseolus vulgaris}	3	0.821946	14	0.045263
246196_at	AT4G37090	expressed protein	3	0.990374	14	0.067256
253129_at	AT4G36020	cold-shock DNA-binding family protein, contains Pfam domains, PF00313: 'Cold-shock' DNA-binding domain and PF00098: Zinc knuckle	3	0.793953	14	0.065754
253213_at	AT4G34910	DEAD/DEAH box helicase, putative (RH16), identical to cDNA DEAD box RNA helicase, RH16 GI:3776006	3	0.988506	14	0.116907
253396_at	AT4G32720	RNA recognition motif (RRM)-containing protein, RNA-binding protein LAH1, Saccharomyces cerevisiae, PIR2:B48600; contains InterPro entry IPR000504: RNA-binding region RNP-1 (RNA recognition motif) (RRM)	3	0.991322	14	0.223098
253435_at	AT4G32400	mitochondrial substrate carrier family protein	3	0.663417	14	0.063196
253490_at	AT4G31790	diphthine synthase, putative (DPH5), similar to Diphthine synthase (Diphtamide biosynthesis methyltransferase) (DPH5) (SP:P32469) (Saccharomyces cerevisiae); similar to CGI-30 protein (GI:4680699) (Homo sapiens); similar to methyltransferase DPH5, Saccharomyces cerevisiae, PIR2:S30890; contains Pfam PF00590 : Tetrapyrrole (Corrin/Porphyrin) Methylases domain; contains TIGRFAMS TIGR00522 : diphthi…	3	0.953052	14	0.166704
253592_at	AT4G30840	WD-40 repeat protein family	3	0.948011	14	0.046582
253659_at	AT4G30150	expressed protein	3	0.772282	14	0.046133
253695_at	AT4G29510	protein arginine N-methyltransferase, putative, similar to protein arginine N-methyltransferase 1-variant 2 (Homo sapiens) GI:7453575	3	0.755793	14	0.121728
253777_at	AT4G28450	transducin family protein / WD-40 repeat family protein, SOF1 (involved in rRNA processing) protein-yeast	3	0.961253	14	0.249067
253803_at	AT4G28200	expressed protein	3	0.991592	14	0.165141
253917_at	AT4G27380	expressed protein	3	0.919061	14	0.102104
253975_at	AT4G26600	nucleolar protein, putative, similar to SP:P46087 Proliferating-cell nucleolar antigen p120 (Proliferation-associated nucleolar protein p120) {Homo sapiens}; contains Pfam profile PF01189: NOL1/NOP2/sun family	3	0.811832	14	0.063685
254079_at	AT4G25730	FtsJ-like methyltransferase family protein, contains Pfam profile: PF01728 FtsJ-like methyltransferase	3	0.915587	14	0.227118
254080_at	AT4G25630	fibrillarin 2 (FIB2), identical to fibrillarin 2 GI:9965655 from (Arabidopsis thaliana)	3	0.895902	14	0.343819
254076_at	AT4G25340	immunophilin-related / FKBP-type peptidyl-prolyl cis-trans isomerase-related, immunophilin FKBP46 - Spodoptera frugiperda (fall armyworm),PIR2:A55320	3	0.64259	14	0.193068
254054_at	AT4G25320	DNA-binding protein-related, contains Pfam domain PF03479: Domain of unknown function (DUF296), found in AT-hook motifs Pfam:PF02178	3	0.995871	14	0.044168
254058_at	AT4G25210	expressed protein, weak similarity to storekeeper protein (Solanum tuberosum) GI:14268476; contains Pfam profile PF04504: Protein of unknown function, DUF573	3	0.984392	14	0.04333
254228_at	AT4G23620	50S ribosomal protein-related, contains weak similarity to 50S ribosomal protein L25 (TL5). (Swiss-Prot:P56930) (Thermus thermophilus)	3	0.474337	14	0.048935
254238_at	AT4G23540	expressed protein, probable membrane protein YPL012w, Saccharomyces cerevisiae, PIR2:S59681	3	0.831977	14	0.135982
254355_at	AT4G22380	ribosomal protein L7Ae/L30e/S12e/Gadd45 family protein, Similar to NHP2/L7Ae family proteins, see SWISSPROT:P32495 and PMID:2063628.	3	0.926344	14	0.063517
254455_at	AT4G21140	expressed protein, ; expression supported by MPSS	3	0.572607	14	0.054627
254438_at	AT4G20980	eukaryotic translation initiation factor 3 subunit 7, putative / eIF-3 zeta, putative / eIF3d, putative, similar to initiation factor 3d (Arabidopsis thaliana) GI:12407755, SP:O15371 Eukaryotic translation initiation factor 3 subunit 7 (eIF-3 zeta) (eIF3 p66) (eIF3d) {Homo sapiens}; contains Pfam profile PF05091: Eukaryotic translation initiation factor 3 subunit 7 (eIF-3)	3	0.805817	14	0.146689
254493_at	AT4G20020	expressed protein	3	0.995071	14	0.115683
254527_at	AT4G19610	RNA recognition motif (RRM)-containing protein, contains InterPro entry IPR000504: RNA-binding region RNP-1 (RNA recognition motif) (RRM)	3	0.961676	14	0.038614
254654_at	AT4G18040	eukaryotic translation initiation factor 4E 1 / eIF-4E1 / mRNA cap-binding protein 1 (EIF4E1), identical to SP:O23252 Eukaryotic translation initiation factor 4E (eIF-4E) (eIF4E) (mRNA cap-binding protein) (eIF-4F 25 kDa subunit) (eIF-4F P26 subunit) {Arabidopsis thaliana}	3	0.934414	14	0.077994
245512_at	AT4G15770	60S ribosome subunit biogenesis protein, putative, contains similarity to 60S ribosome subunit biogenesis protein NIP7 (Swiss-Prot:Q08962) (Saccharomyces cerevisiae)	3	0.968168	14	0.221571
254684_at	AT4G13850	glycine-rich RNA-binding protein (GRP2), glycine-rich RNA binding protein 2 AtGRP2 (Arabidopsis thaliana) GI:2826811	3	0.832798	14	0.056881
254732_at	AT4G13750	expressed protein	3	0.80469	14	0.058513
255194_at	AT4G07410	transducin family protein / WD-40 repeat family protein, contains 7 WD-40 repeats (PF00400) (2 weak); similar to Vegetatible incompatibility protein HET-E-1 (SP:Q00808) {Podospora anserina}	3	0.623796	14	0.080725
255227_at	AT4G05440	temperature sensing protein-related, contains weak similarity to D123 (GI:1236114) (Rattus norvegicus)	3	0.518866	14	0.124716
255225_at	AT4G05410	transducin family protein / WD-40 repeat family protein, contains 6 WD-40 repeats (PF00400); U3 snoRNP-associated 55-kDa protein, Homo sapiens, gb:NP_004695; Vegetatible incompatibility protein HET-E-1 (SP:Q00808) (Podospora anserina)	3	0.986645	14	0.424062
255278_at	AT4G04940	transducin family protein / WD-40 repeat family protein, contains seven G-protein beta WD-40 repeats	3	0.998045	14	0.190563
255434_at	AT4G03180	expressed protein	3	0.983486	14	0.038551
255501_at	AT4G02400	U3 ribonucleoprotein (Utp) family protein, contains Pfam profile: PF04615 Utp14 protein	3	0.987176	14	0.298135
255508_at	AT4G02220	zinc finger (MYND type) family protein / programmed cell death 2 C-terminal domain-containing protein, similar to SP:Q16342 Programmed cell death protein 2 (Zinc finger protein Rp-8) {Homo sapiens}; contains Pfam profiles PF01753: MYND finger, PF04194: Programmed cell death protein 2, C-terminal putative domain	3	0.987535	14	0.036216
255586_at	AT4G01560	brix domain-containing protein, contains Pfam domain, PF04427: Brix domain	3	0.969503	14	0.491066
251265_at	AT3G62310	RNA helicase, putative, similar to SP:P53131 Pre-mRNA splicing factor RNA helicase PRP43 (Helicase JA1) {Saccharomyces cerevisiae}; contains Pfam profiles PF04408: Helicase associated domain (HA2), PF00271: Helicase conserved C-terminal domain	3	0.955923	14	0.042448
251311_at	AT3G61140	COP9 signalosome complex subunit 1 / CSN complex subunit 1 (CSN1) / COP11 protein (COP11) / FUSCA protein (FUS6), FUSCA6, COP11, CSN1; identical to FUS6 GI:432446, SP:P45432 from (Arabidopsis thaliana); contains Pfam profile PF01399: PCI domain; identical to cDNA CSN complex subunit 1 (CSN1) GI:18056652	3	0.81112	14	0.040415
251371_at	AT3G60360	expressed protein	3	0.914928	14	0.112923
251476_at	AT3G59670	expressed protein, similar to expressed protein [Arabidopsis thaliana] (TAIR:At4g37440.1); similar to unknown protein [Oryza sativa (japonica cultivar-group)] (GB:AAV32239.1)	3	0.929773	14	0.093588
251538_at	AT3G58660	60S ribosomal protein-related, contains weak similarity to 60S ribosomal protein L10A (CSA-19) (NEDD-6) (Swiss-Prot:P53026) (Mus musculus)	3	0.981719	14	0.289716
251611_at	AT3G57940	expressed protein, contains Pfam profile PF05127: Putative ATPase (DUF699)	3	0.784409	14	0.073528
251593_at	AT3G57660	DNA-directed RNA polymerase family protein, similar to SP:O35134 DNA-directed RNA polymerase I largest subunit (EC 2.7.7.6) (RNA polymerase I 194 kDa subunit) (RPA194) {Mus musculus}; contains InterPro accession IPR000722: RNA polymerase, alpha subunit	3	0.855552	14	0.235036
251638_at	AT3G57490	40S ribosomal protein S2 (RPS2D), 40S ribosomal protein S2 - Arabidopsis thaliana, SWISSPROT:RS2_ARATH	3	0.883838	14	0.273038
251667_at	AT3G57150	dyskerin, putative / nucleolar protein NAP57, putative, similar to SP:P40615 Dyskerin (Nucleolar protein NAP57) {Rattus norvegicus}; contains Pfam profiles PF01509: TruB family pseudouridylate synthase (N terminal domain), PF01472: PUA domain; supporting cDNA gi:8901185:gb:AF234984.2:AF234984	3	0.97536	14	0.129159
251657_at	AT3G57000	nucleolar essential protein-related, contains weak similarity to Nucleolar essential protein 1 (Essential for mitotic growth 1) (Swiss-Prot:Q06287) (Saccharomyces cerevisiae)	3	0.941796	14	0.128194
251678_at	AT3G56990	glycine-rich protein, conserved hypothetical protein SPCC330.09 - Schizosaccharomyces pombe, PIR:T41319	3	0.981826	14	0.051382
251760_at	AT3G55605	mitochondrial glycoprotein family protein / MAM33 family protein, low similarity to SUAPRGA1 (Emericella nidulans) GI:6562379; contains Pfam profile PF02330: Mitochondrial glycoprotein	3	0.967338	14	0.059336
251800_at	AT3G55510	expressed protein	3	0.938977	14	0.35374
251841_at	AT3G54980	pentatricopeptide (PPR) repeat-containing protein, contains Pfam profile PF01535: PPR repeat	3	0.702617	14	0.043034
252034_at	AT3G52040	expressed protein	3	0.898277	14	0.188587
252239_at	AT3G49990	expressed protein	3	0.920428	14	0.116413
252305_at	AT3G49240	pentatricopeptide (PPR) repeat-containing protein, contains Pfam profile PF01535: PPR repeat	3	0.971679	14	0.097851
252252_at	AT3G49180	transducin family protein / WD-40 repeat family protein, contains 5 WD-40 repeats (PF00400); GTP-binding protein beta chain homolog, Nicotiana tabacum, PIR:T16970	3	0.976743	14	0.066537
252355_at	AT3G48250	pentatricopeptide (PPR) repeat-containing protein, vacontains Pfam profile PF01535: PPR repeat	3	0.471276	14	0.052914
252508_at	AT3G46210	3' exoribonuclease family domain 1-containing protein, similar to SP:Q9NQT4 Exosome complex exonuclease RRP46 (EC 3.1.13.-) (Ribosomal RNA processing protein 46) {Homo sapiens}; contains Pfam profile PF01138: 3' exoribonuclease family, domain 1	3	0.984141	14	0.064539
252625_at	AT3G44750	histone deacetylase, putative (HD2A), contains Pfam domain, PF00096: Zinc finger, C2H2 type; identical to cDNA putative histone deacetylase (HD2A) GI:11066134	3	0.977724	14	0.24591
257149_at	AT3G27280	prohibitin, putative, strong similarity to prohibitin (Arabidopsis thaliana) GI:1946331; contains Pfam profile PF01145: SPFH domain / Band 7 family	3	0.982315	14	0.106667
256881_at	AT3G26410	expressed protein	3	0.951387	14	0.102694
258079_at	AT3G25940	transcription factor S-II (TFIIS) domain-containing protein, similar to SP:O94703 DNA-directed RNA polymerase I 13.1 kDa polypeptide (EC 2.7.7.6) {Schizosaccharomyces pombe}; contains Pfam profile PF01096: Transcription factor S-II (TFIIS)	3	0.52987	14	0.061639
256910_at	AT3G24080	KRR1 family protein, contains Pfam PF05178: Krr1 family	3	0.79426	14	0.072573
256905_at	AT3G23990	chaperonin (CPN60) (HSP60), identical to SWISS-PROT:P29197- chaperonin CPN60, mitochondrial precursor (HSP60) (Arabidopsis thaliana)	3	0.783777	14	0.05397
258104_at	AT3G23620	brix domain-containing protein, contains Pfam domain, PF04427: Brix domain	3	0.999682	14	0.516647
258316_at	AT3G22660	rRNA processing protein-related, contains weak similarity to rRNA processing protein EBP2 (EBNA1-binding protein homolog) (Swiss-Prot:P36049) (Saccharomyces cerevisiae)	3	0.954057	14	0.102959
258449_s_at	AT3G22330;AT3G22310	[AT3G22330, DEAD box RNA helicase, putative, similar to RNA helicases GI:3775995, GI:3775987 from (Arabidopsis thaliana); contains Pfam profiles PF00270: DEAD/DEAH box helicase, PF00271: Helicase conserved C-terminal domain ];[AT3G22310, DEAD box RNA helicase, putative (RH9), similar to RNA helicases GI:3775995, GI:3775987 (Arabidopsis thaliana); contains Pfam profiles PF00270: DEAD/DEAH box heli…	3	0.844745	14	0.124423
258166_at	AT3G21540	transducin family protein / WD-40 repeat family protein, contains Pfam profile: PF00400 WD domain, G-beta repeat (10 copies); similar to WD-repeat protein 3 (SP:Q9UNX4) (Homo sapiens)	3	0.991788	14	0.19097
258024_at	AT3G19360	zinc finger (CCCH-type) family protein, contains Pfam domain, PF00642: Zinc finger C-x8-C-x5-C-x3-H type (and similar)	3	0.4268	14	0.036223
257037_at	AT3G19130	RNA-binding protein, putative, similar to RNA Binding Protein 47 (Nicotiana plumbaginifolia) GI:9663769, DNA binding protein ACBF GB:AAC49850 from (Nicotiana tabacum); contains InterPro entry IPR000504: RNA-binding region RNP-1 (RNA recognition motif) (RRM)	3	0.662415	14	0.03935
256797_at	AT3G18600	DEAD/DEAH box helicase, putative, non-consensus acceptor splice site AT at exon 2; similar to DEAD box helicase protein GB:NP_006764 from (Homo sapiens), contains Pfam profile: PF00270 DEAD/DEAH box helicase	3	0.988288	14	0.354708
258404_at	AT3G17465	ribosomal protein L3 family protein	3	0.923911	14	0.07103
257652_at	AT3G16810	pumilio/Puf RNA-binding domain-containing protein, contains Pfam profile:PF00806 Pumilio-family RNA binding domains	3	0.970251	14	0.50141
258396_at	AT3G15460	brix domain-containing protein, contains Pfam domain, PF04427: Brix domain	3	0.971553	14	0.329295
258202_at	AT3G13940	expressed protein, weak similarity to DNA-directed RNA polymerase I 49 kDa polypeptide (EC 2.7.7.6) (A49) (Swiss-Prot:O14086) (Schizosaccharomyces pombe); similar to Nuclear pore complex protein Nup107 (Nucleoporin Nup107) (107 kDa nucleoporin) (p105) (Swiss-Prot:P52590) (Rattus norvegicus)	3	0.976442	14	0.287258
257658_at	AT3G13230	expressed protein	3	0.941393	14	0.695341
257188_at	AT3G13150	pentatricopeptide (PPR) repeat-containing protein, contains Pfam profile PF01535: PPR repeat	3	0.732971	14	0.044737
257694_at	AT3G12860	nucleolar protein Nop56, putative, similar to XNop56 protein (Xenopus laevis) GI:14799394; contains Pfam profile PF01798: Putative snoRNA binding domain	3	0.926416	14	0.054329
257702_at	AT3G12670	CTP synthase, putative / UTP--ammonia ligase, putative, similar to SP:P17812 CTP synthase (EC 6.3.4.2) (UTP--ammonia ligase) {Homo sapiens}; contains Pfam profile PF00117: glutamine amidotransferase class-I	3	0.992164	14	0.081277
256230_at	AT3G12340	similar to immunophilin-related / FKBP-type peptidyl-prolyl cis-trans isomerase-related [Arabidopsis thaliana] (TAIR:At4g25340.1); similar to putative immunophilin/FKBP-type peptidyl-prolyl cis-trans isomerase [Helianthus annuus] (GB:AAR23804.1); contains InterPro domain Peptidylprolyl isomerase, FKBP-type (InterPro:IPR001179)	3	0.856867	14	0.075223
256288_at	AT3G12270	protein arginine N-methyltransferase family protein, similar to protein arginine N-methyltransferase 3 from {Rattus norvegicus} SP:O70467, {Homo sapiens} SP:O60678	3	0.976698	14	0.284997
256661_at	AT3G11964	S1 RNA-binding domain-containing protein, similar to SP:Q05022 rRNA biogenesis protein RRP5 {Saccharomyces cerevisiae}; contains Pfam profile PF00575: S1 RNA binding domain	3	0.924423	14	0.264404
259069_at	AT3G11710	lysyl-tRNA synthetase, putative / lysine--tRNA ligase, putative, similar to SP:Q43776 Lysyl-tRNA synthetase (EC 6.1.1.6) (Lysine--tRNA ligase) {Lycopersicon esculentum}; contains Pfam profile PF00152: tRNA synthetases class II (D, K and N)	3	0.951774	14	0.108197
258965_at	AT3G10530	transducin family protein / WD-40 repeat family protein, contains 2 WD-40 repeats (PF00400); BING4 (gi:3811380) {Mus musculus); similar to hypothetical protein GB:P40055 (Saccharomyces cerevisiae)	3	0.99403	14	0.552134
258657_at	AT3G09890	ankyrin repeat family protein, contains ankyrin repeats, Pfam:PF00023	3	0.916715	14	0.038251
258701_at	AT3G09720	DEAD/DEAH box helicase, putative, similar to RNA helicase involved in rRNA processing GB:6321267 from (Saccharomyces cerevisiae)c, ontains DEAD and DEAH box domain	3	0.967701	14	0.07663
259225_at	AT3G07590	small nuclear ribonucleoprotein D1, putative / snRNP core protein D1, putative / Sm protein D1, putative, similar to SWISS-PROT:SP:P13641 small nuclear ribonucleoprotein Sm D1 (snRNP core protein D1, Sm-D1, Sm-D autoantigen)(Mouse)	3	0.92547	14	0.081372
258545_at	AT3G07050	GTP-binding family protein, contains Pfam domain, PF01926: GTPase of unknown function	3	0.766315	14	0.039865
258505_at	AT3G06530	BAP28-related, similar to Protein BAP28 (Swiss-Prot:Q9H583) (Homo sapiens)	3	0.83698	14	0.420176
259311_at	AT3G05060	SAR DNA-binding protein, putative, strong similarity to SAR DNA-binding protein-1 (Pisum sativum) GI:3132696; contains Pfam profile PF01798: Putative snoRNA binding domain; encodes NOP58-like protein	3	0.998769	14	0.265089
258799_at	AT3G04770	40S ribosomal protein SA (RPSaB), identical to p40 protein homolog GB:AAB67866 (Arabidopsis thaliana); similar to 40S ribosomal protein SA (P40) GB:O65751 (Cicer arietinum)	3	0.526136	14	0.126028
258871_at	AT3G03060	AAA-type ATPase family protein, contains a ATP/GTP-binding site motif A (P-loop), PROSITE:PS00017	3	0.429454	14	0.067658
258601_at	AT3G02760	histidyl-tRNA synthetase, putative / histidine--tRNA ligase, putative, similar to SP:P12081 Histidyl-tRNA synthetase (EC 6.1.1.21) (Histidine--tRNA ligase) (HisRS) {Homo sapiens}; contains Pfam profiles PF00587: tRNA synthetase class II core domain (G, H, P, S and T), PF03129: Anticodon binding domain	3	0.712262	14	0.063801
259121_at	AT3G02220	expressed protein	3	0.805448	14	0.046448
258996_at	AT3G01800	ribosome recycling factor family protein / ribosome releasing factor family protein, similar to SP:P82231 Ribosome recycling factor, chloroplast precursor (Ribosome releasing factor, chloroplast) (RRF) (CpFrr) (RRFHCP) {Spinacia oleracea}; contains Pfam profile PF01765: ribosome recycling factor	3	0.878918	14	0.079748
259278_at	AT3G01160	expressed protein	3	0.9985	14	0.223203
266510_at	AT2G47990	transducin family protein / WD-40 repeat family protein, similar to Vegetatible incompatibility protein HET-E-1 (SP:Q00808) {Podospora anserina}; contains 5 WD-40 repeats (PF00400); similar to beta transducin-like protein HET-E2C*4 (GP:17225206)(Podospora anserina)	3	0.989829	14	0.264926
267507_at	AT2G45710	40S ribosomal protein S27 (RPS27A)	3	0.65651	14	0.153564
266822_at	AT2G44860	60S ribosomal protein L24, putative	3	0.956482	14	0.171547
267371_at	AT2G44510	p21Cip1-binding protein-related, similar to p21Cip1-binding protein TOK-1beta (GI:7339688) (Homo sapiens); similar to BRCA2 and Cip1/p21 interacting protein (GI:25989375) (Homo sapiens)	3	0.92937	14	0.053396
260605_at	AT2G43780	expressed protein	3	0.877224	14	0.044005
266076_at	AT2G40700	DEAD/DEAH box helicase, putative (RH17), identical to GB:CAA09207, contains a DEAD/DEAH box family ATP-dependent helicas signature; identical to cDNA DEAD box RNA helicase, RH17 GI:3776008	3	0.992508	14	0.146717
263802_at	AT2G40430	expressed protein, identical to Protein At2g40430 (Swiss-Prot:O22892) (Arabidopsis thaliana); similar to Glioma tumor suppressor candidate region gene 2 protein (p60) (Swiss-Prot:Q9NZM5) (Homo sapiens)	3	0.969876	14	0.098486
263824_at	AT2G40360	transducin family protein / WD-40 repeat family protein, contains 4 WD-40 repeats (PF00400); similar to block of proliferation protein Bop1 (GI:1679772) (Mus musculus)	3	0.978811	14	0.55051
266093_at	AT2G37990	ribosome biogenesis regulatory protein (RRS1) family protein, contains Pfam profile PF04939: Ribosome biogenesis regulatory protein (RRS1); similar to Ribosome biogenesis regulatory protein homolog (Swiss-Prot:Q15050) (Homo sapiens)	3	0.997655	14	0.613091
266903_at	AT2G34570	expressed protein, contains Pfam profile: PF04900 protein of unknown function, DUF652	3	0.986082	14	0.209043
267044_at	AT2G34357	expressed protein	3	0.686799	14	0.177288
267004_at	AT2G34260	transducin family protein / WD-40 repeat family protein, similar to Vegetatible incompatibility protein HET-E-1 (SP:Q00808) {Podospora anserina}	3	0.954453	14	0.210998
265730_at	AT2G32220	60S ribosomal protein L27 (RPL27A)	3	0.717649	14	0.124141
263251_at	AT2G31410	expressed protein	3	0.91969	14	0.085611
266471_at	AT2G31060	elongation factor family protein, contains Pfam profiles: PF00009 elongation factor Tu GTP binding domain, PF00679 elongation factor G C-terminus, PF03144 elongation factor Tu domain 2	3	0.543424	14	0.107292
266237_at	AT2G29540	DNA-directed RNA polymerase I(A) and III(C) 14 kDa subunit (RPAC14), identical to RNA polymerase I(A) and III(C) 14 kDa subunit (AtRPAC14) (Arabidopsis thaliana) GI:1184686	3	0.93967	14	0.104842
263435_at	AT2G28600	expressed protein	3	0.957745	14	0.308497
266253_at	AT2G27840	histone deacetylase-related / HD-related, similar to nucleolar histone deacetylase HD2-p39 (Zea mays) GI:2257756; contains non-consensus donor splice site AT at exon2 and acceptor splice site AC at exon3.	3	0.696454	14	0.259372
265614_at	AT2G25355	exonuclease-related, similar to Exosome complex exonuclease RRP40 (EC 3.1.13.-) (Ribosomal RNA processing protein 40) (p10) (CGI-102) (Swiss-Prot:Q9NQT5) (Homo sapiens)	3	0.96541	14	0.063796
266567_at	AT2G24050	MIF4G domain-containing protein / MA3 domain-containing protein, similar to SP:Q03387 Eukaryotic initiation factor (iso)4F subunit P82-34 (eIF-(iso)4F P82-34) {Triticum aestivum}; contains Pfam profiles PF02854: MIF4G domain, PF02847: MA3 domain	3	0.680439	14	0.07347
265442_at	AT2G20940	expressed protein	3	0.990299	14	0.048082
265947_at	AT2G19540	transducin family protein / WD-40 repeat family protein, contains WD-40 repeats (PF00400); similar to Glutamate-rich WD repeat protein (GRWD) (SP:Q9BQ67)(Homo sapiens)	3	0.960782	14	0.143719
265941_s_at	AT2G19490;AT3G32920	[AT2G19490, recA family protein, contains Pfam profile: PF00154 recA bacterial DNA recombination protein ];[AT3G32920, recA family protein, contains Pfam profile: PF00154 recA bacterial DNA recombination protein ]	3	0.726155	14	0.062898
267309_at	AT2G19385	expressed protein, weak similarity to Cell growth regulating nucleolar protein (Swiss-Prot:Q08288) (Mus musculus)	3	0.992791	14	0.273903
266934_at	AT2G18900	transducin family protein / WD-40 repeat family protein, contains 5 WD-40 repeats (PF00400); related to LACK protective antigen (GI:13625467) (Leishmania donovani)	3	0.986582	14	0.222328
265326_at	AT2G18220	expressed protein, contains Pfam domain PF03715: Uncharacterised protein family (UPF0120)	3	0.990641	14	0.120596
264591_at	AT2G17670	pentatricopeptide (PPR) repeat-containing protein, contains Pfam profile PF01535: PPR repeat	3	0.964733	14	0.187518
263415_at	AT2G17250	expressed protein, weak similarity to Ribosome biogenesis protein MAK21 (Swiss-Prot:Q12176) (Saccharomyces cerevisiae)	3	0.630116	14	0.214382
265474_at	AT2G15690	pentatricopeptide (PPR) repeat-containing protein, contains Pfam profile PF01535: PPR repeat	3	0.968636	14	0.054586
265874_at	AT2G01640	expressed protein	3	0.410695	14	0.090971
261911_at	AT1G80750	60S ribosomal protein L7 (RPL7A), similar to ribosomal protein L7 GB:AAA03081 GI:307388 from (Homo sapiens)	3	0.969211	14	0.43943
260331_at	AT1G80270	DNA-binding protein, putative, similar to DNA-binding protein (Triticum aestivum) GI:6958202; contains Pfam profile: PF01535 PPR repeat	3	0.980445	14	0.203992
264131_at	AT1G79150	expressed protein, ; expression supported by MPSS	3	0.839602	14	0.090113
264118_at	AT1G79140	expressed protein	3	0.944034	14	0.208693
262953_at	AT1G75670	expressed protein, similar to DNA-dependent RNA polymerase 19 kDa polypeptide (EC 2.7.7.6) (A43) (Swiss-Prot:O43036) (Schizosaccharomyces pombe)	3	0.958231	14	0.113654
256505_at	AT1G75200	flavodoxin family protein / radical SAM domain-containing protein, contains Pfam profiles PF00258: Flavodoxin, PF04055: radical SAM domain protein	3	0.942246	14	0.093926
260425_at	AT1G72440	CCAAT-box-binding transcription factor-related, similar to CCAAT-box-binding transcription factor (CCAAT-binding factor) (CBF) (Swiss-Prot:Q03701) (Homo sapiens), GB:P53569 (Mus musculus)	3	0.900166	14	0.072007
260398_at	AT1G72320	pumilio/Puf RNA-binding domain-containing protein, contains Pfam profile: PF00806 Pumilio-family RNA binding domains (aka PUM-HD, Pumilio homology domain) (5 copies)	3	0.982864	14	0.057904
257487_at	AT1G71850	expressed protein, ; expression supported by MPSS	3	0.960206	14	0.102588
259894_at	AT1G71430	expressed protein	3	0.797635	14	0.046889
259899_at	AT1G71210	pentatricopeptide (PPR) repeat-containing protein, contains Pfam profile PF01535: PPR repeat	3	0.44142	14	0.053177
259367_at	AT1G69070	expressed protein	3	0.726075	14	0.080712
259672_at	AT1G68990	DNA-directed RNA polymerase, mitochondrial (RPOMT), identical to SP:P92969 DNA-directed RNA polymerase, mitochondrial precursor (EC 2.7.7.6) {Arabidopsis thaliana}	3	0.884843	14	0.092032
260200_at	AT1G67620	expressed protein, contains Pfam domain PF02410: Domain of unknown function DUF143	3	0.750346	14	0.035063
260316_at	AT1G63810	nucleolar RNA-associated family protein / Nrap family protein, contains Pfam profile PF03813: Nrap protein; similar to nucleolar RNA-associated protein alpha (GI:18539461) (Mus musculus)	3	0.900171	14	0.130498
260323_at	AT1G63780	brix domain-containing protein, contains Pfam domain, PF04427: Brix domain	3	0.734529	14	0.199313
266932_s_at	AT1G63250;AT2G07750	[AT1G63250, DEAD box RNA helicase, putative, similar to RNA helicase (RH25) (Arabidopsis thaliana) GI:3776023; contains Pfam profiles PF00270: DEAD/DEAH box helicase, PF00271: Helicase conserved C-terminal domain ];[AT2G07750, DEAD box RNA helicase, putative, similar to RNA helicase RH25 (Arabidopsis thaliana) GI:3776023; contains Pfam profiles PF00270: DEAD/DEAH box helicase, PF00271: Helicase c…	3	0.391916	14	0.098482
259690_at	AT1G63160	replication factor C 40 kDa, putative, similar to SWISS-PROT:Q9WUK4 activator 1 40 kDa subunit (Replication factor C 40 kDa subunit, A1 40 kDa subunit, RF-C 40 kDa subunit, RFC40) (Mus musculus)	3	0.907129	14	0.053657
259908_at	AT1G60850	DNA-directed RNA polymerase, putative, identical to RNA polymerase subunit (Arabidopsis thaliana) GI:514322; contains Pfam profile PF01000: RNA polymerase Rpb3/RpoA insert domain	3	0.925139	14	0.142899
262094_at	AT1G56110	nucleolar protein Nop56, putative, similar to XNop56 protein (Xenopus laevis) GI:14799394; contains Pfam profile PF01798: Putative snoRNA binding domain	3	0.974626	14	0.465476
260596_at	AT1G55900	NLI interacting factor (NIF) family protein, contains Pfam profile PF03031: NLI interacting factor	3	0.89677	14	0.191501
264188_at	AT1G54690	histone H2A, putative, strong similarity to histone H2A GI:3204129 SP:O65759 from Cicer arietinum, Picea abies SP:P35063; contains Pfam profile PF00125 Core histone H2A/H2B/H3/H4	3	0.881745	14	0.085028
262964_at	AT1G54380	spliceosome protein-related, contains Pfam domain, PF04938: Survival motor neuron (SMN) interacting protein 1 (SIP1)	3	0.65032	14	0.035134
259835_at	AT1G52160	metallo-beta-lactamase family protein	3	0.92501	14	0.063914
265147_at	AT1G51380	eukaryotic translation initiation factor 4A, putative / eIF-4A, putative	3	0.548232	14	0.053424
256207_at	AT1G50920	GTP-binding protein-related, similar to GTP-binding protein SP:Q99ME9 from (Mus musculus)	3	0.825753	14	0.225945
246623_at	AT1G48920	nucleolin, putative, similar to nuM1 protein GI:1279562 from (Medicago sativa)	3	0.98202	14	0.388304
260868_at	AT1G43860	expressed protein	3	0.628903	14	0.042577
262272_at	AT1G42440	expressed protein, contains Pfam domain, PF04950: Protein of unknown function (DUF663)	3	0.905489	14	0.264424
260128_at	AT1G36310	expressed protein	3	0.972046	14	0.057965
255749_at	AT1G31970	DEAD/DEAH box helicase, putative, similar to p68 RNA helicase (Schizosaccharomyces pombe) GI:173419	3	0.934259	14	0.166816
246575_at	AT1G31660	bystin family, contains Pfam profile: PF05291 Bystin	3	0.979335	14	0.412255
265154_at	AT1G30960	GTP-binding protein (ERG), identical to GTP-binding protein ERG SP:O82653 from (Arabidopsis thaliana)	3	0.972166	14	0.094345
245770_at	AT1G30240	similar to proline-, glutamic acid-, leucine-rich protein 1 [Mus musculus] (GB:NP_083507.2)	3	0.74978	14	0.155396
260049_at	AT1G29940	similar to DNA-directed RNA polymerase, putative [Arabidopsis thaliana] (TAIR:At5g45140.1); similar to hypothetical protein UM01133.1 [Ustilago maydis 521] (GB:EAK81692.1); similar to unnamed protein product [Debaryomyces hansenii CBS767] (GB:CAG89744.1); similar to SPBP23A10.07 [Schizosaccharomyces pombe] (GB:CAB66435.1); similar to hypothetical protein CaO19.7062 [Candida albicans SC5314] (GB:E…	3	0.867068	14	0.111964
261019_at	AT1G26470	expressed protein	3	0.743068	14	0.039892
265010_at	AT1G24510	T-complex protein 1 epsilon subunit, putative / TCP-1-epsilon, putative / chaperonin, putative, identical to SWISS-PROT:O04450- T-complex protein 1, epsilon subunit (TCP-1-epsilon) (Arabidopsis thaliana); strong similarity to SP:P54411 T-complex protein 1, epsilon subunit (TCP-1-epsilon) (CCT-epsilon) (TCP-K36) {Avena sativa}; contains Pfam:PF00118 domain, TCP-1/cpn60 chaperonin family	3	0.647818	14	0.050398
264864_at	AT1G24310	expressed protein	3	0.842559	14	0.081085
263039_at	AT1G23280	MAK16 protein-related, contains similarity to MAK16 protein SP:P10962 from (Saccharomyces cerevisiae)	3	0.980525	14	0.068647
264724_at	AT1G22920	COP9 signalosome subunit 5B / CSN subunit 5B (CSN5B) / c-JUN coactivator protein AJH1, putative (AJH1), COP9 complex subunit CSN5-1; identical to Arabidopsis homologs of a c-Jun coactivator AJH1 GI:3641314 from (Arabidopsis thaliana); identical to cDNA CSN complex subunit 5B (CSN5B) GI:18056662; contains Pfam profile PF01398: Mov34/MPN/PAD-1 family	3	0.344082	14	0.053633
255968_at	AT1G22270	expressed protein, contains Pfam domain PF03966: Protein of unknown function (DUF343)	3	0.98102	14	0.055488
255887_at	AT1G20370	tRNA pseudouridine synthase family protein, similar to SP:Q9WU56 tRNA pseudouridine synthase A (EC 4.2.1.70) (Uracil hydrolyase) {Mus musculus}; contains Pfam profile PF01416: tRNA pseudouridine synthase	3	0.940522	14	0.038085
261377_at	AT1G18850	expressed protein	3	0.947876	14	0.27803
261664_s_at	AT1G18320;AT3G10110	[AT1G18320, mitochondrial import inner membrane translocase subunit Tim17/Tim22/Tim23 family protein, contains Pfam domain PF02466: Mitochondrial import inner membrane translocase subunit Tim17 ];[AT3G10110, mitochondrial import inner membrane translocase subunit Tim17/Tim22/Tim23 family protein, weak similarity to TIM22 preprotein translocase (Rattus norvegicus) GI:6760457; contains Pfam profile…	3	0.951165	14	0.165357
262584_at	AT1G15440	transducin family protein / WD-40 repeat family protein, Strong similarity to gb X95263 Periodic tryptophan protein 2 gene (PWP2) from Homo sapiens and contains 6 WD40, G-beta repeat domains	3	0.9526	14	0.451233
262544_at	AT1G15420	expressed protein	3	0.846476	14	0.263963
262766_at	AT1G13160	SDA1 family protein, contains Pfam PF05285: SDA1 domain; similar to mystery 45A (GI:16797816){Drosophila melanogaster}	3	0.98496	14	0.142845
262777_at	AT1G13030	sphere organelles protein-related, contains weak similarity to Swiss-Prot:Q09003 sphere organelles protein SPH-1 (Sphere protein 1) (Xenopus laevis)	3	0.744403	14	0.046088
262453_at	AT1G11240	expressed protein	3	0.94773	14	0.042695
263255_at	AT1G10490	expressed protein, contains Pfam profile PF05127: Putative ATPase (DUF699)	3	0.804543	14	0.086802
264452_at	AT1G10270	pentatricopeptide (PPR) repeat-containing protein, contains Pfam profile: PF01535 PPR repeat; similar to ESTs gb:R30192 and gb:AA651017	3	0.943883	14	0.206353
264803_at	AT1G08580	expressed protein	3	0.904308	14	0.353215
260824_at	AT1G06720	expressed protein, contains Pfam domain, PF04950: Protein of unknown function (DUF663)	3	0.970924	14	0.218885
259392_at	AT1G06380	ribosomal protein-related, similar to PBK1 protein (GI:3668141) {Homo sapiens}; weakly similar to 60S ribosomal protein L10a. (SP:Q963B6) (Fall armyworm) {Spodoptera frugiperda}	3	0.675816	14	0.219856
261257_at	AT1G05910	cell division cycle protein 48-related / CDC48-related, similar to SP:P54609 Cell division cycle protein 48 homolog {Arabidopsis thaliana}; contains Pfam profiles PF00004: ATPase AAA family, PF00439: Bromodomain	3	0.721676	14	0.035587
261168_at	AT1G04940	expressed protein, similar to PREDICTED: similar to hypothetical protein FLJ20729 [Canis familiaris] (GB:XP_537090.1)	3	0.657556	14	0.047037
261130_at	AT1G04870	protein arginine N-methyltransferase family protein, similar to SP:Q96LA8 Protein arginine N-methyltransferase 6 (EC 2.1.1.-) {Homo sapiens}	3	0.969556	14	0.067704
265037_at	AT1G03860	prohibitin, putative, similar to SP:P24142 Prohibitin (B-cell receptor associated protein 32) (BAP 32) {Rattus norvegicus}; contains Pfam profile PF01145: SPFH domain / Band 7 family	3	0.968687	14	0.061373
264818_at	AT1G03530	expressed protein, similar to hypothetical protein GB:O14360	3	0.879147	14	0.078068
264357_at	AT1G03360	exonuclease family protein, similar to Exosome complex exonuclease RRP4 (Ribosomal RNA processing protein 4)(SP:P38792) {Saccharomyces cerevisiae}	3	0.999684	14	0.152052
262112_at	AT1G02870	expressed protein	3	0.767352	14	0.141238
247893_at	AT5G57980	eukaryotic rpb5 RNA polymerase subunit family protein, similar to SP:P19388 DNA-directed RNA polymerase II 23 kDa polypeptide (EC 2.7.7.6) {Homo sapiens}; contains Pfam profiles PF03871: RNA polymerase Rpb5 N-terminal domain, PF01191: RNA polymerase Rpb5 C-terminal domain	3	0.894462	15	0.05987
256710_at	AT3G30350	expressed protein	3	0.325195	15	0.046789
254288_at	AT4G22970	similar to hypothetical protein [Arabidopsis thaliana] (TAIR:At5g28550.1); similar to BIMB_EMENI CELL DIVISION-ASSOCIATED PROTEIN BIMB [Aspergillus nidulans FGSC A4] (GB:EAA60576.1); similar to probable spindle pole body component bimB - Emericella nidulans (GB:A42854); contains InterPro domain Peptidase family C50 (InterPro:IPR005314)	3	0.429653	16	0.05158
251776_at	AT3G55620	eukaryotic translation initiation factor 6, putative / eIF-6, putative, similar to SP:O55135 Eukaryotic translation initiation factor 6 (eIF-6) (B4 integrin interactor) {Mus musculus}; contains Pfam profile PF01912: eIF-6 family	3	0.407828	16	0.039228
264711_at	AT1G09800	tRNA pseudouridine synthase family protein, contains Pfam profile PF01416: tRNA pseudouridine synthase	3	0.924652	16	0.140882
250830_at	AT5G04910	expressed protein, ; expression supported by MPSS	3	0.824116	17	0.081871
245298_at	AT4G15010	mitochondrial substrate carrier family protein, contains Pfam profile: PF00153 mitochondrial carrier protein	3	0.297513	17	0.039193
266734_at	AT2G46900	expressed protein, contains Pfam profile PF04910: Protein of unknown function, DUF654	3	0.145441	17	0.050323
260502_at	AT1G47270	F-box family protein / tubby family protein, contains Pfam profiles: PF00646 F-box domain, PF01167 Tub family; similar to Chain A, C-Terminal Domain Of Mouse Brain Tubby Protein Length(GI:6730158) (Mus musculus); similar to phosphodiesterase (GI:467578) (Mus musculus); similar to Tubby protein homolog (Swiss-Prot:O88808) (Rattus norvegicus)	3	0.518132	17	0.038887
260687_at	AT1G17530	mitochondrial import inner membrane translocase subunit Tim17/Tim22/Tim23 family protein, contains Pfam PF02466: Mitochondrial import inner membrane translocase subunit Tim17	3	0.293753	17	0.119933
247010_at	AT5G67510	60S ribosomal protein L26 (RPL26B)	3	0.815639	18	0.25197
247042_at	AT5G67220	nitrogen regulation family protein, similar to unknown protein (gb:AAF51525.1) ; contains Pfam domain PF01207: Dihydrouridine synthase (Dus); similar to (SP:P45672) NIFR3-like protein (SP:P45672) (Azospirillum brasilense)	3	0.913484	18	0.040667
247168_at	AT5G65860	ankyrin repeat family protein, contains ankyrin repeats, Pfam:PF00023	3	0.931427	18	0.042747
247267_at	AT5G64140	40S ribosomal protein S28 (RPS28C)	3	0.462474	18	0.832922
247520_at	AT5G61310	cytochrome c oxidase subunit Vc, putative / COX5C, putative, similar to cytochrome c oxidase subunit 5c (Helianthus annuus) GI:18409602; contains Pfam profile PF05799: Cytochrome c oxidase subunit Vc (COX5C)	3	0.942817	18	0.058445
247572_at	AT5G61220	complex 1 family protein / LVR family protein, contains Pfam PF05347: Complex 1 protein (LYR family)	3	0.742466	18	0.080859
247566_at	AT5G61170	40S ribosomal protein S19 (RPS19C), 40S ribsomal protein S19, Oryza sativa, SWISSPROT:RS19_ORYSA	3	0.42883	18	0.772232
247575_at	AT5G61030	RNA-binding protein, putative, similar to RNA-binding protein from (Solanum tuberosum) GI:15822705, (Nicotiana tabacum) GI:15822703, (Nicotiana sylvestris) GI:624925; contains InterPro entry IPR000504: RNA-binding region RNP-1 (RNA recognition motif) (RRM)	3	0.91805	18	0.07157
247607_at	AT5G60960	pentatricopeptide (PPR) repeat-containing protein, contains Pfam profile PF01535: PPR repeat	3	0.841094	18	0.115759
247612_at	AT5G60730	anion-transporting ATPase family protein, low similarity to SP:O43681 Arsenical pump-driving ATPase (EC 3.6.3.16) (Arsenite-translocating ATPase) (Arsenical resistance ATPase) (Arsenite-transporting ATPase) (ARSA) (ASNA-I) {Homo sapiens}; contains Pfam profile PF02374: Anion-transporting ATPase	3	0.95718	18	0.062157
247584_at	AT5G60670	60S ribosomal protein L12 (RPL12C), 60S RIBOSOMAL PROTEIN L12 (like), Arabidopsis thaliana, PIR:T45883	3	0.867514	18	0.37565
247654_at	AT5G59850	40S ribosomal protein S15A (RPS15aF), cytoplasmic ribosomal protein S15a, Arabidopsis thaliana, EMBL:ATAF1412	3	0.700865	18	0.854072
247815_at	AT5G58420	40S ribosomal protein S4 (RPS4D), ribosomal protein S4, Arabidopsis thaliana, PIR:T48480	3	0.703931	18	0.584737
247818_at	AT5G58370	expressed protein	3	0.644329	18	0.051727
247900_at	AT5G57290	60S acidic ribosomal protein P3 (RPP3B)	3	0.788322	18	0.312423
247978_at	AT5G56710	60S ribosomal protein L31 (RPL31C)	3	0.471027	18	0.706679
247968_at	AT5G56670	40S ribosomal protein S30 (RPS30C)	3	0.575571	18	0.713929
248173_at	AT5G54580	RNA recognition motif (RRM)-containing protein, low similarity to RNA-binding protein RGP-3 (Nicotiana sylvestris) GI:1009363; contains InterPro entry IPR000504: RNA-binding region RNP-1 (RNA recognition motif) (RRM)	3	0.959325	18	0.041466
[truncated: 3,964 more rows]
