# Supplementary material for: Integration of Arabidopsis thaliana stress-related transcript profiles, promoter structures, and cell-specific expression
Source: Genome Biol. 2007 Apr 4;8(4):R49. doi: 10.1186/gb-2007-8-4-r49 (PMC1896000; doi:10.1186/gb-2007-8-4-r49)
Supplement: Additional data file 10 — Clustering results for abiotic stresses in roots. [file gb-2007-8-4-r49-S10.txt]

UID	Centroid	Membership
267261_at	0	0.806965
259516_at	0	0.822012
252102_at	0	0.715764
248337_at	0	0.673091
259426_at	0	0.847090
245427_at	0	0.651251
254085_at	0	0.527920
259043_at	0	0.580190
254227_at	0	0.613259
259570_at	0	0.728830
262496_at	0	0.720048
249237_at	0	0.493345
249411_at	0	0.431897
260264_at	0	0.451845
245734_at	0	0.541233
246125_at	0	0.448845
265119_at	0	0.568243
250556_at	0	0.442881
264217_at	0	0.472087
254850_at	0	0.390524
264000_at	0	0.338290
247384_at	0	0.462677
259445_at	0	0.498883
249204_at	0	0.386337
264787_at	0	0.330243
253872_at	10	0.391029
263221_at	0	0.460458
260915_at	0	0.394833
254636_at	0	0.415026
247438_at	0	0.415727
245904_at	0	0.454450
251804_at	0	0.358578
248466_at	0	0.437025
262644_at	0	0.382914
260352_at	0	0.543474
261749_at	0	0.716112
264999_at	0	0.509750
246481_s_at	0	0.382376
254422_at	0	0.412493
252009_at	0	0.287981
261651_at	0	0.442873
259442_at	0	0.295571
264006_at	0	0.341806
258207_at	0	0.389629
257484_at	0	0.491358
259971_at	0	0.282647
266097_at	0	0.295088
259910_at	0	0.421294
253137_at	0	0.519395
267534_at	0	0.374691
257087_at	0	0.320844
264968_at	0	0.356132
254432_at	0	0.299974
247280_at	0	0.379719
266452_at	0	0.335939
263222_at	0	0.495834
247186_at	0	0.221745
258188_at	0	0.246448
247655_at	3	0.384901
258603_at	0	0.251498
255585_at	0	0.282914
245986_at	0	0.582288
259012_at	0	0.300405
247498_at	0	0.327677
248749_at	0	0.352356
257154_at	0	0.209202
252414_at	0	0.247518
255259_at	0	0.355605
262493_at	0	0.243532
258139_at	0	0.190279
256017_at	0	0.304034
246289_at	3	0.336578
248351_at	0	0.236976
263472_at	0	0.271383
255543_at	0	0.200029
245247_at	0	0.241069
265480_at	0	0.357425
250350_at	0	0.273479
245998_at	0	0.243888
259479_at	3	0.296688
262003_at	0	0.255599
248000_at	0	0.295510
259704_at	0	0.201924
252422_at	0	0.264715
248243_at	0	0.364196
247706_at	0	0.175166
253038_at	3	0.257413
247351_at	3	0.169675
253647_at	0	0.278683
261176_at	0	0.272800
261745_at	0	0.213280
257771_at	0	0.276424
254434_at	0	0.416101
258507_at	0	0.284377
267315_at	11	0.168385
261482_at	0	0.274166
253824_at	0	0.232665
255459_at	0	0.203287
253104_at	6	0.199433
264024_at	0	0.309661
254188_at	0	0.510010
265886_at	0	0.161105
247336_at	0	0.228070
253841_at	0	0.280452
260876_at	0	0.158159
265359_at	0	0.188240
256046_at	0	0.235059
257876_at	6	0.411468
254321_at	0	0.199331
261378_at	0	0.400645
252179_at	0	0.310789
257214_at	0	0.210685
260345_at	10	0.209732
262478_at	0	0.248388
261506_at	0	0.241709
260087_at	0	0.201532
248366_at	0	0.170761
247025_at	0	0.155367
248592_at	0	0.186992
247593_at	0	0.258569
248833_at	0	0.173023
247776_at	0	0.177067
261062_at	0	0.242831
250072_at	0	0.204979
249910_at	0	0.167641
246987_at	0	0.170521
257252_at	0	0.188316
253455_at	3	0.366771
252255_at	0	0.311135
257029_at	6	0.166453
263870_at	0	0.194349
264655_at	3	0.337233
258321_at	0	0.229681
253875_at	0	0.414440
258735_at	0	0.136858
256117_at	0	0.159546
253799_at	0	0.180500
258092_at	0	0.326555
248082_at	11	0.140136
259249_at	0	0.170166
246460_at	0	0.179640
247944_at	0	0.170343
248375_at	0	0.206407
249148_at	0	0.273600
248014_at	6	0.174677
262540_at	6	0.216013
259734_at	3	0.165717
256238_at	0	0.154302
264583_at	0	0.212282
247775_at	0	0.177502
247487_at	0	0.125871
265446_at	0	0.189250
246253_at	3	0.210510
263513_at	0	0.203775
260421_at	0	0.217652
253219_at	0	0.215699
247734_at	6	0.158176
252018_at	0	0.161112
245667_at	0	0.248811
264019_at	0	0.129981
254804_at	0	0.130220
266371_at	0	0.113021
259194_at	0	0.166263
246779_at	0	0.183897
249754_at	0	0.172917
256785_at	0	0.109569
253188_at	0	0.191727
251253_at	0	0.156021
248146_at	3	0.145905
250670_at	0	0.140381
248581_at	0	0.238783
266275_at	0	0.111199
264436_at	0	0.155856
248311_at	0	0.108092
266545_at	6	0.101988
258194_at	0	0.136756
247585_at	0	0.134484
256149_at	0	0.337601
255011_at	6	0.140385
247228_at	0	0.136697
255479_at	15	0.117476
267337_at	0	0.183473
247467_at	36	0.196232
247470_at	0	0.142819
265809_at	0	0.089840
264485_at	0	0.123816
258119_at	0	0.096085
264953_at	11	0.177548
261889_at	0	0.104093
247265_at	0	0.108673
248694_at	0	0.105472
266259_at	10	0.089994
247222_at	0	0.093621
245319_at	0	0.078515
253371_at	0	0.074810
253204_at	0	0.110563
252602_at	0	0.118040
253535_at	3	0.103629
261110_at	0	0.137665
260268_at	3	0.114813
262248_at	0	0.096360
266060_at	0	0.106843
245905_at	0	0.082110
250710_at	0	0.075099
257654_at	36	0.077107
249286_at	0	0.119796
248029_at	0	0.087844
259283_at	0	0.120072
259230_at	0	0.094300
253843_at	0	0.062728
266447_at	3	0.134007
256665_at	0	0.072215
248556_at	0	0.125287
245338_at	0	0.083266
252198_x_at	0	0.109960
261109_at	6	0.059788
247790_at	0	0.091320
253631_at	3	0.080597
252096_at	0	0.049944
252208_at	11	0.069892
259341_at	0	0.074357
255700_at	6	0.087993
250518_at	0	0.076770
254998_at	12	0.070279
256270_at	0	0.086640
245606_at	0	0.065668
258910_at	0	0.103704
259825_at	0	0.049651
261247_at	36	0.040018
251359_at	0	0.036232
256771_at	31	0.032899
246235_at	24	0.037942
250102_at	1	0.430115
265066_at	1	0.375368
255962_at	1	0.190078
249073_at	1	0.435505
248179_at	19	0.317940
256482_at	1	0.239347
254785_at	1	0.287112
255969_at	1	0.194041
265175_at	1	0.157575
258528_at	1	0.166879
245574_at	1	0.341820
251575_at	22	0.154282
261594_at	17	0.221410
258552_at	1	0.202670
261975_at	19	0.140043
257297_at	1	0.567970
264770_at	19	0.129567
260395_at	1	0.257987
256275_at	1	0.242130
266873_at	1	0.200636
256237_at	1	0.712555
263628_at	1	0.368376
245274_at	1	0.384093
250110_at	1	0.198767
261480_at	1	0.158154
254815_at	1	0.246177
258676_at	17	0.142653
247069_at	1	0.692182
258208_at	1	0.364751
261049_at	1	0.205886
245915_s_at	1	0.294132
248507_at	1	0.363814
249964_at	1	0.247512
264164_at	1	0.246939
251219_at	1	0.237424
258467_at	1	0.523619
249818_at	1	0.415791
261825_at	1	0.199988
261740_at	16	0.592158
266460_at	1	0.432181
247183_at	1	0.396881
256516_at	19	0.203025
257203_at	1	0.166111
267192_at	1	0.155277
258412_at	1	0.246095
263456_at	1	0.148015
266745_at	1	0.157515
262245_at	1	0.328643
258750_at	1	0.242439
266215_at	1	0.286043
265576_at	1	0.199000
251261_at	63	0.107856
246778_at	1	0.465900
246593_at	1	0.141033
257825_at	1	0.152676
249985_at	19	0.171141
254239_at	1	0.410127
255785_at	1	0.395155
260142_at	1	0.231379
253876_at	1	0.163572
259958_at	16	0.101023
258060_at	19	0.102141
246919_at	1	0.203587
258371_at	16	0.206671
259969_at	1	0.165132
258920_at	1	0.373510
257413_at	1	0.186763
245637_at	1	0.135536
259010_at	17	0.178604
259664_at	19	0.114056
261230_at	1	0.369026
260494_at	16	0.391329
263315_at	1	0.195392
250843_at	1	0.610810
261346_at	1	0.210530
260427_at	1	0.145314
251630_at	1	0.094175
259349_at	1	0.096879
252980_at	1	0.252622
263218_at	16	0.174473
253330_at	17	0.133968
251395_at	1	0.561860
250663_at	19	0.117329
259098_at	1	0.418587
258353_s_at	1	0.079699
264449_at	1	0.476053
254578_at	37	0.131084
252712_at	16	0.330161
255738_at	1	0.192004
252875_at	1	0.139972
250462_at	19	0.136256
252886_at	1	0.181117
245492_at	1	0.735175
255537_at	1	0.157702
245318_at	1	0.168463
263499_at	19	0.233255
267126_s_at	1	0.225162
266650_at	19	0.230611
261492_at	1	0.127723
249049_at	1	0.250590
261920_at	1	0.242999
255042_at	16	0.103854
256025_at	1	0.280475
252231_at	1	0.148088
264568_at	16	0.314824
267544_at	16	0.384244
264996_at	1	0.177443
249037_at	19	0.096748
266038_at	1	0.358535
261727_at	37	0.120374
246231_at	17	0.292273
262963_at	1	0.139300
261772_at	51	0.104105
263485_at	1	0.438234
248046_at	17	0.122437
261945_at	1	0.068802
261252_at	1	0.202773
250939_at	19	0.174824
251087_at	1	0.142277
257676_at	17	0.108983
266474_at	16	0.142382
251899_at	4	0.195119
257176_s_at	1	0.215150
255411_at	17	0.099500
263193_at	37	0.140786
248705_at	1	0.328939
250128_at	17	0.120413
259593_at	4	0.087975
249290_at	1	0.278664
246619_at	22	0.088870
249807_at	17	0.072876
259361_at	1	0.139722
249693_at	16	0.161746
251771_at	42	0.144325
248533_at	17	0.129876
256578_at	19	0.259957
267170_at	1	0.205955
245608_at	22	0.127415
261926_at	19	0.309516
255854_at	63	0.083094
256205_at	17	0.134540
265317_at	1	0.068436
249799_at	16	0.140908
245211_at	16	0.125593
265938_at	19	0.130568
256533_at	19	0.072974
256524_at	1	0.232195
255982_at	46	0.099602
264517_at	16	0.100421
262655_s_at	1	0.123250
265844_at	37	0.071648
247067_at	37	0.125277
251445_at	1	0.052386
256659_at	17	0.101430
263064_at	16	0.081408
264313_at	1	0.297174
246960_at	19	0.130551
264551_at	37	0.091231
266324_at	17	0.378142
267318_at	19	0.194453
248080_at	1	0.060049
263438_at	37	0.073240
248948_at	22	0.083308
248811_at	1	0.066779
249958_at	1	0.067443
263599_at	1	0.087077
267358_at	17	0.097472
246952_at	1	0.105713
262234_at	17	0.072423
266166_at	52	0.119158
249187_at	16	0.080655
261455_at	22	0.139625
249847_at	1	0.107543
265335_at	37	0.103466
246390_at	1	0.087046
254635_at	19	0.094084
259437_at	19	0.191202
250329_at	1	0.086320
263830_at	17	0.105609
263606_at	17	0.065135
256819_at	25	0.216060
251326_at	1	0.053521
267157_at	17	0.077299
250074_at	64	0.090688
248034_at	22	0.044848
260371_at	19	0.068887
263180_at	22	0.060417
256010_at	62	0.034813
257701_at	63	0.029598
262364_at	1	0.038207
255832_at	46	0.039550
251483_at	1	0.655784
254004_at	1	0.688120
260095_at	1	0.672982
251599_at	1	0.621129
252055_at	1	0.458753
254049_at	1	0.578746
260683_at	1	0.798246
258365_s_at	1	0.728831
258324_at	1	0.848283
250667_at	1	0.529173
263973_at	1	0.447030
264438_at	1	0.458410
253598_at	1	0.532393
254012_at	1	0.487394
263372_at	1	0.412628
254617_s_at	1	0.438722
251536_at	1	0.520821
261859_at	1	0.674800
262880_at	1	0.478072
255657_at	1	0.576789
253445_at	1	0.427129
249466_at	1	0.404155
247654_at	1	0.490593
257906_at	1	0.468583
253202_at	1	0.350616
266687_at	1	0.650869
260895_at	1	0.352484
251938_at	1	0.489668
261189_at	1	0.752237
262937_at	1	0.715219
251921_at	1	0.707779
258922_at	1	0.439118
247010_at	1	0.585475
252274_at	1	0.801249
249945_at	1	0.459817
266079_at	1	0.710228
260538_at	1	0.486278
251355_at	1	0.464461
259090_at	1	0.539877
255706_at	1	0.457305
260417_at	1	0.735436
245372_at	1	0.513575
249276_at	1	0.528196
247702_at	1	0.685898
259889_at	1	0.708995
251737_at	1	0.638325
256794_at	1	0.468091
258284_at	1	0.343140
251305_at	1	0.555644
265076_at	1	0.614350
246503_at	1	0.540242
247584_at	1	0.384339
247425_at	1	0.604057
261602_at	1	0.722048
260426_at	1	0.429667
260548_at	1	0.714214
265736_at	1	0.483322
250484_at	1	0.527244
266057_at	1	0.309120
263286_at	1	0.363488
261694_at	1	0.315775
251185_at	1	0.329876
246738_at	1	0.297256
245343_at	1	0.662544
266641_at	1	0.289381
258243_at	1	0.357396
252287_at	1	0.364322
249700_at	1	0.365661
252643_at	1	0.296507
252601_s_at	1	0.337531
259239_at	1	0.389903
251341_at	1	0.373999
263691_at	1	0.366632
248797_at	1	0.343864
258410_at	1	0.329625
262841_at	1	0.536135
253078_at	1	0.455993
266699_at	1	0.462667
258296_at	1	0.380994
267007_at	1	0.386454
249795_at	1	0.450845
245342_at	1	0.378791
251783_at	1	0.348444
254233_at	1	0.533649
257141_at	1	0.387896
251552_at	1	0.229982
266579_at	1	0.333106
254981_at	1	0.300989
246003_at	1	0.758151
255460_at	1	0.673398
259138_s_at	1	0.470403
258837_at	1	0.395748
263016_at	1	0.322633
263289_at	1	0.338674
246445_at	1	0.684576
247249_at	1	0.418327
259920_at	1	0.336576
264679_s_at	1	0.462149
253340_s_at	1	0.448332
262758_at	1	0.445513
245124_at	1	0.430431
248473_at	1	0.261991
245121_at	1	0.369395
250159_at	1	0.371980
262573_at	1	0.642317
253728_at	1	0.227940
263585_at	1	0.331801
253308_at	1	0.455332
252294_at	1	0.414418
255977_at	1	0.348051
253482_at	1	0.356209
258900_at	1	0.425225
265963_s_at	1	0.335204
261439_at	1	0.246454
261080_at	1	0.709326
245355_at	1	0.627747
246745_at	1	0.294367
263665_at	1	0.265897
247563_at	1	0.682366
254763_at	1	0.443668
249826_at	1	0.564209
265445_at	1	0.256799
254831_at	1	0.266129
252297_at	1	0.458512
250434_at	1	0.652454
247028_at	1	0.632614
255035_at	1	0.370487
260369_at	1	0.332206
259112_at	1	0.284590
252941_at	1	0.351697
252785_at	1	0.510113
249310_at	1	0.285710
247566_at	1	0.460628
266258_at	1	0.333121
256864_at	1	0.483653
266981_at	1	0.391289
248891_at	1	0.384723
245502_at	1	0.332633
263882_at	1	0.611761
252413_at	1	0.320951
265671_at	1	0.297120
255776_at	1	0.394445
248597_at	1	0.572965
246294_at	1	0.711384
264061_at	1	0.527669
261660_at	1	0.391633
245739_at	1	0.493797
260285_at	1	0.558854
248331_at	1	0.249471
264203_at	1	0.281468
246379_s_at	1	0.298121
261636_at	1	0.546082
262859_at	1	0.352501
258549_at	1	0.427531
246564_at	1	0.416179
267174_at	1	0.358586
245150_at	1	0.621933
259290_at	1	0.396099
263400_s_at	1	0.366824
261364_at	1	0.367590
266705_at	1	0.375793
263264_at	1	0.422946
253403_at	1	0.513895
261789_at	1	0.368869
264233_at	1	0.398714
266297_at	1	0.397658
247056_at	1	0.491410
251007_at	1	0.242492
248589_at	1	0.244285
260390_at	1	0.408954
260250_at	1	0.451652
259096_at	1	0.387552
250212_at	1	0.596230
258858_at	1	0.317747
258521_at	1	0.254121
256144_at	1	0.382482
252277_at	1	0.680465
250272_at	1	0.756534
254620_at	1	0.345910
260446_at	1	0.340637
247978_at	1	0.407838
250440_at	1	0.257667
259543_at	1	0.193740
263980_at	1	0.482475
260822_at	1	0.411176
254686_at	1	0.520136
265270_at	1	0.377283
250973_at	1	0.455706
250862_s_at	1	0.529736
252235_at	1	0.316666
258534_at	1	0.666013
258480_at	1	0.401227
261362_s_at	1	0.664245
251926_at	1	0.258550
254030_at	1	0.305336
256253_at	1	0.253967
258715_at	1	0.258994
258859_at	1	0.556607
253487_at	1	0.440879
262109_at	1	0.494071
249975_s_at	1	0.439258
255789_at	1	0.397921
260714_at	1	0.297196
261416_at	1	0.311782
245311_at	1	0.263880
258155_at	4	0.222661
253516_at	1	0.588750
246040_at	1	0.330839
247267_at	1	0.310860
247900_at	1	0.219764
247039_at	1	0.309484
258569_at	1	0.294556
261268_at	1	0.226707
253921_at	1	0.509425
255265_at	1	0.513317
251331_s_at	1	0.416448
260815_at	1	0.375574
246152_at	1	0.405528
246538_at	1	0.214192
247258_at	1	0.523811
267213_at	1	0.238796
246765_at	1	0.222655
260294_at	1	0.225337
252877_at	1	0.316348
254980_at	1	0.216042
265464_at	1	0.726001
251241_s_at	1	0.545031
252148_at	1	0.416479
251830_at	1	0.204798
265210_at	1	0.320391
256862_at	1	0.357561
252693_s_at	1	0.357479
255685_s_at	1	0.257031
256065_at	1	0.308382
258585_at	1	0.477597
250895_at	1	0.394247
266959_at	1	0.381478
258532_at	1	0.225634
256112_at	1	0.542087
251018_at	1	0.321933
252850_at	1	0.312884
255623_at	1	0.431836
253607_at	1	0.482367
264069_at	1	0.712222
264377_at	1	0.552219
249815_at	1	0.200517
267237_s_at	1	0.366395
246505_at	1	0.570384
257125_at	1	0.156576
256106_at	1	0.216597
264327_at	1	0.266242
247815_at	1	0.209774
253234_at	1	0.313877
263975_at	1	0.283708
251486_at	1	0.260639
248768_at	1	0.296770
260192_at	1	0.321269
251948_at	1	0.507802
262594_at	1	0.254679
255455_at	1	0.264105
264441_at	1	0.347505
263835_at	1	0.240899
256675_at	1	0.285408
247968_at	1	0.239057
246746_at	1	0.305671
246060_at	1	0.360722
253733_at	1	0.277593
253480_at	1	0.535076
251997_at	1	0.222515
250383_at	1	0.474335
245937_at	1	0.326695
251264_at	1	0.391819
256000_at	1	0.370825
248634_at	1	0.453440
249997_at	1	0.245938
260258_at	1	0.293772
257755_at	1	0.529288
258709_at	1	0.357973
253058_at	1	0.282484
248747_at	1	0.223377
260172_s_at	1	0.700483
266051_at	1	0.399981
263119_at	1	0.237963
266210_at	1	0.187960
257020_at	1	0.285250
252124_at	1	0.270008
249026_at	1	0.421585
245387_at	1	0.206811
263483_at	1	0.349006
253996_at	1	0.259970
264913_at	1	0.234425
248057_at	1	0.364662
252691_at	1	0.371341
264177_at	1	0.486214
245190_at	1	0.477919
265777_at	1	0.228601
266684_at	1	0.474137
262467_at	1	0.323145
248526_at	1	0.532425
251846_at	1	0.397530
246068_at	1	0.278748
247606_at	1	0.572069
257115_at	1	0.261108
255597_at	1	0.337743
260663_at	1	0.181050
247441_at	1	0.669062
249424_s_at	1	0.305579
265383_at	1	0.215388
261603_at	1	0.271571
256858_at	1	0.216717
256832_at	1	0.487984
262985_s_at	1	0.390223
266035_at	1	0.631880
246269_at	1	0.694766
263375_s_at	1	0.196889
253668_at	4	0.169654
255410_at	1	0.473219
260497_at	1	0.220779
255902_at	1	0.234482
260857_at	1	0.325782
249354_at	1	0.237280
245828_at	1	0.353691
251935_at	1	0.344759
246762_at	1	0.296724
263960_at	1	0.317038
260595_at	1	0.152170
263612_at	1	0.289654
247943_at	1	0.475164
262210_at	1	0.805932
251446_at	1	0.266092
261328_at	1	0.278510
250969_at	1	0.439989
257599_at	1	0.176545
256241_at	9	0.166321
258966_at	1	0.226803
248387_at	1	0.399665
252261_at	1	0.563679
262029_at	1	0.426255
257724_at	1	0.242254
263607_at	1	0.405061
251920_at	1	0.527237
264308_at	1	0.268371
249060_at	1	0.401363
248696_at	1	0.478961
252122_at	1	0.423010
258674_at	1	0.383439
260383_s_at	1	0.164227
258486_at	1	0.157479
253947_at	1	0.367768
262501_at	1	0.265382
259978_at	1	0.430845
245886_at	4	0.200303
253817_at	1	0.541225
253726_at	16	0.253229
249659_s_at	1	0.474339
254379_at	1	0.493252
265776_at	1	0.192881
248105_at	1	0.272923
258623_at	1	0.233317
266957_at	1	0.443447
261078_at	1	0.355264
247603_at	1	0.428316
260781_at	16	0.181492
266401_s_at	1	0.276806
256002_at	1	0.276384
248235_at	1	0.521025
263701_at	1	0.393301
250403_at	1	0.291535
261330_at	1	0.397269
246415_at	1	0.185626
263778_at	1	0.374921
265349_at	1	0.249369
250560_at	1	0.479719
255874_at	1	0.297874
263601_s_at	1	0.295080
247034_at	1	0.340154
246758_at	1	0.226216
246266_at	1	0.407576
253635_at	1	0.327893
245106_at	1	0.321315
266256_at	1	0.302261
247247_at	16	0.260825
262081_at	1	0.198739
255819_s_at	1	0.146601
267562_at	1	0.384280
251985_at	1	0.182419
258067_at	1	0.388153
263706_s_at	1	0.364200
248420_at	1	0.533929
261620_s_at	1	0.262267
256320_at	1	0.261337
267636_at	1	0.376297
250762_at	1	0.159591
264849_at	1	0.172949
259942_at	1	0.350763
248633_at	1	0.189952
247042_at	16	0.225077
260368_at	1	0.288903
245297_at	1	0.482518
249809_at	1	0.347442
257290_at	1	0.417037
263441_at	1	0.487684
245164_at	1	0.182626
246747_at	1	0.159088
249014_at	1	0.156842
245849_at	1	0.294602
259612_at	1	0.343979
257193_at	4	0.139628
247607_at	4	0.208924
251098_at	1	0.253147
251852_at	1	0.419097
266887_at	1	0.283013
254117_at	1	0.427141
256890_at	4	0.127605
251712_at	1	0.173607
259006_at	1	0.242683
252821_at	1	0.157229
250813_at	4	0.300235
253051_at	1	0.208892
261014_at	1	0.221642
258341_at	1	0.689718
267586_at	1	0.406853
252995_at	1	0.352387
261761_at	1	0.205764
261811_at	1	0.301597
258514_at	4	0.122767
266980_at	4	0.242549
256978_at	1	0.239456
261190_at	1	0.595804
258135_at	1	0.509495
264802_at	1	0.210136
260910_at	1	0.164748
264262_at	1	0.452778
263667_at	1	0.170206
258995_at	1	0.164762
245949_at	1	0.175730
247301_at	1	0.206659
245085_at	1	0.285880
246315_at	1	0.210026
267421_at	1	0.209091
267220_at	1	0.403113
257063_s_at	1	0.221342
254181_at	1	0.376020
250146_at	1	0.404882
245569_at	1	0.183039
263630_at	1	0.350769
246265_at	1	0.206184
251527_at	1	0.336183
255513_at	1	0.483722
252149_at	1	0.523384
247612_at	1	0.154659
258482_at	4	0.198608
257134_at	1	0.235458
248493_at	1	0.267597
258475_at	1	0.489835
251778_at	1	0.222380
259151_at	1	0.337728
262754_at	1	0.393394
253159_at	16	0.125746
253492_at	4	0.168554
245607_at	1	0.248896
258934_at	1	0.287701
253116_at	16	0.162874
264675_at	1	0.196622
252566_at	1	0.139156
261540_at	1	0.330004
252492_at	1	0.313091
253715_at	9	0.144015
257856_at	1	0.372337
248446_at	16	0.360673
254964_at	1	0.255131
261493_at	1	0.366687
258090_at	1	0.154405
257044_at	1	0.219613
250496_at	1	0.775510
264575_at	1	0.344837
253566_at	1	0.208821
259686_at	1	0.297420
247078_at	1	0.202524
265338_at	1	0.299808
250291_at	1	0.283178
261578_at	1	0.182797
256466_at	9	0.116058
265805_s_at	1	0.252292
256905_at	4	0.155460
250654_at	1	0.298671
263843_at	1	0.213900
248963_at	1	0.300114
247572_at	1	0.127119
255224_at	16	0.365303
258712_s_at	1	0.286338
249200_at	1	0.251196
265895_at	1	0.138480
262086_at	1	0.250625
263640_at	1	0.500597
247192_at	1	0.393988
254535_at	1	0.230331
246479_at	1	0.162551
250546_at	4	0.330020
258884_at	1	0.308230
264114_at	1	0.417757
261490_at	1	0.248412
260898_at	1	0.288505
257753_at	1	0.187415
246480_at	4	0.145096
247482_at	1	0.279864
251175_at	16	0.203765
265037_at	1	0.131859
247826_at	1	0.608111
264664_at	1	0.179895
254109_at	1	0.317539
266264_at	1	0.221249
249331_at	1	0.492297
246548_at	1	0.289278
262201_at	1	0.137519
253357_at	1	0.169224
260165_at	1	0.425806
263432_at	1	0.397386
250228_at	1	0.309119
263686_at	4	0.165854
252954_at	1	0.759227
266521_at	1	0.567583
251357_at	1	0.115212
253949_at	1	0.157336
261124_at	1	0.184487
257907_at	1	0.304510
249076_at	1	0.175176
252562_s_at	1	0.304595
262346_at	1	0.166366
251083_at	1	0.369473
259678_at	1	0.192206
253424_at	1	0.674868
258867_at	9	0.216945
248054_at	1	0.274004
259013_at	1	0.225704
253291_at	1	0.261573
265340_at	1	0.138398
255458_at	1	0.173452
246613_at	1	0.668001
258630_at	1	0.151798
248691_at	1	0.298357
250371_at	1	0.239782
263373_at	1	0.193775
261549_at	1	0.263559
249129_at	1	0.479558
263131_at	1	0.215050
265085_at	1	0.299765
262235_at	1	0.242324
265006_at	4	0.252405
250461_at	4	0.223868
256438_s_at	1	0.152784
264613_at	1	0.385538
262752_at	1	0.235791
254019_at	1	0.143592
249521_at	1	0.522289
250785_at	1	0.353236
250761_at	1	0.724858
261232_at	1	0.375997
260100_at	1	0.159778
249641_at	1	0.183137
267118_at	1	0.224063
253952_at	16	0.300184
260384_at	1	0.279771
267308_at	1	0.320525
256072_at	1	0.141058
261628_at	1	0.262484
262802_at	1	0.213155
249162_at	1	0.468617
264593_at	1	0.656173
265964_at	4	0.145059
248055_at	1	0.330632
248658_at	1	0.330189
248223_at	1	0.220070
258149_at	1	0.338659
259851_at	1	0.281146
257663_at	1	0.318210
250562_at	1	0.225208
261267_at	1	0.450974
266889_at	1	0.231939
264689_at	1	0.142492
248339_at	1	0.221991
252056_at	1	0.164950
251834_at	1	0.175944
255053_at	1	0.190825
264381_at	1	0.206016
263902_at	1	0.354568
251982_at	1	0.665393
255020_at	1	0.157577
261122_at	1	0.225821
247520_at	16	0.185590
261557_at	1	0.490732
264116_at	1	0.265982
265864_at	1	0.171219
251718_at	1	0.223015
255779_at	1	0.578394
256855_at	1	0.296974
261223_at	1	0.349692
249396_at	1	0.126367
253757_at	1	0.316084
248753_at	1	0.221696
247651_at	1	0.426137
266668_at	1	0.173362
254126_at	1	0.412911
255850_at	1	0.297251
256143_at	1	0.157893
257005_at	1	0.267036
254655_s_at	4	0.143427
258086_at	1	0.857381
266239_at	4	0.162259
253773_s_at	4	0.150003
248285_at	1	0.242946
255000_at	16	0.128151
258403_at	1	0.305838
264763_at	1	0.177777
266509_at	1	0.308854
263864_at	1	0.237660
263859_at	1	0.278742
262402_at	9	0.216650
249366_at	1	0.315748
262316_at	16	0.365517
247667_at	1	0.193983
246621_at	1	0.164840
251118_at	1	0.300050
259357_at	1	0.270564
266009_at	1	0.205194
249433_at	1	0.285784
252922_at	1	0.287020
257725_at	1	0.284161
246441_at	1	0.148364
246339_at	1	0.269503
253404_at	1	0.193436
249184_at	1	0.154717
252077_at	1	0.160502
250912_at	4	0.145401
260564_at	1	0.183031
256043_at	9	0.163652
260031_at	1	0.225932
245985_at	1	0.406856
260343_at	1	0.251674
264615_at	16	0.150034
250495_at	16	0.272597
258242_at	1	0.324505
249829_at	4	0.114711
250138_at	1	0.258623
261810_at	1	0.154449
246837_at	1	0.232186
259732_at	1	0.365341
259248_at	1	0.112729
256612_at	1	0.298574
266950_at	1	0.422411
251485_at	1	0.244318
262172_at	1	0.401459
266087_at	1	0.203194
253942_at	1	0.119830
252934_at	1	0.394850
247101_at	1	0.278402
264748_at	1	0.191219
256648_at	16	0.145696
249712_at	4	0.280387
258098_at	1	0.206554
267435_at	1	0.187179
247935_at	16	0.175996
266427_at	1	0.134320
258466_at	1	0.193628
246683_at	1	0.115560
257571_at	1	0.187525
263955_at	4	0.192173
253935_at	16	0.278357
248139_at	1	0.241675
267188_at	1	0.410604
259912_at	1	0.150622
265641_at	16	0.232388
260638_at	1	0.230755
256480_at	1	0.201096
246730_at	1	0.133097
253650_at	1	0.589628
259038_at	1	0.403441
248283_at	1	0.176983
260938_at	16	0.167760
249193_at	1	0.416301
262586_at	1	0.112333
259326_at	1	0.221895
255446_at	1	0.156823
252912_at	1	0.182633
249572_at	1	0.225565
266863_at	1	0.270181
263535_at	1	0.405645
251803_at	1	0.394189
260125_at	1	0.381615
246454_at	1	0.289360
254182_at	1	0.152774
251425_at	1	0.135717
258977_s_at	1	0.205180
261159_s_at	1	0.279067
252654_at	1	0.217055
248800_at	16	0.320515
254475_at	1	0.147015
250787_at	1	0.215644
245709_at	16	0.239801
251409_at	1	0.210178
251990_at	1	0.141023
260329_at	1	0.344705
248527_at	1	0.319234
261036_at	9	0.166194
251574_at	1	0.180613
253256_at	1	0.180558
262434_at	1	0.217671
246830_at	9	0.126635
259679_at	1	0.310118
256741_at	1	0.193625
252270_at	1	0.299260
251639_at	1	0.133261
255447_at	1	0.221352
257740_at	16	0.171513
250453_at	1	0.313556
248074_at	1	0.318013
252479_at	4	0.231571
253138_at	1	0.099140
258937_at	9	0.156574
249828_at	4	0.169448
257189_at	1	0.224169
266074_at	4	0.187191
259288_at	1	0.123638
263130_at	1	0.115039
253901_at	1	0.117416
246185_at	1	0.377968
264293_at	1	0.194596
248201_at	1	0.280244
250529_at	1	0.124842
248678_at	9	0.155502
267351_at	1	0.258160
249544_at	1	0.180886
249036_at	16	0.141452
246768_at	16	0.739563
258474_at	4	0.250050
264801_at	1	0.189375
252089_at	1	0.212676
261780_at	1	0.158690
262163_at	1	0.202196
255328_at	1	0.338602
266295_at	1	0.251562
254742_at	9	0.143972
260063_at	16	0.128819
262117_at	1	0.224300
256077_at	1	0.229077
255885_at	1	0.252819
252942_at	9	0.245155
251581_at	1	0.178626
247376_at	1	0.213632
253295_at	1	0.134337
258159_at	1	0.256508
248174_at	1	0.242400
260678_at	1	0.181561
261898_at	1	0.140040
258471_at	1	0.114669
267465_at	1	0.448533
265377_at	1	0.469631
252724_at	1	0.271128
248307_at	1	0.225158
248147_at	1	0.098480
255431_at	1	0.131731
252375_at	1	0.268950
245259_at	1	0.143337
263679_at	1	0.126842
266648_at	17	0.208583
254824_s_at	1	0.133606
259477_at	1	0.168854
249916_at	1	0.380300
254345_at	9	0.126898
266158_at	16	0.283707
258154_at	16	0.306597
256007_at	1	0.372803
257987_at	1	0.180804
255507_at	9	0.264008
265021_at	1	0.256753
248878_at	1	0.076804
247659_at	1	0.161875
248958_at	1	0.237543
264895_at	9	0.176654
255465_at	1	0.192867
247218_at	1	0.225155
248419_at	1	0.298521
255089_at	1	0.135612
245291_at	1	0.446830
247201_at	1	0.235287
264121_at	1	0.419353
267629_at	1	0.320683
253703_at	1	0.281679
262068_at	16	0.114223
257168_at	1	0.241383
263677_at	1	0.582556
258642_at	4	0.247315
263488_at	1	0.303186
245914_at	1	0.252776
250768_at	1	0.203780
248938_at	1	0.205403
251966_at	1	0.178855
263821_s_at	1	0.083382
252245_at	1	0.183338
246983_at	1	0.256963
247442_s_at	1	0.294418
255909_at	1	0.199191
246557_at	1	0.168574
257524_at	1	0.156801
259237_at	1	0.332916
261384_at	1	0.155265
263053_at	1	0.153332
254084_at	1	0.195215
263212_at	1	0.123071
253065_at	1	0.180116
254728_at	9	0.138423
246849_at	1	0.204047
252909_at	1	0.140951
264350_at	1	0.210173
267474_at	1	0.219388
257199_at	1	0.121333
248739_at	16	0.137009
266704_at	1	0.316253
248107_at	16	0.093734
245408_at	1	0.292797
252358_at	1	0.405006
251958_at	17	0.159342
260359_at	1	0.207990
251886_at	1	0.349694
265695_at	1	0.254327
249216_at	1	0.552335
249873_at	1	0.148189
246074_at	1	0.133842
253384_at	1	0.194272
248095_at	1	0.248844
267354_at	1	0.230906
261750_at	1	0.095603
266280_at	1	0.166964
251172_at	17	0.170136
264969_at	1	0.160682
267553_s_at	1	0.486324
257891_at	1	0.112994
262145_at	1	0.151767
267006_at	1	0.254557
267173_at	4	0.176885
248465_at	1	0.110665
259930_at	1	0.120589
251256_at	4	0.158340
257003_at	1	0.143167
246920_at	1	0.350060
252560_at	1	0.194344
264152_at	1	0.123927
245841_s_at	1	0.380659
245155_at	1	0.124322
245852_at	1	0.357252
267172_at	1	0.220244
253175_at	1	0.111136
262558_at	1	0.507004
247923_at	1	0.400673
261270_at	9	0.169615
264162_at	9	0.153792
261411_at	1	0.123518
257132_at	1	0.231515
265097_at	1	0.315896
251067_at	1	0.138560
260511_at	1	0.300121
263651_at	1	0.196755
255759_at	1	0.120942
252443_at	9	0.124582
247609_at	16	0.446105
245357_at	1	0.188908
267120_at	9	0.268134
264678_at	16	0.091821
258314_at	1	0.367986
265288_at	1	0.237175
251608_at	1	0.161221
266678_at	1	0.385379
266768_s_at	1	0.115905
256960_at	1	0.443236
257773_at	17	0.211870
250394_at	16	0.299923
256234_at	9	0.157055
264665_at	1	0.138637
252078_at	1	0.196466
250333_at	1	0.406888
257000_at	62	0.133226
256343_at	16	0.204637
262230_at	1	0.233751
250512_at	1	0.394597
256240_at	1	0.169838
257225_s_at	1	0.241144
266311_at	1	0.615493
262017_at	1	0.138077
250203_at	16	0.305580
251046_at	1	0.114907
260457_at	1	0.493888
246852_at	16	0.116845
252561_at	1	0.139561
247724_at	1	0.147627
260984_at	4	0.323180
251388_at	1	0.205058
246124_at	1	0.164540
245231_at	16	0.150823
250436_at	1	0.126767
260982_at	1	0.617393
259710_at	1	0.207827
258821_at	9	0.120622
252189_at	1	0.199990
251474_at	1	0.098934
250061_at	1	0.115670
261512_at	16	0.133479
263637_at	1	0.130381
260709_at	1	0.232467
266948_at	1	0.113024
251956_at	63	0.095613
247950_at	1	0.135058
256936_at	60	0.075971
247355_at	16	0.233256
246428_at	1	0.261681
256125_at	1	0.634828
255675_at	1	0.498866
252516_at	1	0.165255
251376_at	1	0.220535
252254_at	1	0.126362
260935_at	1	0.132391
262948_at	1	0.111007
248094_at	1	0.159977
253201_at	1	0.260298
250190_at	1	0.144467
249404_at	1	0.214389
259689_x_at	1	0.295277
249816_at	1	0.109477
261762_at	1	0.183238
261302_at	1	0.116217
258546_at	1	0.124539
253019_at	1	0.114949
247916_at	1	0.197481
262451_at	1	0.272505
256876_at	1	0.154051
259242_at	16	0.183049
254932_at	9	0.268199
251122_at	16	0.289215
262338_at	1	0.083362
250705_at	1	0.185497
248279_at	1	0.131903
264550_at	1	0.139752
251936_at	1	0.149258
253148_at	1	0.098432
261325_at	1	0.158446
248656_at	1	0.831548
247671_at	1	0.176414
250433_at	1	0.183189
262538_at	16	0.253952
245938_at	16	0.143074
246673_at	17	0.314290
247909_at	9	0.137202
267446_s_at	1	0.151379
245104_at	16	0.359591
245516_at	16	0.141597
249788_at	1	0.097495
248413_at	1	0.113106
264099_at	16	0.269695
246850_at	1	0.088107
263355_at	9	0.161456
261840_at	16	0.189133
251707_at	9	0.111823
258823_at	16	0.125957
263298_at	1	0.226865
252960_at	16	0.228619
259003_at	9	0.093312
263990_at	1	0.086662
250471_at	1	0.211236
256507_at	1	0.115870
245367_at	4	0.204857
253816_at	1	0.298656
245404_at	1	0.128630
257499_at	1	0.076245
250763_at	16	0.119786
253920_at	1	0.182774
265596_at	62	0.117854
251573_at	1	0.158106
247845_at	1	0.177608
259396_at	1	0.094352
266982_at	16	0.185518
253729_at	1	0.372471
257001_at	1	0.153207
255724_at	1	0.158715
251807_at	17	0.121994
259823_at	16	0.179634
263681_at	4	0.130823
248093_at	16	0.230834
261510_at	1	0.090423
251714_at	1	0.304937
250864_at	9	0.115149
260448_at	1	0.252384
247329_at	1	0.122393
251174_at	1	0.170777
250050_at	1	0.171852
252267_at	1	0.239797
246898_at	1	0.194688
248955_at	16	0.148389
258573_at	1	0.109410
259760_at	16	0.178478
262458_at	1	0.100767
267175_s_at	1	0.378514
250181_at	16	0.163490
260118_s_at	1	0.335097
245688_at	1	0.240250
262221_at	1	0.135624
247960_at	1	0.102092
264421_at	1	0.205105
265412_at	16	0.094853
255642_at	1	0.190795
250837_at	1	0.173401
254565_at	1	0.092985
266482_at	9	0.110211
260739_at	16	0.206892
267356_at	16	0.351218
245461_at	1	0.106859
266226_at	1	0.204285
249644_at	9	0.107879
251850_at	1	0.294005
258138_at	1	0.090939
244984_at	1	0.118406
256284_at	16	0.092004
253538_at	9	0.263188
259806_at	1	0.336659
265678_at	16	0.143834
248704_at	1	0.184068
251278_at	1	0.164199
250080_at	17	0.107754
258612_at	4	0.160809
263220_at	1	0.120087
247048_at	1	0.208825
249080_at	1	0.107983
247692_s_at	1	0.189500
249342_at	16	0.181310
267129_at	4	0.087110
258120_at	1	0.091289
262491_at	1	0.142412
254072_at	1	0.174363
264600_at	1	0.134914
248632_at	16	0.102879
256274_at	1	0.217131
248145_at	1	0.123909
261408_s_at	1	0.095743
250163_at	1	0.095494
255482_at	65	0.101306
253156_at	1	0.089589
247644_s_at	1	0.123642
252362_at	1	0.088717
260020_at	9	0.151279
265960_at	1	0.111925
257813_at	1	0.177037
251244_at	1	0.331528
256118_at	16	0.118715
248334_s_at	16	0.147777
260443_at	1	0.117422
245617_at	16	0.160342
254628_at	16	0.156182
263200_at	16	0.113501
264031_at	16	0.116978
262486_at	1	0.101448
251313_at	16	0.247179
264419_s_at	1	0.168942
251271_at	16	0.152021
254480_at	1	0.129640
248709_at	1	0.143003
263288_at	9	0.149025
257685_at	9	0.102711
265032_at	4	0.165598
251685_at	1	0.081267
262189_at	1	0.139331
264546_at	60	0.156985
259438_at	4	0.066133
246322_at	17	0.142518
262971_at	1	0.071222
267251_at	1	0.093033
250413_at	1	0.097495
247220_at	16	0.154013
253928_at	16	0.064482
263314_at	1	0.240150
245762_at	9	0.088242
264407_at	16	0.222614
256950_at	1	0.142177
257714_at	1	0.111958
259469_at	1	0.104102
262823_at	1	0.125965
254579_at	16	0.124881
252151_at	16	0.226150
245869_at	1	0.088925
259199_at	59	0.098494
253092_at	1	0.137668
260598_at	16	0.091532
264384_at	16	0.127354
260107_at	1	0.158073
258260_at	4	0.089277
252325_at	17	0.082528
262075_at	1	0.130322
253029_at	1	0.106391
253811_at	1	0.125124
250854_at	16	0.162969
248238_at	17	0.181439
262702_at	1	0.171236
245924_at	1	0.190335
261591_at	1	0.098558
263906_at	1	0.097694
260912_at	37	0.074045
247598_at	1	0.076725
248500_at	16	0.114651
255562_at	16	0.125001
249430_at	9	0.125492
251351_s_at	1	0.166568
255118_at	16	0.202444
258048_at	17	0.172080
250075_at	1	0.173597
266582_at	17	0.098687
260834_at	1	0.087498
265437_at	1	0.182594
250681_at	1	0.080791
247741_at	16	0.217957
262129_at	16	0.081202
250601_at	1	0.073908
266865_at	4	0.180443
249182_at	16	0.179842
253001_at	16	0.156792
264754_at	1	0.097011
263460_at	65	0.153881
262617_at	1	0.074819
264018_at	1	0.122904
248613_at	16	0.179948
251530_at	1	0.093704
244979_at	1	0.074682
264670_s_at	16	0.089933
264897_at	60	0.086763
263113_at	60	0.069693
261521_at	1	0.260908
263621_at	9	0.103106
245117_at	1	0.101655
248427_at	1	0.138544
261085_at	1	0.100876
262699_at	16	0.250385
247315_at	1	0.128300
249651_at	1	0.063610
264630_at	1	0.133035
253584_at	1	0.074332
263846_at	17	0.105401
251812_at	16	0.185220
261320_at	1	0.125798
258127_at	1	0.091898
264317_at	5	0.129129
254457_at	4	0.096957
248675_at	1	0.087910
255691_at	1	0.141604
251610_at	1	0.072432
247310_at	1	0.092132
246610_at	1	0.078296
251844_at	16	0.105988
263029_at	16	0.151439
264166_at	16	0.260582
257895_at	1	0.159874
262563_at	16	0.224754
246056_at	1	0.185061
261548_at	1	0.106114
253089_at	16	0.135970
262943_at	1	0.065482
264498_at	1	0.062970
267269_at	1	0.059500
265789_at	16	0.152001
258842_at	62	0.092392
251823_at	17	0.132840
247959_at	1	0.117985
254275_at	16	0.095766
263696_at	16	0.212163
248280_at	4	0.120095
248103_at	16	0.142713
265104_at	4	0.116853
262867_at	16	0.134311
251556_at	16	0.175402
246899_at	17	0.123321
265667_at	37	0.070806
261668_at	17	0.131703
247409_at	16	0.179127
252878_at	17	0.081780
264126_at	1	0.061841
262553_at	1	0.087238
256837_at	1	0.113794
254639_at	1	0.095404
267508_at	16	0.104846
247962_at	52	0.063662
262336_at	9	0.222766
247687_at	4	0.060514
250058_at	1	0.574726
257236_at	16	0.126196
247185_at	1	0.170065
260286_at	16	0.063638
266335_at	1	0.159518
262816_at	16	0.126864
265901_at	16	0.147230
248003_at	16	0.091361
245981_at	64	0.102779
247480_at	16	0.096323
259210_at	1	0.135320
257530_at	16	0.163040
253797_at	4	0.098177
248478_at	1	0.090080
244985_at	1	0.082240
249019_at	16	0.087583
256654_at	9	0.090681
250791_at	16	0.226068
261820_at	9	0.236889
253599_at	1	0.086968
249443_at	16	0.100878
262668_at	62	0.113713
258538_at	16	0.107807
261765_at	1	0.146987
266398_at	16	0.139455
265694_at	22	0.075838
262957_s_at	16	0.182777
260902_at	9	0.125815
263425_at	1	0.096023
262376_at	1	0.245102
258148_s_at	1	0.083293
245562_at	5	0.120749
264473_at	1	0.088904
257073_at	16	0.113967
257116_at	17	0.129352
245049_at	1	0.066614
257937_at	17	0.133590
255267_at	37	0.085395
257516_at	51	0.114491
256625_at	1	0.094285
253497_at	1	0.057900
252015_at	16	0.108958
251924_at	1	0.065462
267224_at	16	0.089687
266117_at	1	0.070633
262410_at	16	0.263499
252446_at	17	0.079914
259571_at	9	0.085279
259363_at	63	0.062267
247373_at	9	0.146406
250064_at	1	0.065041
259551_at	16	0.217712
261486_at	16	0.060919
251378_at	9	0.078691
265585_at	1	0.076541
259499_at	1	0.072708
247036_at	1	0.118094
262645_at	51	0.095342
259895_at	1	0.105222
258997_at	1	0.078033
261689_at	1	0.066920
254391_at	1	0.188568
246904_at	16	0.133507
249833_at	37	0.091634
249931_at	16	0.079968
266539_at	16	0.159593
247184_at	9	0.099236
256406_at	16	0.086809
253341_at	1	0.167916
249589_at	17	0.165954
248828_at	16	0.086155
255731_at	1	0.104371
247386_at	40	0.058608
258673_at	60	0.071585
256967_at	16	0.061436
248933_at	1	0.056493
256302_at	17	0.100924
256365_at	1	0.113307
264290_at	16	0.129588
253645_at	5	0.074045
258297_at	1	0.109832
249326_at	62	0.110273
251866_at	40	0.047387
250672_at	16	0.099538
260199_at	17	0.088285
246478_at	1	0.113102
262996_at	16	0.062487
253055_at	1	0.077221
245248_at	1	0.081701
257607_at	1	0.048128
255318_at	4	0.073872
250532_at	16	0.090639
256076_at	25	0.080023
257353_at	9	0.165999
262043_at	1	0.125878
253547_at	1	0.086213
252703_at	1	0.203104
260681_at	1	0.073346
253740_at	1	0.067411
253802_at	1	0.070106
264666_at	1	0.042016
267349_at	51	0.119915
246820_at	1	0.049316
264047_at	16	0.065277
246632_at	16	0.073511
245235_at	16	0.082812
256484_at	1	0.061949
246546_at	1	0.060401
261277_at	37	0.065135
262206_at	16	0.118657
248456_at	1	0.081117
256411_at	37	0.078544
258481_at	1	0.063128
250531_at	25	0.094148
266197_at	40	0.059167
263873_at	1	0.060194
246808_at	16	0.097714
258461_at	1	0.081045
248538_at	1	0.054862
266655_at	1	0.067899
249821_at	16	0.059972
259014_at	52	0.075265
252041_at	16	0.149666
246132_at	1	0.042051
250430_at	25	0.065432
255656_at	1	0.050319
257669_at	1	0.058432
247332_at	59	0.055338
249674_at	16	0.080328
260217_at	16	0.062773
245268_at	1	0.063580
255332_at	4	0.095862
261654_at	9	0.050907
264816_at	19	0.043207
258869_at	62	0.054827
267182_at	17	0.072717
253782_at	17	0.061576
263695_at	40	0.075826
248630_at	59	0.054589
246027_at	24	0.053187
259736_at	1	0.065436
245526_at	17	0.057678
249785_at	51	0.081417
256770_at	16	0.060505
261794_at	1	0.097971
258174_at	24	0.045449
253575_at	37	0.056956
253068_at	37	0.070258
251851_at	5	0.043223
246057_at	37	0.044629
260061_at	16	0.057043
249222_at	1	0.039384
250686_at	16	0.073778
257374_at	1	0.064399
263101_s_at	16	0.064110
265348_at	61	0.039367
266896_at	16	0.062517
266592_at	1	0.061863
262355_at	42	0.078596
256752_at	4	0.039562
254124_at	1	0.048589
261969_at	25	0.037831
248605_at	1	0.028649
253374_at	9	0.040662
265469_at	1	0.032965
259475_at	64	0.088760
252187_at	1	0.029744
255967_at	2	0.877862
254158_at	2	0.654700
266685_at	3	0.349835
264660_at	2	0.769110
264008_at	2	0.468162
249339_at	2	0.587455
253257_at	3	0.482072
260046_at	3	0.346681
251636_at	3	0.671476
253796_at	2	0.728889
249903_at	2	0.607143
257840_at	2	0.605886
250289_at	3	0.512900
259826_at	3	0.633915
267028_at	3	0.768459
249558_at	2	0.746572
248814_at	2	0.363288
251910_at	2	0.328915
257536_at	2	0.577901
254784_at	3	0.384545
247215_at	2	0.452456
254204_at	2	0.371425
252278_at	3	0.952026
250676_at	3	0.914701
262228_at	2	0.378540
253284_at	3	0.744500
247125_at	3	0.730079
249936_at	2	0.482415
256526_at	3	0.556426
262901_at	3	0.464831
266749_at	2	0.496374
267246_at	3	0.302015
259979_at	2	0.461941
261475_at	2	0.784777
267381_at	3	0.465788
262571_at	2	0.328543
259792_at	3	0.664996
256583_at	2	0.474565
248896_at	2	0.565484
258577_at	2	0.632103
249618_at	2	0.598894
259937_s_at	2	0.576439
247707_at	3	0.283329
261650_at	3	0.610845
260401_at	2	0.690612
246270_at	3	0.416282
266536_at	2	0.405374
254592_at	3	0.581028
259626_at	2	0.258263
253046_at	2	0.416949
254241_at	2	0.211656
261449_at	3	0.333429
247493_at	2	0.581837
256968_at	3	0.297656
252592_at	3	0.343345
267537_at	2	0.518963
258786_at	3	0.433699
264746_at	2	0.206420
247279_at	3	0.363789
264757_at	2	0.249855
245051_at	3	0.258434
258519_at	3	0.303917
258436_at	3	0.442011
247708_at	3	0.392232
265375_at	3	0.335519
245114_at	3	0.210394
262360_at	2	0.536752
261193_at	3	0.394463
258683_at	3	0.220693
257006_at	2	0.267014
245251_at	3	0.280623
247137_at	3	0.687627
254063_at	2	0.208809
252862_at	2	0.363435
260015_at	2	0.243470
263935_at	3	0.348497
263379_at	3	0.698671
248250_at	2	0.187330
256958_at	2	0.294864
260239_at	2	0.248461
253664_at	2	0.245995
251821_at	2	0.365740
251096_at	2	0.440392
261199_at	2	0.660772
253338_at	2	0.251270
257511_at	2	0.409863
259439_at	2	0.482998
267448_at	10	0.214439
257902_at	2	0.288695
258212_at	2	0.350554
265040_at	2	0.214598
264936_at	2	0.820536
267357_at	3	0.217610
259312_at	3	0.275721
261143_at	3	0.212140
265221_s_at	2	0.212740
254857_at	2	0.231736
257401_at	3	0.175692
245866_s_at	3	0.132007
246066_at	2	0.298459
251640_at	3	0.273728
262896_at	3	0.207899
262772_at	2	0.236241
254256_at	2	0.368030
251884_at	2	0.195686
253830_at	3	0.479181
248700_at	2	0.151523
259440_at	3	0.233222
265306_at	2	0.218889
250829_at	3	0.525086
264284_at	2	0.156474
250821_at	3	0.359052
256735_at	2	0.275923
246108_at	3	0.210295
258176_at	2	0.202427
252648_at	2	0.354124
263419_at	2	0.463287
250850_at	3	0.139659
249746_at	3	0.580206
267293_at	3	0.591765
248416_at	2	0.511033
250833_at	2	0.152058
255504_at	3	0.218165
247727_at	2	0.268954
257185_at	3	0.144910
249417_at	3	0.238923
261476_at	3	0.178920
263932_at	2	0.197955
266366_at	2	0.244794
259947_at	2	0.385507
246870_at	3	0.482681
254331_s_at	2	0.296469
259019_at	2	0.215799
246327_at	2	0.436664
249719_at	3	0.190897
264351_at	2	0.279533
247221_at	2	0.381860
258062_at	3	0.138549
257861_at	2	0.334915
253915_at	3	0.283484
247543_at	3	0.183577
258364_at	2	0.417642
265841_at	3	0.481483
265204_at	2	0.463340
255753_at	3	0.156662
246532_at	3	0.290807
262165_at	3	0.650518
259369_s_at	2	0.348032
260315_at	2	0.254420
260718_at	2	0.210719
263403_at	2	0.278413
264042_at	2	0.198324
250990_at	3	0.191755
246631_at	3	0.236536
252906_at	2	0.316610
264279_s_at	3	0.123066
265075_at	3	0.280531
249459_at	2	0.200920
257854_at	6	0.134783
257785_at	3	0.279175
260755_at	2	0.282667
263704_at	3	0.297068
252671_at	2	0.214283
256045_at	2	0.142615
253324_at	12	0.181362
262183_at	2	0.226438
260522_x_at	2	0.320906
248967_at	12	0.169842
255880_at	2	0.303518
260227_at	3	0.348725
249968_at	6	0.244180
251389_at	2	0.156970
259033_at	2	0.208929
258787_at	2	0.175602
257407_at	3	0.438855
256756_at	3	0.135585
260932_s_at	2	0.333950
265440_at	2	0.356666
253588_at	2	0.179903
254231_at	3	0.186530
252483_at	3	0.156536
257784_at	3	0.363659
266203_at	3	0.249167
247033_at	3	0.196302
247811_at	3	0.260798
261860_at	12	0.158034
249171_at	3	0.111041
262090_at	2	0.249767
255512_at	2	0.170988
253489_at	2	0.386533
257025_at	2	0.114495
247693_at	3	0.237299
254347_at	6	0.106697
247669_at	2	0.168526
251071_at	2	0.257789
257007_at	2	0.167838
255979_at	2	0.148934
252474_at	3	0.391298
245880_at	2	0.269481
266792_at	3	0.163954
263478_at	3	0.215187
248981_at	3	0.177798
267229_s_at	2	0.310161
254708_at	2	0.204792
245666_at	3	0.137852
249188_at	2	0.314105
266270_at	12	0.280147
258075_at	2	0.168738
260798_at	2	0.132654
255933_at	2	0.263086
251940_at	2	0.702938
249284_at	3	0.221439
259997_at	3	0.315497
251192_at	2	0.104969
260064_at	6	0.118616
253476_at	2	0.187996
258855_at	2	0.120690
252632_s_at	2	0.121488
249415_at	3	0.217599
253827_at	2	0.140945
263457_at	2	0.205007
254847_at	50	0.127340
[truncated: 10,361 more rows]
